# Supplementary material for: Controlled infection with cryopreserved human hookworm induces CTLA-4 expression on Tregs and upregulates tryptophan metabolism
Source: Gut Microbes. 2024 Oct 16;16(1):2416517. doi: 10.1080/19490976.2024.2416517 (PMC11485773; doi:10.1080/19490976.2024.2416517)
Supplement: Supplemental Material [file KGMI_A_2416517_SM1620.zip]

Archive with 7 entries (4 files):
- Supporting information - 2416517/
- Supporting information - 2416517/kgmi-s-2024-1028-20241010194408/
- Supporting information - 2416517/kgmi-s-2024-1028-20241010194408/suppl_data/
- Supporting information - 2416517/kgmi-s-2024-1028-20241010194408/suppl_data/Data File S1.xlsx
- Supporting information - 2416517/kgmi-s-2024-1028-20241010194408/suppl_data/Supplementary.docx
- Supporting information - 2416517/kgmi-s-2024-1028-20241010194408/suppl_data/Supporting Metabolomics MS DIAL Output NegMode HILIC Norm.xlsx
- Supporting information - 2416517/kgmi-s-2024-1028-20241010194408/suppl_data/Supporting Metabolomics MS DIAL Output PosMode HILIC Norm.xlsx
