# Supplementary material for: Controlled infection with cryopreserved human hookworm induces CTLA-4 expression on Tregs and upregulates tryptophan metabolism
Source: Gut Microbes. 2024 Oct 16;16(1):2416517. doi: 10.1080/19490976.2024.2416517 (PMC11485773; doi:10.1080/19490976.2024.2416517)
Supplement: Supplemental Material [file KGMI_A_2416517_SM1620.zip › Supporting information - 2416517/kgmi-s-2024-1028-20241010194408/suppl_data/Supporting Metabolomics MS DIAL Output NegMode HILIC Norm.xlsx]

## Sheet: Notes
Worksheet Tab	Worksheet Name	Description
1	1. Neg_HILIC_Normalized_0_2022	Peak intensity table with run-order correction and normalization using pooled QC samples + locally weighted scatteplot smoother (LOWESS) regression moedl
2	2. CV and RT filtered	Retention of features with average QC-to-blank sample ratio > 5 and CV < 30% within the pooled QC samples
3	3. BlankQC 1 to 5	Normalized and filtered data table with false annotations and multiple ionisation adduts (of the same species) removed
4	4. Final	Finalized data table for the Negative ESI mode

## Sheet: 1. Neg_HILIC_Normalized_0_2022
																															Class	1	1	1	1	1	1	1	1	1	1	1	1	1	1	1	1	1	1
																															File type	QC	Sample	Sample	Sample	Sample	Sample	Sample	Sample	Sample	Sample	Sample	QC	Sample	Sample	Blank	Sample	Sample	Sample
																															Injection order	1	2	3	4	5	6	7	8	9	10	11	12	13	14	15	16	17	18
																															Batch ID	1	1	1	1	1	1	1	1	1	1	1	1	1	1	1	1	1	1
Alignment ID	Average Rt(min)	Average Mz	Metabolite name	Adduct type	Post curation result	Fill %	MS/MS assigned	Reference RT	Reference m/z	Formula	Ontology	INCHIKEY	SMILES	Annotation tag (VS1.0)	RT matched	m/z matched	MS/MS matched	Comment	Manually modified for quantification	Manually modified for annotation	Isotope tracking parent ID	Isotope tracking weight number	Total score	RT similarity	Dot product	Reverse dot product	Fragment presence %	S/N average	Spectrum reference file name	MS1 isotopic spectrum	MS/MS spectrum	20220304 rerun Malagan plasma_12_20220304_012_QC1_neg_Col_B_012	20220304 rerun Malagan plasma_14_20220304_014_1_1-010K-36_neg_Col_B_014	20220304 rerun Malagan plasma_16_20220304_016_2_1-010K-8_neg_Col_B_016	20220304 rerun Malagan plasma_18_20220304_018_3_1-010K-0_neg_Col_B_018	20220304 rerun Malagan plasma_20_20220304_020_4_1-005K-8_neg_Col_B_020	20220304 rerun Malagan plasma_22_20220304_022_5_1-005K-36_neg_Col_B_022	20220304 rerun Malagan plasma_24_20220304_024_6_1-005K-0_neg_Col_B_024	20220304 rerun Malagan plasma_26_20220304_026_7_1-007K-36_neg_Col_B_026	20220304 rerun Malagan plasma_28_20220304_028_8_1-007K-0_neg_Col_B_028	20220304 rerun Malagan plasma_30_20220304_030_9_1-007K-8_neg_Col_B_030	20220304 rerun Malagan plasma_32_20220304_032_10_1-001K-0_neg_Col_B_032	20220304 rerun Malagan plasma_34_20220304_034_QC2_neg_Col_B_034	20220304 rerun Malagan plasma_36_20220304_036_11_1-001K-36_neg_Col_B_036	20220304 rerun Malagan plasma_38_20220304_038_12_1-001K-8_neg_Col_B_038	20220304 rerun Malagan plasma_4_20220304_004_Blank_neg_Col_B_004	20220304 rerun Malagan plasma_40_20220304_040_13_1-014K-0_neg_Col_B_040	20220304 rerun Malagan plasma_42_20220304_042_14_1-014K-8$9_neg_Col_B_042	20220304 rerun Malagan plasma_44_20220304_044_15_1-014K-36_neg_Col_B_044
2255	5.047	766.541	w/o MS2:Phosphatidylethanolamine 16	[M-H]-		0.957	TRUE	null	766.539	C43H78NO8P	Phosphatidylethanolamines	WRJMLLZQXDAGES-ASOJYNRJNA-N	CCCCCCCCCCCCCCCC(=O)OCC(COP(O)(=O)OCCN)OC(=O)CC\C=C/C\C=C/C\C=C/C\C=C/CCCCCCCC	530	TRUE	TRUE	FALSE	Unit NormalizedByQcPeakHeight by alignment ID=-1	FALSE	FALSE	null	null	99.5	null	null	null	null	293.96	20220304 rerun Malagan plasma_74_20220304_074_29_1-003K-36_neg_Col_B_074	766.54077:34394 767.54412:17565 768.54748:7319	140.0112:1120 197.03841:141 218.9912:126 229.1951:685 257.229:811 259.2431:2728 269.24811:3 279.23331:2263 281.25079:384 282.25201:474 283.24371:5970 283.26529:5993 284.24701:1703 284.2673:1703 285.25839:1109 294.97531:70 301.2189:1239 303.23318:33 327.23318:4269 379.00201:117 398.98431:133 417.24481:85 434.27039:537 438.2963:272 453.28561:141 480.3096:4864 481.31281:880 523.0069:87 524.27332:88 …	14674.4	7590.32	10131.8	10604.8	17035	18675.1	18465.2	7606.25	7383.2	7352.36	16459.9	14674.4	8921.61	13807.8	0	23438.9	29609.4	22298.3
2106	5.008	719.015	Unknown	[M-H]-		0.022	TRUE	null	null	null	null	null	null	999	FALSE	FALSE	FALSE	Unit NormalizedByQcPeakHeight by alignment ID=-1	FALSE	FALSE	null	null	null	null	null	null	null	4.29	20220304 rerun Malagan plasma_14_20220304_014_1_1-010K-36_neg_Col_B_014	719.01453:7716 720.01788:2470 721.02124:4583	134.9864:113 210.99969:54 214.9977:89 259.24371:1162 279.23291:1451 281.25021:1267 286.99261:110 290.99039:26 302.21719:123 303.2323:10692 304.23679:2215 305.2402:1041 306.9996:238 320.9975:97 322.9942:86 368.99789:119 414.98499:210 418.27191:330 436.28259:2082 488.98251:151 490.98529:76 502.9848:144 524.98212:115 528.99121:145 546.98499:285 560.98993:90 577.03589:94 610.97559:76 616.9964:100 622…	7620.62	7155.66	6053.31	7413.18	6655.45	7021.89	6926.6	6444.02	6780.39	7755	7335.19	7620.62	7582.3	6981.65	2721.58	7364.44	7079.79	7015.17
1866	5.129	640.997	Unknown	[M-H]-		0.043	TRUE	null	null	null	null	null	null	999	FALSE	FALSE	FALSE	Unit NormalizedByQcPeakHeight by alignment ID=-1	FALSE	FALSE	null	null	null	null	null	null	null	4.84	20220304 rerun Malagan plasma_32_20220304_032_10_1-001K-0_neg_Col_B_032	640.99701:7543 642.00036:1487 643.00372:8617	112.985:594 168.99001:771 264.99121:753 266.98859:974 352.99069:688 364.9903:588 404.97351:715 405.00089:621 408.98819:871 414.97989:1144 422.9996:550 428.98459:859 434.9874:588 440.99179:665 444.99161:1021 446.9834:741 448.98541:426 458.99069:1238 460.98831:426 466.98499:756 478.97681:429 484.98331:747 488.98529:1082 491.00491:900 492.96951:618 494.99771:426 509.00131:765 534.98499:671 543.0116:…	6034.12	4930.75	6583.77	5686.83	9621.58	9969.08	7888.37	7713.93	9364.3	13992.4	15106.4	6034.12	14955.3	11330.9	6546.45	15325.5	10055.1	9102.58
1617	0.772	572.995	Unknown	[M+FA-H]-	adduct linked to 1413_[M-H]-	0.543	TRUE	null	null	null	null	null	null	999	FALSE	FALSE	FALSE	Unit NormalizedByQcPeakHeight by alignment ID=-1	FALSE	FALSE	null	null	null	null	null	null	null	11	20220304 rerun Malagan plasma_12_20220304_012_QC1_neg_Col_B_012	572.99933:8000 574.00268:2527 575.00604:10693	108.9894:343 118.9912:95 152.99409:138 164.98039:139 268.98431:79 292.97989:253 304.98541:347 312.99161:206 321.99521:94 330.98389:167 340.98721:348 348.99261:447 356.99969:252 366.98251:318 368.9938:294 392.9761:341 394.99521:15 396.9921:300 408.99139:240 411.00781:411 415.98209:126 416.98239:488 420.99231:206 424.99249:218 426.00449:143 428.97629:509 434.98792:257 435.07211:115 437:140 440.9772…	9065.12	9734.11	9486.13	8888.38	8946.34	8090.52	7976.76	7499.5	7790.37	6170.19	8199.66	9065.12	8230.01	6880.14	2278.11	8049.5	7162.95	7265.65
154	11.381	174.089	Citrulline	[M-H]-		0.891	TRUE	null	174.088	C6H13N3O3	L-alpha-amino acids	RHGKLRLOHDJJDR-BYPYZUCNSA-N	O=C(O)C(N)CCCNC(=N)O	430	TRUE	TRUE	TRUE	Unit NormalizedByQcPeakHeight by alignment ID=-1	FALSE	FALSE	null	null	86	null	74.9	74.9	100	54.54	20220304 rerun Malagan plasma_26_20220304_026_7_1-007K-36_neg_Col_B_026	174.0883:3866 175.09165:0 176.09501:0	78.9664:136 104.9948:28 131.08231:13616 132.0856:994 140.0023:113 154.9478:113	2978.56	2530.15	2119.22	2376.07	3064.03	2722.64	3013.58	3560.26	3033.06	2900.24	2134.66	2978.56	1995.05	2479.56	0	3890.96	4568.47	3477.51
2404	5.007	803.629	Unknown	[M-H]-		0.804	TRUE	null	null	null	null	null	null	999	FALSE	FALSE	FALSE	Unit NormalizedByQcPeakHeight by alignment ID=-1	FALSE	FALSE	null	null	null	null	null	null	null	150.66	20220304 rerun Malagan plasma_16_20220304_016_2_1-010K-8_neg_Col_B_016	803.6308:8314 804.63415:4691 805.63751:1652	168.043:1602 281.24921:659 302.98499:97 303.23389:488 327.2359:793 458.01071:85 586.99799:134 603.00751:62 622.99847:95 624.99902:116 722.50708:531 729.59253:1518 734.99512:103 741.59198:5859 742.539:437 742.59662:5270 743.60858:26850 744.61328:10987 745.62018:3496 776.01221:104 789.02972:759 789.53558:345 789.61548:611 790.5072:1875 790.53851:5153 790.61511:97 790.97522:815 791.05249:452 791.507…	8403.81	8949.24	8486.41	8530.23	6472.78	6729.35	7751.6	6090.14	7024.29	7225.74	7948.77	8403.81	8267.69	7140.61	0	9461.42	10174	8602.87
923	0.772	404.993	Unknown	[M-H]-		0.609	TRUE	null	null	null	null	null	null	999	FALSE	FALSE	FALSE	Unit NormalizedByQcPeakHeight by alignment ID=-1	FALSE	FALSE	null	null	null	null	null	null	null	5.48	20220304 rerun Malagan plasma_14_20220304_014_1_1-010K-36_neg_Col_B_014	404.99139:5162 405.99474:483 406.9981:9777	108.9904:643 118.9939:305 128.9971:187 130.99181:906 132.9883:71 144.9917:103 146.98711:104 166.9937:446 168.991:819 170.9868:557 178.9921:425 185.00211:108 188.93291:22 190.9279:1504 192.9296:62 192.9888:762 195.9812:93 196.9859:175 198.97839:62 204.992:812 206.9883:495 216.98869:1164 218.9877:197 220.9823:374 222.9812:279 223.0041:279 228.9892:643 230.98891:571 232.98511:864 236.97881:346 240.9…	3909.38	5886	5331.73	3262.77	4888.05	3702.12	3859.55	3296.4	3926.01	4136.39	3938.7	3909.38	3536.4	2580.85	2453.47	2830.51	2909.68	2800.69
1840	4.984	633.005	Unknown	[M-H]-		0.087	TRUE	null	null	null	null	null	null	999	FALSE	FALSE	FALSE	Unit NormalizedByQcPeakHeight by alignment ID=-1	FALSE	FALSE	null	null	null	null	null	null	null	4.36	20220304 rerun Malagan plasma_14_20220304_014_1_1-010K-36_neg_Col_B_014	632.99933:7421 634.00268:1657 635.00604:7002	269.00241:574 312.31491:459 358.9913:935 363.00391:824 376.98291:544 388.9765:500 410.00101:559 416.98819:747 418.9913:788 421.9859:756 428.99429:1118 432.99841:421 446.98911:1582 452.98071:774 454.97021:738 456.98819:694 464.9711:765 466.9917:1324 468.9903:1106 476.9978:871 484.98611:1735 488.9791:868 490.9989:497 492.99969:729 496.9866:1115 504.98291:938 507.00739:797 510.15921:626 512.99359:32…	7854.56	6817.92	5409.06	6848.84	7217.57	7770.69	7522.28	7860.05	7082.46	6420.68	7015.58	7854.56	7453.49	8004.93	3160.04	8083.35	8295.1	8428.7
1683	1.884	588.899	Unknown	[M-H]-	ion correlated with 1387	0.196	TRUE	null	null	null	null	null	null	999	FALSE	FALSE	FALSE	Unit NormalizedByQcPeakHeight by alignment ID=-1	FALSE	FALSE	null	null	null	null	null	null	null	82.13	20220304 rerun Malagan plasma_68_20220304_068_26_1-012K-36_neg_Col_B_068	588.89911:164672 589.90246:19583 590.90582:6878	102.9575:665 112.9853:67303 113.9889:835 180.97321:29424 181.97639:615 238.9296:1041 248.96049:96268 249.964:5056 250.9666:1321 316.9483:93371 317.95169:6253 318.95169:2362 384.93619:30712 385.9404:1762 386.9389:600 452.92331:66682 453.9245:5785 454.9259:1168 520.91101:18926 521.91931:1862 522.91351:874 569.00873:379 588.89807:32135	164237	168297	162396	168136	163734	164122	167171	167304	167985	167058	165232	164237	167067	167251	0	166313	163085	162667
1181	0.739	467.376	Unknown	[M+FA-H]-	adduct linked to 1001_[M-H]-	0.13	TRUE	null	null	null	null	null	null	999	FALSE	FALSE	FALSE	Unit NormalizedByQcPeakHeight by alignment ID=-1	FALSE	FALSE	null	null	null	null	null	null	null	60.08	20220304 rerun Malagan plasma_28_20220304_028_8_1-007K-0_neg_Col_B_028	467.37469:2469 468.37804:1950 469.3814:1455	108.9918:203 127.1133:159 130.9951:221 146.9865:136 168.9917:41 178.9964:115 187.0013:47 190.9937:282 196.9854:73 204.9906:629 215.16341:300 216.9906:18 225.14999:121 238.9938:41 241.1815:137 264.99011:435 266.98761:457 276.99329:159 278.9859:302 281.21579:171 282.98318:62 292.98792:152 297.24161:457 302.98849:286 313.21829:198 314.9913:225 316.9837:502 318.9801:151 327.1998:145 340.98489:401 342…	1353.19	1276.02	2953.17	1429.26	2610.81	1702.59	2268.32	2453.25	3857.3	2892.08	4692.54	1353.19	2780.99	3992.46	0	313.714	579.404	928.244
798	0.771	376.988	w/o MS2:62FTA; LC-ESI-QQ; MS2; CE10; [M-H]-	[M+FA-H]-	adduct linked to 567_[M-H2O-H]-	0.957	TRUE	null	376.985	C8H3F13O2	Medium-chain fatty acids	LRWIIEJPCFNNCZ-UHFFFAOYSA-N	OC(=O)CC(F)(F)C(F)(F)C(F)(F)C(F)(F)C(F)(F)C(F)(F)F	530	TRUE	TRUE	FALSE	Unit NormalizedByQcPeakHeight by alignment ID=-1	FALSE	FALSE	null	null	95.5	null	null	null	null	8.53	20220304 rerun Malagan plasma_98_20220304_098_QC5_neg_Col_B_098	376.98831:7327 377.99166:1565 378.99502:6739	92.9955:613 94.9942:284 108.99:1271 116.9955:678 118.9935:783 130.99249:1031 136.9843:584 142.992:886 150.99989:144 152.9968:388 154.9931:910 156.9883:105 165.0184:354 166.9915:474 168.9937:1162 170.9877:290 178.99339:666 182.9864:466 185.006:245 192.9892:1811 197.0024:256 200.9995:125 204.989:1233 206.9856:179 210.9834:155 212.9959:212 216.9895:1475 218.991:728 220.98579:747 222.9982:640 228.988…	5690.12	6598.34	6928.55	7001.39	5169.69	5581.33	5743.14	5031.1	5631.34	5879.08	4761.68	5690.12	5589.92	6355.48	2821.56	5825.66	4951.77	4805.47
544	0.574	300.992	w/o MS2:Ellagic acid	[M-H2O-H]-	adduct linked to 592_[M-H]-	0.022	TRUE	null	300.999	C14H6O8	Hydrolyzable tannins	AFSDNFLWKVMVRB-UHFFFAOYSA-N	O=C1OC2=C(O)C(O)=CC=3C(=O)OC=4C(O)=C(O)C=C1C4C23	530	TRUE	TRUE	FALSE	Unit NormalizedByQcPeakHeight by alignment ID=-1	FALSE	FALSE	null	null	78.3	null	null	null	null	8.52	20220304 rerun Malagan plasma_6_20220304_006_Blank_neg_Col_B_006	300.992:3827 301.99535:0 302.99871:2826	102.9507:259 104.9958:18 116.9951:326 118.9933:10 126.9045:5137 129.8819:224 146.9865:175 152.9957:168 154.9917:1664 160.98669:266 170.98779:205 174.8786:65 178.99451:796 182.98891:323 192.9894:183 194.9861:20 200.99541:94 202.9922:928 204.9888:1452 208.9825:72 216.9892:992 224.9953:152 228.9915:375 230.9875:255 232.9848:690 233.98689:91 244.98331:1078 246.983:196 248.9799:324 248.9977:324 252.99…	1905.44	2262.85	2005.77	2407.93	2029.42	1961.49	1900.21	1820.24	2131.33	1954.31	1755.82	1905.44	1317.32	1988.44	3945.31	1390	1745.22	1698.22
905	5.086	400.996	Unknown	[M-H]-	adduct linked to 1050_[M+Cl]-; adduct linked to 1095_[M+FA-H]-	0.087	TRUE	null	null	null	null	null	null	999	FALSE	FALSE	FALSE	Unit NormalizedByQcPeakHeight by alignment ID=-1	FALSE	FALSE	null	null	null	null	null	null	null	5.33	20220304 rerun Malagan plasma_22_20220304_022_5_1-005K-36_neg_Col_B_022	400.99509:10315 401.99844:1076 403.0018:8342	142.99361:788 146.98801:959 182.9866:724 192.9888:1121 202.99471:903 204.9884:1447 211.0013:626 214.993:579 216.9892:3618 218.98849:974 220.9838:821 222.98309:603 224.9984:609 226.99249:650 228.9926:1238 230.9892:1126 240.9901:2556 247.0002:856 252.9903:947 254.9857:2762 256.98499:885 258.01279:353 260.9953:1621 262.99689:1406 264.9899:1194 265.13269:544 266.9859:8282 269:874 270.9798:379 274.991…	9488.31	9013.18	8425.3	9688.16	9859.01	10266.7	9736.28	9660.74	8700.93	10551.4	8933.77	9488.31	11063.5	9962.76	4600.63	8826.12	8450.33	9345.14
1775	5.023	612.998	w/o MS2:3,3,4,4,5,5,6,6,7,7,8,8,9,9,10,10,11,11,12,12,13,13,13-Tricosafluorotridecan-1-ol	[M+Cl]-	adduct linked to 1808_[M+FA-H]-	0.043	TRUE	null	612.99	C13H5F23O	PFSA	IGLKFKBLLGNRCU-UHFFFAOYSA-N	FC(F)(F)C(F)(F)C(F)(F)C(F)(F)C(F)(F)C(F)(F)C(F)(F)C(F)(F)C(F)(F)C(F)(F)C(F)(F)CCO	530	TRUE	TRUE	FALSE	Unit NormalizedByQcPeakHeight by alignment ID=-1	FALSE	FALSE	null	null	80.1	null	null	null	null	5.26	20220304 rerun Malagan plasma_22_20220304_022_5_1-005K-36_neg_Col_B_022	612.99823:7987 614.00158:0 615.00494:10522	168.98981:618 213.99471:541 218.9854:529 228.99339:1106 266.98599:638 304.98599:776 314.9819:653 356.98401:1047 362.98441:612 364.99109:924 374.9874:641 392.9761:671 402.9758:729 403.00189:544 406.97229:494 414.98209:818 416.98981:1450 420.99319:1121 422.9823:588 428.97711:750 440.97879:1109 446.97659:715 448.9881:776 450.9986:959 452.9765:1362 454.99161:1844 456.99191:891 461.00021:468 470.98859…	7143.44	7633.19	5988.21	5611.03	6255.59	7298.21	6687.5	6531.49	5052.41	7957.6	6328.28	7143.44	7276.96	8071.65	3154.63	5542.29	8120.86	7857.68
822	8.337	383.154	Unknown	[M-H]-		0.326	TRUE	null	null	null	null	null	null	999	FALSE	FALSE	FALSE	Unit NormalizedByQcPeakHeight by alignment ID=-1	FALSE	FALSE	null	null	null	null	null	null	null	10.52	20220304 rerun Malagan plasma_16_20220304_016_2_1-010K-8_neg_Col_B_016	383.1521:2359 384.15545:1024 385.15881:0	96.9597:1667 112.9861:282 116.9951:136 142.99429:157 144.9951:261 152.9958:60 278.9899:92 314.98019:149 318.98071:68 320.97369:104 322.9603:18 368.97769:181 382.99649:373 383.15369:3803	1600.19	3062.03	2540.09	2359.46	1706.28	1452.19	1112.19	3032.33	2295.78	2259.68	510.645	1600.19	173.649	403.271	0	289.518	0	365.678
2483	2.161	827.357	Unknown	[M-H]-		0.022	TRUE	null	null	null	null	null	null	999	FALSE	FALSE	FALSE	Unit NormalizedByQcPeakHeight by alignment ID=-1	FALSE	FALSE	null	null	null	null	null	null	null	75.81	20220304 rerun Malagan plasma_34_20220304_034_QC2_neg_Col_B_034	827.35669:15120 828.36004:1730 829.3634:0	112.9852:5318 180.9734:4062 248.96049:12535 249.9641:1509 316.94839:11494 317.95139:644 384.93491:7441 385.94199:1109 452.9256:7135 453.92941:741 454.93079:662 520.9104:4606 588.89899:6571 589.9093:676 590.90332:859 656.88702:3247 724.85687:479 766.54199:682 768.54999:788 792.8645:2215 813.00909:485 825.00891:497 826.57257:1271 826.85809:4097 827.35809:1309	11907	11960.9	12267.2	12844	10553.2	12072.6	11237.5	10670.7	11254.8	11289.9	11161.3	11907	10381.8	10749.8	0	10397.5	11566.7	9808.33
1146	0.768	458.991	Unknown	[M+FA-H]-	adduct linked to 955_[M-H]-	0.957	TRUE	null	null	null	null	null	null	999	FALSE	FALSE	FALSE	Unit NormalizedByQcPeakHeight by alignment ID=-1	FALSE	FALSE	null	null	null	null	null	null	null	9.81	20220304 rerun Malagan plasma_12_20220304_012_QC1_neg_Col_B_012	458.98471:5726 459.98806:728 460.99142:8080	146.9404:357 168.9911:748 178.9955:411 192.9287:80 192.9901:527 202.99339:372 206.9868:109 216.9897:213 218.98579:682 230.9834:233 240.9886:555 244.9819:271 248.9955:403 256.98059:247 257.00299:247 259.0202:108 264.98959:293 266.98749:742 272.99609:597 278.9892:954 279.01489:72 280.98389:560 282.983:245 284.9762:320 286.98969:114 288.99371:240 290.98599:820 294.9838:613 294.99911:613 300.99051:21…	7292.12	9537.51	8514.71	9273.57	7331.57	7475.32	6978.91	6223.89	7009.99	7060.79	6082.14	7292.12	7312.11	6992.07	2952.27	7219.01	7090.2	6884.08
2895	1.886	996.824	Unknown	[M-H]-	ion correlated with 2583; ion correlated with 2355	0.109	FALSE	null	null	null	null	null	null	999	FALSE	FALSE	FALSE	Unit NormalizedByQcPeakHeight by alignment ID=-1	FALSE	FALSE	null	null	null	null	null	null	null	1319.91	20220304 rerun Malagan plasma_50_20220304_050_18_1-009K-0_neg_Col_B_050	996.8241:105327 997.82745:18128 998.83081:4933		99774.1	101717	106616	101614	99235.9	105792	101248	101975	106322	104541	100702	99774.1	103345	104593	0	98921.4	101463	95910.8
2652	0.763	883.014	Unknown	[M-H]-		0.565	TRUE	null	null	null	null	null	null	999	FALSE	FALSE	FALSE	Unit NormalizedByQcPeakHeight by alignment ID=-1	FALSE	FALSE	null	null	null	null	null	null	null	13.33	20220304 rerun Malagan plasma_24_20220304_024_6_1-005K-0_neg_Col_B_024	883.00098:8241 884.00433:3557 885.00769:12752	112.9851:47 128.9593:2865 246.98199:115 281.2493:770 283.24359:3913 283.26471:3913 286.9939:86 303.23071:932 327.2341:5252 328.23569:1510 328.9996:77 329.24469:1141 494.98331:84 742.5368:1034 744.55322:659 745.55719:228 767.54089:159 770.56879:513 772.97192:161 790.97137:116 792.54749:101 796.99719:80 799.99823:103 802.56232:1679 803.56329:820 804.58252:479 805.5802:379 816.55768:3795 817.56183:1…	8634.38	9852.68	7491.26	9519.3	8955.14	9524.59	9077.17	8504.15	7331.47	7865.2	7009.27	8634.38	7851.58	4438.1	708.751	7186.2	3863.24	9485.54
195	6.462	187.007	w/o MS2:FT-thioether; C5H7F3O2S	[M-H]-	similar chromatogram in higher mz_225; similar chromatogram in higher mz_238; similar chromatogram in higher mz_884; similar chromatogram in higher mz_893; similar chromatogram in higher mz_990; similar chromatogram in higher mz_203	0.957	TRUE	null	187.005	C5H7F3O2S	PFSA	CQMLMWKTDBCIEK-UHFFFAOYSA-N	O=C(O)CSCCC(F)(F)F	530	TRUE	TRUE	FALSE	Unit NormalizedByQcPeakHeight by alignment ID=-1	FALSE	FALSE	null	null	68.7	null	null	null	null	163.94	20220304 rerun Malagan plasma_84_20220304_084_33_1-004K-36_neg_Col_B_084	187.007:94225 188.01035:8607 189.01371:6526	61.9874:549 65.0033:386 68.9956:264 77.0398:2686 79.0547:621 79.9568:53119 80.9648:9432 81.0349:598 81.9529:3188 91.0199:151 92.0264:558 94.9921:113 105.0344:6045 106.0418:6549 107.05:240998 107.122:864 107.1382:864 107.1852:378 107.1957:475 107.2195:807 107.2398:915 107.2752:691 107.3328:179 107.42:248 107.5004:223 107.6137:84 107.6638:805 107.6773:740 107.7151:409 107.7505:445 107.815:342 107.9…	44300.5	66426.9	47404.2	27420.1	52257.9	40480.1	13488.5	45973.3	49834.1	73491.8	35228.1	44300.5	61031.2	82395.3	145.32	65893.9	53728.2	47608.6
1994	0.688	680.577	Unknown	[M+Cl]-	adduct linked to 1875_[M-H]-	0.304	TRUE	null	null	null	null	null	null	999	FALSE	FALSE	FALSE	Unit NormalizedByQcPeakHeight by alignment ID=-1	FALSE	FALSE	null	null	null	null	null	null	null	171.15	20220304 rerun Malagan plasma_62_20220304_062_23_1-013K-36_neg_Col_B_062	680.57678:9783 681.58013:16781 682.58349:68528	111.0795:127 190.9295:219 231.17509:437 235.2065:582 237.22639:154 261.2225:559 266.24939:191 275.16669:1569 277.17221:230 347.3299:106 353.34079:201 364.3558:810 365.341:436 368.25891:303 378.37509:1155 380.35861:181 388.362:679 390.3721:1643 391.37091:135 395.2449:4011 406.3699:401 411.23679:656 584.58557:162 589.39301:122 596.5824:135 600.57617:387 602.58691:646 612.57721:585 614.58911:984 623…	3686.88	4773.54	5571.55	5131.56	10762.6	3610.71	7858.15	4092.13	3180.39	3448.9	6824.49	3686.88	5791.01	9917	0	5080.13	7247.42	4956.79
1535	4.753	555.002	Unknown	[M-H]-		0.022	TRUE	null	null	null	null	null	null	999	FALSE	FALSE	FALSE	Unit NormalizedByQcPeakHeight by alignment ID=-1	FALSE	FALSE	null	null	null	null	null	null	null	6.67	20220304 rerun Malagan plasma_78_20220304_078_QC4_neg_Col_B_078	555.00232:9372 556.00567:1374 557.00903:6693	199.0018:647 248.9948:803 259.00119:671 270.98001:453 278.9874:585 279.23291:3009 281.24829:2079 282.24829:559 283.26389:1753 298.996:444 316.9874:488 346.99991:626 352.97919:744 357.99289:565 367.00439:647 371.991:603 378.9827:876 390.98419:2032 394.99689:888 402.99649:1032 404.99521:753 406.9761:1306 406.9938:456 410.9801:959 416.98291:1018 418.98041:497 418.99561:859 422.99521:559 424.98499:61…	6942.94	6974.54	8002.91	6876.12	7266.94	8610.46	5496.12	8190.58	7233.32	7712.21	8973.8	6942.94	8088.37	7931.01	5043.35	12268.7	10115.8	8073.59
598	0.772	322.987	Unknown	[M+FA-H]-	adduct linked to 488_[M-H]-	0.13	TRUE	null	null	null	null	null	null	999	FALSE	FALSE	FALSE	Unit NormalizedByQcPeakHeight by alignment ID=-1	FALSE	FALSE	null	null	null	null	null	null	null	3.86	20220304 rerun Malagan plasma_26_20220304_026_7_1-007K-36_neg_Col_B_026	322.99411:2066 323.99746:0 325.00082:2085	92.9949:715 108.9905:1044 116.9965:561 118.9952:782 136.9865:192 142.99091:410 154.9919:118 166.9915:492 178.9922:751 182.9886:715 190.99229:320 192.9879:560 198.9845:943 198.9986:943 200.9958:232 201.9928:94 204.9911:1070 210.99989:210 216.9892:719 218.99361:324 220.9837:551 225.0014:149 228.9892:561 230.9888:747 230.9996:747 232.98399:971 242.9882:2204 244.98621:1892 252.9895:384 254.98599:1116…	1718.56	1720.43	2179.52	2046.96	1484.58	2098.64	1281.58	2356.28	2090.98	1734.85	1991.91	1718.56	2523.42	2091.59	793.809	1894.76	1587.5	1299.25
845	10.283	387.129	w/o MS2:Coniferyl alcohol + O-Hex; PlaSMA ID-963	[M+Cl]-	adduct linked to 886_[M-H]-	0.261	TRUE	2.88	387.129	C16H22O8	Phenolic glycosides	SFLMUHDGSQZDOW-UHFFFAOYNA-N	OCC=CC2=CC=C(OC1OC(CO)C(O)C(O)C1(O))C(OC)=C2	530	TRUE	TRUE	FALSE	Unit NormalizedByQcPeakHeight by alignment ID=-1	FALSE	FALSE	null	null	100	99.7	null	null	null	13.05	20220304 rerun Malagan plasma_88_20220304_088_35_1-011K-0_neg_Col_B_088	387.12909:3226 388.13244:0 389.1358:0	92.9951:320 96.9588:278 153.075:395 180.989:140 187.0417:78 199.08051:432 207.0112:49 226.99071:73 232.98489:124 242.9836:207 244.9861:204 248.00011:310 255.01221:202 258.9837:57 260.97891:182 266.98761:314 290.02881:101 302.98859:207 311.00681:116 324.9884:141 327.1076:184 332.97791:124 334.146:96 334.978:206 338.98779:20 341.01871:106 343.0047:109 348.987:209 375.0098:260 378.99121:78 379.1442:…	1818.31	1081.09	1444.3	1612.63	1562.4	2419.72	1723.86	1958.32	1752.47	1665.08	2354.37	1818.31	2291.5	2074.42	0	2295.21	1911.99	1903.67
1314	0.764	498.986	Unknown	[M-H]-		0.957	TRUE	null	null	null	null	null	null	999	FALSE	FALSE	FALSE	Unit NormalizedByQcPeakHeight by alignment ID=-1	FALSE	FALSE	null	null	null	null	null	null	null	9.49	20220304 rerun Malagan plasma_12_20220304_012_QC1_neg_Col_B_012	498.9874:6085 499.99075:1507 500.99411:11357	108.991:201 118.992:123 128.9976:92 158.987:87 180.99429:82 186.98309:116 192.9902:358 202.9946:270 215.17:680 220.9868:123 230.9856:165 232.98689:60 240.9903:149 242.9912:96 244.9821:356 247.00011:159 254.9861:26 257.98761:75 266.98581:204 268.9859:181 275.00009:192 284.1134:262 284.98239:150 286.9754:64 290.9845:217 292.98471:49 295.00189:106 296.98029:288 298.97421:121 300.99011:60 302.98318:1…	6665.5	7385.27	7174.2	8428.51	7516.22	7936.16	7663.49	8537.17	8679.78	7776.35	6993.7	6665.5	8627.09	7858.38	2529.55	8637.28	5497.84	7508.95
2726	0.907	911.319	Unknown	[M-H]-		0.043	FALSE	null	null	null	null	null	null	999	FALSE	FALSE	FALSE	Unit NormalizedByQcPeakHeight by alignment ID=-1	FALSE	FALSE	null	null	null	null	null	null	null	53.84	20220304 rerun Malagan plasma_66_20220304_066_25_1-012K-0_neg_Col_B_066	911.31897:3130 912.32232:0 913.32568:0		2892.06	2851.38	4603.6	3216.6	3959.36	3473.63	4193.98	3293.7	4264.91	4049.35	3064.64	2892.06	4087.86	3838.69	0	4210.25	3786.14	3534.71
397	2.161	248.96	Unknown	[M-H]-	ion correlated with 582	0.13	TRUE	null	null	null	null	null	null	999	FALSE	FALSE	FALSE	Unit NormalizedByQcPeakHeight by alignment ID=-1	FALSE	FALSE	null	null	null	null	null	null	null	109.92	20220304 rerun Malagan plasma_62_20220304_062_23_1-013K-36_neg_Col_B_062	248.96049:108002 249.96384:6046 250.9672:1696	92.9939:985 112.9854:96991 113.9888:2865 114.9911:903 116.9949:1412 118.9909:491 142.9938:488 145.9321:994 180.97321:8371 214.9921:712 230.99049:718 241.0123:650 248.9733:7521	103897	104094	100374	98377.8	104645	104362	105140	108803	105281	103930	103256	103897	106063	107806	457.178	105167	103174	104376
85	8.139	148.044	w/o MS2:Methionine	[M-H]-		0.022	TRUE	null	148.044	C5H11NO2S	Methionine and derivatives	FFEARJCKVFRZRR-UHFFFAOYNA-N	O=C(O)C(N)CCSC	530	TRUE	TRUE	FALSE	Unit NormalizedByQcPeakHeight by alignment ID=-1	FALSE	FALSE	null	null	100	null	null	null	null	40.9	20220304 rerun Malagan plasma_50_20220304_050_18_1-009K-0_neg_Col_B_050	148.0439:2045 149.04725:0 150.05061:0	61.9871:759 148.0441:785	836.125	713.788	570.925	921.34	1186.46	1215.87	1527.48	1594.56	1324.42	1275.67	299.912	836.125	269.841	1130.23	0	1401.59	1162.61	691.823
1778	1.08	614.996	Unknown	[M-H2O-H]-	adduct linked to 1961_[M+Cl]-; adduct linked to 1992_[M+FA-H]-	0.348	TRUE	null	null	null	null	null	null	999	FALSE	FALSE	FALSE	Unit NormalizedByQcPeakHeight by alignment ID=-1	FALSE	FALSE	null	null	null	null	null	null	null	5.38	20220304 rerun Malagan plasma_4_20220304_004_Blank_neg_Col_B_004	614.99628:6633 615.99963:1667 617.00299:7400	112.984:343 174.98579:72 190.9285:29 198.99789:88 257.02499:89 257.97369:83 280.98792:189 284.9924:116 318.98318:195 334.99521:207 338.86029:111 350.98599:71 378.97849:151 393.00339:408 398.9921:98 440.97672:497 455.99371:94 478.979:275 522.99847:105 532.9823:192 534.97821:132 538.9812:125 540.97137:166 541.01007:143 550.95367:138 550.98059:120 554.98981:322 557.00049:176 568.97461:290 570.9693:3…	1880.25	2515.96	2680.72	2608.13	3417.61	2612.31	3354.72	2208.11	2011.27	2843.03	2765.76	1880.25	2187.21	2271.46	7317.24	1637.59	2216.85	2559.18
2118	5.025	724.528	w/o MS2:Phosphatidylethanolamine alkenyl 16	[M-H2O-H]-	adduct linked to 2333_[M+FA-H]-	0.652	TRUE	null	724.529	C41H76NO7P	1-(1Z-alkenyl),2-acylglycerophosphoethanolamines	QUEBLWWLERMNAP-RYYWRRNANA-N	CCCCCCCCCCCCCC\C=C\OCC(COP(O)(=O)OCCN)OC(=O)CC\C=C/C\C=C/C\C=C/CCCCCCCCC	530	TRUE	TRUE	FALSE	Unit NormalizedByQcPeakHeight by alignment ID=-1	FALSE	FALSE	null	null	99.9	null	null	null	null	118.81	20220304 rerun Malagan plasma_74_20220304_074_29_1-003K-36_neg_Col_B_074	724.52808:10420 725.53143:3913 726.53479:12259	78.9593:470 168.04201:2624 279.23221:8023 280.23679:5886 281.2482:6047 282.25119:1780 286.99231:140 303.2327:4209 304.23691:1650 436.28619:370 446.30209:763 464.3147:290 488.98019:214 580.97632:188 584.97552:216 587.01312:19 588.97113:93 632.9809:48 632.99542:48 645.0155:108 659.51489:411 660.51672:885 661.51929:3638 662.52972:678 708.9837:1404 709.0177:1254 711.00153:1670 711.02588:383 711.54572…	6105.25	3761.2	3666.14	3632.44	5551.27	6629.14	6477.17	6670.34	5009.87	9682.26	6784.7	6105.25	3774.14	5438.77	0	6799.78	13792.5	7092.64
2368	8.763	794.512	Unknown	[M-H]-		0.891	TRUE	null	null	null	null	null	null	999	FALSE	FALSE	FALSE	Unit NormalizedByQcPeakHeight by alignment ID=-1	FALSE	FALSE	null	null	null	null	null	null	null	55.7	20220304 rerun Malagan plasma_12_20220304_012_QC1_neg_Col_B_012	794.5108:2269 795.51415:2194 796.51751:0	144.9929:67 623.49768:109 791.0249:168 792.4978:1272 793.01147:306 794.50909:8599 795.005:128	3109.06	2945.59	2689.15	2976.43	3159.56	2245.8	3844.89	3242.52	2799.08	3005.86	3247.36	3109.06	2967.19	3553.7	0	4054.47	6010.55	4154.53
1305	5.476	496.999	Unknown	[M-H]-		0.022	TRUE	null	null	null	null	null	null	999	FALSE	FALSE	FALSE	Unit NormalizedByQcPeakHeight by alignment ID=-1	FALSE	FALSE	null	null	null	null	null	null	null	4.54	20220304 rerun Malagan plasma_38_20220304_038_12_1-001K-8_neg_Col_B_038	496.9989:5722 498.00225:0 499.00561:4954	78.9608:415 154.9978:235 168.0425:573 178.9917:156 201.0173:141 224.0692:47 224.9935:150 230.9828:133 248.9978:157 254.51649:216 254.98331:247 255.00751:230 269.2522:280 277.21429:197 279.23318:7402 280.23721:1689 281.24921:39 282.25259:2576 283.26511:154 284.26691:338 292.9899:397 308.98111:288 314.98651:420 331.00189:331 350.98929:347 352.9837:221 364.99411:218 366.9794:175 386.98489:47 388.991…	4415.19	4864.7	3331.37	4886.22	6169.92	4747.98	5379.03	5100.53	6268.2	6133.94	4576.17	4415.19	5788.45	6837.34	1948.02	6128.6	4654.31	4992.23
2839	1.787	962.831	Unknown	[M-H]-	ion correlated with 2947	0.217	FALSE	null	null	null	null	null	null	999	FALSE	FALSE	FALSE	Unit NormalizedByQcPeakHeight by alignment ID=-1	FALSE	FALSE	null	null	null	null	null	null	null	871.02	20220304 rerun Malagan plasma_60_20220304_060_22_1-013K-8_neg_Col_B_060	962.8313:65650 963.83465:12183 964.83801:1541		62440.6	66946.6	68272.9	67963.3	65028	63299.2	64794	63204	64318.5	59792.4	58448.1	62440.6	63267	61446.2	0	56121	55915.6	57702.7
2802	0.761	941.017	Unknown	[M-H]-		0.304	FALSE	null	null	null	null	null	null	999	FALSE	FALSE	FALSE	Unit NormalizedByQcPeakHeight by alignment ID=-1	FALSE	FALSE	null	null	null	null	null	null	null	10.19	20220304 rerun Malagan plasma_58_20220304_058_21_1-008K-0_neg_Col_B_058	941.0166:8876 942.01995:4596 943.02331:14028		5643.56	5019.18	2139.02	6099.79	2884.73	5302.58	4067.2	3786.4	4481.01	3777.49	6484.06	5643.56	4632.09	5960.8	769.36	4441.66	7082.22	4991.63
1167	5.065	465.003	Unknown	[M-H]-		0.022	TRUE	null	null	null	null	null	null	999	FALSE	FALSE	FALSE	Unit NormalizedByQcPeakHeight by alignment ID=-1	FALSE	FALSE	null	null	null	null	null	null	null	5.06	20220304 rerun Malagan plasma_32_20220304_032_10_1-001K-0_neg_Col_B_032	465.0033:8233 466.00665:1220 467.01001:10403	92.9953:591 130.9939:576 151.00169:891 154.9913:776 168.9882:550 199.0031:762 204.9894:903 220.98151:700 222.9984:862 224.9882:1226 226.9924:1035 228.98959:1332 242.9836:929 250.996:562 252.99159:944 264.991:1100 268.98511:1203 276.9895:1141 278.9866:2191 282.983:888 284.99438:1079 288.99011:779 290.98651:3150 292.98499:1624 294.9895:1253 300.9902:715 302.98779:1379 304.98309:1244 305.00381:853 3…	7793.25	7473.51	7374.46	7273.04	7937.78	8457.77	8174.39	7300.67	6436.28	6835.07	8092.09	7793.25	8248.28	8042.23	4110.71	6695.95	6947.17	7733.22
701	5.079	352.993	w/o MS2:"2,4-Dichlor-3,6-di-O-methylnorlichexanthone"	[M-H]-		0.022	TRUE	null	352.99	C16H12Cl2O5	Xanthones	ZPLILIOXZHNNLY-UHFFFAOYSA-N	O=C1C2=C(O)C(Cl)=C(OC)C(Cl)=C2OC3=CC(OC)=CC(=C13)C	530	TRUE	TRUE	FALSE	Unit NormalizedByQcPeakHeight by alignment ID=-1	FALSE	FALSE	null	null	94.7	null	null	null	null	6.62	20220304 rerun Malagan plasma_36_20220304_036_11_1-001K-36_neg_Col_B_036	352.99329:6412 353.99664:935 355:8024	92.995:1494 116.9961:868 128.99651:1341 136.9852:779 142.9928:1562 154.9922:1241 158.9859:476 166.9922:1388 170.98801:929 178.993:1738 186.9967:1044 188.9933:629 190.99229:1650 192.9888:1535 202.99409:956 204.991:1271 206.98441:697 211.0005:944 216.9903:2794 218.98599:829 220.98531:953 221.0015:544 222.9993:438 224.99609:329 226.9958:2174 228.9883:1009 229.0072:832 231.00549:653 232.9859:1612 233…	4958.75	6192.02	5855.36	5973.5	5715.12	5170.02	5614.81	4867.5	5225.17	5477.21	4790.93	4958.75	6376.41	5521.99	1826.51	5288.78	4041.85	4580.82
2602	1.102	868.836	Unknown	[M-H]-	adduct linked to 2552_[M-H2O-H]-	0.717	TRUE	null	null	null	null	null	null	999	FALSE	FALSE	FALSE	Unit NormalizedByQcPeakHeight by alignment ID=-1	FALSE	FALSE	null	null	null	null	null	null	null	139.91	20220304 rerun Malagan plasma_12_20220304_012_QC1_neg_Col_B_012	868.83771:13724 869.84106:2783 870.84442:0	112.9851:2515 180.97301:3082 248.96049:9068 316.94891:17759 318.94571:674 384.9353:10256 385.93649:1185 452.9241:13409 453.92349:1003 469.9043:418 520.91107:9721 521.91559:1712 578.87048:803 588.89868:16785 589.89362:1944 616.99872:353 656.88708:7453 657.88898:824 724.87469:13518 725.8819:2168 792.8584:3265 793.86108:1079 794.57269:588 796.57062:638 797.65912:1194 850.01959:815 850.81927:829 853.…	13727.4	15063.6	16066.2	17681.8	17097.5	15683.7	16701.4	15275.5	15880.1	15054.6	15903.4	13727.4	15582.4	15689.9	0	15623.8	16939.8	13168
271	6.632	204.982	Unknown	[M-H]-		0.587	TRUE	null	null	null	null	null	null	999	FALSE	FALSE	FALSE	Unit NormalizedByQcPeakHeight by alignment ID=-1	FALSE	FALSE	null	null	null	null	null	null	null	22.46	20220304 rerun Malagan plasma_12_20220304_012_QC1_neg_Col_B_012	204.9809:4733 205.98425:0 206.98761:1619	79.9567:101 92.9959:801 102.9487:314 125.0242:11169 126.0278:763 175.0459:21 204.9825:4454	4331.69	8250.23	1674.21	281.05	2012.26	1449.97	2333.6	6184.72	2252.85	7723.02	2978.87	4331.69	5454.33	3614.52	167.206	2564.07	6126.17	7481.44
1229	6.76	478.295	LPE 18:1; PlaSMA ID-1334	[M-H]-	similar chromatogram in higher mz_1237; similar chromatogram in higher mz_1309	0.957	TRUE	10.22	478.294	C23H46NO7P	Lipids	PYVRVRFVLRNJLY-UHFFFAOYNA-N	O=C(OCC(O)COP(=O)(O)OCCN)CCCCCCCC=CCCCCCCCC	430	TRUE	TRUE	TRUE	Unit NormalizedByQcPeakHeight by alignment ID=-1	FALSE	FALSE	null	null	88.2	99.9	81.1	83.5	83.3	230.47	20220304 rerun Malagan plasma_62_20220304_062_23_1-013K-36_neg_Col_B_062	478.29459:14807 479.29794:5894 480.3013:20856	118.992:393 140.01109:318 152.99609:701 196.0385:5279 197.0434:362 214.04829:595 261.2222:124 281.2482:22995 282.25259:5057 283.2641:4561 284.26801:1068 285.271:223 290.9881:237 302.98431:270 326.98611:333 332.76379:163 350.98669:166 352.9928:361 374.99799:140 382.9924:182 390.97839:124 456.98471:106 462.98721:154 470.99249:189 473.28049:174 474.97919:679 476.27811:231 477.2829:375 478.29419:21335	11922.8	7970.56	8847.35	6390.93	14174.6	13040.2	10169.5	9546.48	7251.58	8569.43	13501.6	11922.8	12227.9	21199.7	0	8663.49	17176.2	9471.25
1459	1.101	538.884	Unknown	[M+Cl]-	adduct linked to 1254_[M-H2O-H]-	0.761	TRUE	null	null	null	null	null	null	999	FALSE	FALSE	FALSE	Unit NormalizedByQcPeakHeight by alignment ID=-1	FALSE	FALSE	null	null	null	null	null	null	null	5.88	20220304 rerun Malagan plasma_12_20220304_012_QC1_neg_Col_B_012	538.88629:4741 539.88964:952 540.893:431	112.985:10064 113.9892:700 180.9729:4284 192.9281:93 238.9953:159 248.96069:13605 249.9646:861 252.9902:138 316.9483:8296 317.953:121 318.94989:331 332.92401:420 360.98801:154 378.9838:296 384.93469:6718 399.0087:175 400.90771:1409 401.91431:182 436.99109:297 449.0062:212 450.9816:112 452.9227:2754 468.8952:629 509.00671:232 516.9826:133 528.96942:373 530.97742:796 530.99847:781 531.02417:103 532…	3953.81	3918.75	4200.04	3694.59	3583.52	4482.13	4197.62	3368.62	3714.88	3717.55	3140.55	3953.81	3526.94	3842.72	0	4355.99	3433.79	3260.55
1387	1.882	520.911	Unknown	[M-H]-	ion correlated with 1683	0.152	TRUE	null	null	null	null	null	null	999	FALSE	FALSE	FALSE	Unit NormalizedByQcPeakHeight by alignment ID=-1	FALSE	FALSE	null	null	null	null	null	null	null	81.65	20220304 rerun Malagan plasma_72_20220304_072_28_1-003K-12_neg_Col_B_072	520.91162:157688 521.91497:14952 522.91833:6115	112.9853:85126 113.9891:1594 114.9913:538 170.98911:535 180.9731:27379 181.9772:662 226.9902:682 238.9313:765 248.96049:100465 249.9642:4665 250.9664:2474 264.9888:615 306.92279:885 316.94849:57947 317.76379:329 317.9537:3529 318.95389:859 374.90619:900 378.98639:506 384.93631:72518 385.93881:6453 386.93951:1474 414.98651:488 452.92319:18944 453.9263:2221 454.92551:1247 520.91132:21041	156631	160050	158854	159729	152321	157376	162103	161765	164142	162219	161572	156631	160570	160238	0	158625	160381	157377
2733	0.762	915.016	Unknown	[M-H]-		0.565	FALSE	null	null	null	null	null	null	999	FALSE	FALSE	FALSE	Unit NormalizedByQcPeakHeight by alignment ID=-1	FALSE	FALSE	null	null	null	null	null	null	null	12.18	20220304 rerun Malagan plasma_92_20220304_092_37_1-002K-0_neg_Col_B_092	915.01593:11645 916.01928:6319 917.02264:18628		6961.5	8766.11	8505.86	6351.43	8349.72	8425.97	7005.5	5548.43	7265.85	5852.38	5545.18	6961.5	5513.03	7878.89	1141.07	4805.89	5866.55	3173.66
2532	0.871	842.832	Unknown	[M-H]-	adduct linked to 2465_[M-H2O-H]-	0.891	TRUE	null	null	null	null	null	null	999	FALSE	FALSE	FALSE	Unit NormalizedByQcPeakHeight by alignment ID=-1	FALSE	FALSE	null	null	null	null	null	null	null	150.56	20220304 rerun Malagan plasma_12_20220304_012_QC1_neg_Col_B_012	842.82751:6453 843.83086:2596 844.83422:0	112.9856:2171 180.9724:2329 248.96111:5803 279.23471:1682 280.2327:679 283.26721:979 284.2655:559 303.23801:976 307.2608:518 316.9476:6309 384.93491:2085 452.92249:1874 510.87909:803 520.91052:1332 536.8783:994 588.90082:1576 656.88031:1782 724.86798:1068 770.57159:2932 771.57782:1888 772.57013:765 772.58978:700 773.58942:621 790.53931:1221 792.85809:918 829.57233:526 830.59161:2474 831.59509:146…	7601.06	7090.98	9991.58	7157.5	9465.71	8128.41	9609	6374.44	8770.38	7938.2	6860.65	7601.06	8183.5	7041.46	0	10364.3	9016.57	7197.21
1389	1.046	520.912	Unknown	[M-H]-	ion correlated with 1687	0.5	TRUE	null	null	null	null	null	null	999	FALSE	FALSE	FALSE	Unit NormalizedByQcPeakHeight by alignment ID=-1	FALSE	FALSE	null	null	null	null	null	null	null	286.6	20220304 rerun Malagan plasma_12_20220304_012_QC1_neg_Col_B_012	520.91101:146079 521.91436:10896 522.91772:5557	133.02499:94 180.9729:1964 181.97549:214 217.0849:120 249.9628:229 266.98471:113 286.99261:129 317.95111:315 318.95209:45 326.90201:8 342.98389:381 343.00241:400 352.98209:300 356.97891:216 358.9783:126 364.98001:433 368.97931:139 377.26691:77 378.97971:422 380.97629:190 384.8533:103 384.9353:2672 385.0047:172 385.19669:106 390.98099:309 396.98389:218 398.98749:165 418.98819:220 443.31619:145 444…	154124	160666	165761	165020	155414	153315	153733	155551	153572	145868	158559	154124	160494	164270	0	143824	157070	157884
1035	0.588	432.992	w/o MS2:FT-sulfone; C10H9F11O4S	[M-H]-		0.043	TRUE	null	432.997	C10H9F11O4S	PFSA	LZNVYDBZNDMGNJ-UHFFFAOYSA-N	O=C(O)CCS(=O)(=O)CCC(F)(F)C(F)(F)C(F)(F)C(F)(F)C(F)(F)F	530	TRUE	TRUE	FALSE	Unit NormalizedByQcPeakHeight by alignment ID=-1	FALSE	FALSE	null	null	87.7	null	null	null	null	11.57	20220304 rerun Malagan plasma_6_20220304_006_Blank_neg_Col_B_006	432.99219:5819 433.99554:0 434.9989:4139	112.9866:1629 118.993:985 130.9906:738 146.9882:768 180.9863:753 189.869:591 193.0105:441 202.9958:585 206.98869:694 216.9917:529 228.9863:615 234.9769:629 242.98849:626 248.97321:1479 252.99409:671 262.9924:512 264.97421:568 264.9902:641 268.98441:635 270.98111:626 292.983:688 294.13419:656 296.98419:1135 306.98059:1194 318.9873:947 326.9837:1006 332.9776:521 336.99991:726 338.98669:879 340.9820…	3047.19	2582.79	3201.22	2950.48	2873.28	3584.89	2739.82	3962.95	2645.7	2572.15	2602.31	3047.19	3234.15	2372.86	4877.31	3119.79	2428.08	2923.64
1428	5.037	530.998	Unknown	[M-H]-		0.043	TRUE	null	null	null	null	null	null	999	FALSE	FALSE	FALSE	Unit NormalizedByQcPeakHeight by alignment ID=-1	FALSE	FALSE	null	null	null	null	null	null	null	6.07	20220304 rerun Malagan plasma_22_20220304_022_5_1-005K-36_neg_Col_B_022	530.99768:9532 532.00103:1093 533.00439:10552	146.98759:659 166.9928:612 205.00771:550 208.9827:1382 216.98621:521 229.9856:418 232.98579:729 255.2327:10291 256.23611:1126 282.97791:844 290.9895:950 300.98819:574 302.98471:1644 306.98029:491 314.98599:474 326.9859:700 328.99979:1135 330.9996:638 334.9856:782 344.99411:900 352.98239:1682 354.99921:947 356.97559:903 356.9985:724 360.99289:679 364.9812:1562 366.9899:1200 367.97961:556 368.00839…	8159.31	7757.58	6567.58	7372.97	6891.57	9247.82	8032.36	8886.84	8913.82	8165.01	9088.83	8159.31	8228.13	10131.7	4494.64	9673.24	10001.7	9068.38
910	0.758	402.986	Unknown	[M-H]-		0.283	TRUE	null	null	null	null	null	null	999	FALSE	FALSE	FALSE	Unit NormalizedByQcPeakHeight by alignment ID=-1	FALSE	FALSE	null	null	null	null	null	null	null	5.76	20220304 rerun Malagan plasma_22_20220304_022_5_1-005K-36_neg_Col_B_022	402.98099:2103 403.98434:0 404.9877:4878	108.9897:787 130.99519:740 168.9906:886 192.99091:554 202.99001:573 208.9852:239 216.9921:419 220.9839:311 228.9912:564 232.98399:643 240.9897:1013 242.9864:1028 246.99719:217 252.98801:625 254.9875:1005 262.99319:465 266.98611:1606 268.9873:1258 275.00931:96 282.98239:889 286.9946:395 290.98441:769 292.98621:665 294.9816:537 296.9986:301 298.99011:360 304.9838:1769 306.9827:1410 309.9971:154 310…	3973.06	5827.18	4246.25	4775.34	4342.32	2456.16	4309.9	3588.26	4682.7	4431.86	4293.97	3973.06	3015.8	4458.27	1498.52	3148.27	4306.55	2391.45
938	0.771	408.993	Unknown	[M+FA-H]-	adduct linked to 676_[M-H2O-H]-	0.957	TRUE	null	null	null	null	null	null	999	FALSE	FALSE	FALSE	Unit NormalizedByQcPeakHeight by alignment ID=-1	FALSE	FALSE	null	null	null	null	null	null	null	9.02	20220304 rerun Malagan plasma_12_20220304_012_QC1_neg_Col_B_012	408.9935:5838 409.99685:767 411.00021:8156	102.9496:643 108.9918:707 130.99181:855 132.9884:106 136.9848:135 142.99229:215 144.944:119 146.9384:222 146.9884:57 154.9933:331 166.9928:258 170.9837:814 182.98621:379 183.00459:376 186.98241:215 188.9319:420 190.92799:131 190.9935:335 192.9895:765 196.9868:175 202.99541:552 204.9884:548 216.9879:705 218.9903:614 219.0054:614 220.9868:404 222.9834:462 226.9745:82 228.99451:412 230.9899:688 234.…	6437.38	7400.01	7391.2	6965.35	5603.9	5834.69	6453.77	6673.28	6479.17	6155.69	5886.14	6437.38	6857.76	6383.23	3111.04	5735.45	5836.31	4174.98
283	9.035	208.984	Unknown	[M-H]-		0.457	TRUE	null	null	null	null	null	null	999	FALSE	FALSE	FALSE	Unit NormalizedByQcPeakHeight by alignment ID=-1	FALSE	FALSE	null	null	null	null	null	null	null	5.49	20220304 rerun Malagan plasma_12_20220304_012_QC1_neg_Col_B_012	208.98531:3072 209.98866:0 210.99202:767	61.9881:525 79.9568:4658 82.9937:402 92.9959:499 104.9959:250 124.0073:10870 142.9924:39 146.98981:81 202.0098:140 208.98759:1105	2506.62	1608.64	1419.74	1522.95	1861.63	2967.45	2431.7	2480.57	1774.85	2421.02	1692.06	2506.62	2240.13	1870.42	150.444	2429.94	1898.64	1848.06
2254	0.749	766.541	w/o MS2:Phosphatidylethanolamine 16	[M-2H]2-		0.935	TRUE	null	766.539	C43H78NO8P	Phosphatidylethanolamines	WRJMLLZQXDAGES-ASOJYNRJNA-N	CCCCCCCCCCCCCCCC(=O)OCC(COP(O)(=O)OCCN)OC(=O)CC\C=C/C\C=C/C\C=C/C\C=C/CCCCCCCC	530	TRUE	TRUE	FALSE	Unit NormalizedByQcPeakHeight by alignment ID=-1	FALSE	FALSE	null	null	99.6	null	null	null	null	149.05	20220304 rerun Malagan plasma_42_20220304_042_14_1-014K-8$9_neg_Col_B_042	766.54059:12443 767.54394:15133 768.5473:18594	168.0416:810 218.99139:220 224.0731:370 227.1996:727 241.2186:146 242.9912:231 244.9859:123 254.9846:144 255.23331:8419 256.23651:2141 259.2417:1839 279.23361:16441 280.23889:1240 280.28711:162 281.24869:3512 282.25339:242 283.26331:2587 301.2171:1630 302.2179:752 303.23331:18155 304.23651:3659 304.98499:146 305.2475:4563 306.25479:800 314.9921:117 324.99081:130 327.23141:368 330.9982:184 348.989…	8086.06	7887.53	7073.42	7379.44	5777.09	9034.1	7520.83	5534.56	6049.4	3985.15	6108.29	8086.06	5363.28	5236.05	0	8946.95	10805.7	8965.56
39	9.031	124.007	Taurine	[M-H]-	similar chromatogram in higher mz_177; similar chromatogram in higher mz_448; similar chromatogram in higher mz_470; similar chromatogram in higher mz_407; similar chromatogram in higher mz_878; similar chromatogram in higher mz_981; similar chromatogram in higher mz_1020; similar chromatogram in higher mz_774	0.957	TRUE	null	124.007	C2H7NO3S	Organosulfonic acids	XOAAWQZATWQOTB-UHFFFAOYSA-N	O=S(=O)(O)CCN	430	TRUE	TRUE	TRUE	Unit NormalizedByQcPeakHeight by alignment ID=-1	FALSE	FALSE	null	null	89.8	null	84.9	85.2	83.3	300.79	20220304 rerun Malagan plasma_28_20220304_028_8_1-007K-0_neg_Col_B_028	124.0072:13536 125.01055:0 126.01391:757	64.97:179 79.957:28006 80.9558:436 81.9533:1089 94.9824:166 112.984:239 124.0072:17716	15370.2	15984.9	10969.9	10781.1	16700.1	12581.5	12451.5	13506.1	13275.6	14857.1	14931	15370.2	16798.7	18815.9	0	17669.1	20803.4	23026
2280	4.978	771.639	Unknown	[M-H]-	adduct linked to 2450_[M+FA-H]-	0.652	TRUE	null	null	null	null	null	null	999	FALSE	FALSE	FALSE	Unit NormalizedByQcPeakHeight by alignment ID=-1	FALSE	FALSE	null	null	null	null	null	null	null	57.4	20220304 rerun Malagan plasma_12_20220304_012_QC1_neg_Col_B_012	771.64368:2765 772.64703:1637 773.65039:0	122.985:694 168.0421:3935 281.24869:921 283.24429:2556 296.98041:665 303.23349:2594 327.23441:7679 328.23511:1900 329.2496:2371 354.99789:562 389.96149:397 462.30859:838 464.3165:1050 465.31659:906 566.98682:429 568.99249:712 648.9856:632 659.9856:306 698.99121:503 711.54102:397 713.5614:24262 714.56409:8032 715.5777:29547 716.58112:14726 717.58569:4335 718.58179:1021 719.5824:568 722.50818:1332 …	3151.88	3559.16	4441.45	4237.51	2891.37	3165.38	3565.55	2956.27	4076.01	3959.05	3608.22	3151.88	3270.95	3755.73	0	3899.16	3456.84	3956.33
459	1.11	264.934	Unknown	[M-H]-		0.348	TRUE	null	null	null	null	null	null	999	FALSE	FALSE	FALSE	Unit NormalizedByQcPeakHeight by alignment ID=-1	FALSE	FALSE	null	null	null	null	null	null	null	9.18	20220304 rerun Malagan plasma_12_20220304_012_QC1_neg_Col_B_012	264.9332:3563 265.93655:581 266.93991:0	92.9962:314 101.9519:164 108.9896:2439 112.9853:5676 113.9893:168 114.9902:263 116.9952:514 144.98959:596 154.9928:701 180.972:1034 180.9906:1034 182.9859:720 190.99429:166 196.024:411 204.989:442 208.9893:279 210.9818:531 228.9753:69 249.97591:102 250.99429:1543 252.97369:1630 256.98499:359 261.0007:633 264.97739:792	3111.25	3693.04	3377.99	2756.75	2677.03	3792.85	4193.13	2871.16	3008.58	2450.67	1982.38	3111.25	2874.53	2803.63	0	3700.52	2187.85	2810.53
332	10.009	225.061	w/o MS2:1,8,9-Anthracenetriol	[M-H]-		0.935	TRUE	null	225.056	C14H10O3	Anthracenes	YUTJCNNFTOIOGT-UHFFFAOYSA-N	OC1=CC=CC2=CC3=CC=CC(O)=C3C(O)=C12	530	TRUE	TRUE	FALSE	Unit NormalizedByQcPeakHeight by alignment ID=-1	FALSE	FALSE	null	null	84.7	null	null	null	null	10.29	20220304 rerun Malagan plasma_64_20220304_064_24_1-013K-0_neg_Col_B_064	225.06149:4988 226.06484:0 227.0682:0	65.0024:144 66.0091:1238 68.9959:455 74.0354:2728 75.042:6580 87.0093:116 99.0424:3243 113.0214:2239 113.9944:1981 114.0271:2782 116.8989:227 116.9945:302 118.0581:4968 119.0651:2712 120.068:353 146.02049:2466 146.0537:4880 147.0258:4595 147.0598:3853 148.0625:162 160.0672:148 170.019:1952 170.9865:89 171.0271:4222 179.0575:1154 204.0567:90 218.98441:9 223.077:2960 225.0596:803	3220.19	2960.22	3181.35	3134.13	2682.49	1777.32	2242.62	2929.05	3373.69	2806.42	3800.29	3220.19	2537.21	2980.68	0	4443.98	4211.87	3597.96
1795	13.055	619.291	w/o MS2:Phosphatidylinositol lyso 20	[M-H]-	similar chromatogram in higher mz_2065	0.848	TRUE	null	619.289	C29H49O12P	2-acyl-sn-glycerol-3-phosphoinositols	GCTCZDZDLCVEBR-BMBRPNNFSA-N	CCCCCC\C=C/C\C=C/C\C=C/C\C=C/CCC(=O)OC(CO)COP(O)(=O)O[C@H]1[C@H](O)[C@@H](O)[C@H](O)[C@@H](O)[C@H]1O	530	TRUE	TRUE	FALSE	Unit NormalizedByQcPeakHeight by alignment ID=-1	FALSE	FALSE	null	null	98.4	null	null	null	null	64.24	20220304 rerun Malagan plasma_96_20220304_096_39_1-002K-8_neg_Col_B_096	619.29108:5463 620.29443:3578 621.29779:1663	152.9948:821 241.0116:1218 303.2323:1265 304.2384:150 619.28821:9254	3777.75	2358.97	3332.38	2423.38	4012.72	4963.77	3815.55	2048.16	3226.12	2845.86	4266.42	3777.75	4071.11	3624.49	0	4563.57	4659.04	2890.78
2601	0.948	868.836	Unknown	[M-H]-		0.826	TRUE	null	null	null	null	null	null	999	FALSE	FALSE	FALSE	Unit NormalizedByQcPeakHeight by alignment ID=-1	FALSE	FALSE	null	null	null	null	null	null	null	200.36	20220304 rerun Malagan plasma_12_20220304_012_QC1_neg_Col_B_012	868.83472:15633 869.83807:4144 870.84143:0	180.9731:422 248.96049:1199 283.27231:200 316.9476:2753 317.95279:729 318.952:260 384.93561:3188 452.92291:1936 453.92429:32 520.91119:1669 521.9137:510 588.89771:2150 590.89178:193 656.88641:1369 724.87329:1911 725.87122:533 726.87012:90 792.86713:1057 853.01758:143 860.84747:3765 861.35822:304 861.85529:41 862.85071:664 868.83099:846	15633.1	16658.1	16971.6	17396.3	16793.2	15552.5	15926.7	17315.1	16862.5	18256.7	16886.3	15633.1	17431.3	18569	0	17923	19130.9	16809.6
112	10.145	162.838	Unknown	[M-H]-		0.109	TRUE	null	null	null	null	null	null	999	FALSE	FALSE	FALSE	Unit NormalizedByQcPeakHeight by alignment ID=-1	FALSE	FALSE	null	null	null	null	null	null	null	3.77	20220304 rerun Malagan plasma_12_20220304_012_QC1_neg_Col_B_012	162.83929:2320 163.84264:0 164.846:0	70.9976:89 81.0445:56 92.9967:345 93.0448:224 114.9897:348 137.0345:272 141.87:568 160.84241:2312 162.8396:955	1967.44	1503.47	1888.04	1779.9	1828.7	1815.47	1973.73	1392.66	2122.16	2237.61	1992.32	1967.44	1914.81	2321.47	1193.25	3160.69	2726.25	1912.69
2114	4.998	722.514	w/o MS2:Phosphatidylethanolamine alkenyl 16	[M-H]-		0.957	TRUE	null	722.513	C41H74NO7P	1-(1Z-alkenyl),2-acylglycerophosphoethanolamines	QDRJMAHGAQYRIN-PKKQLAOCNA-N	CCCCCCCCCCCCCC\C=C\OCC(COP(O)(=O)OCCN)OC(=O)CC\C=C/C\C=C/C\C=C/C\C=C/CCCCCC	530	TRUE	TRUE	FALSE	Unit NormalizedByQcPeakHeight by alignment ID=-1	FALSE	FALSE	null	null	99.8	null	null	null	null	256.32	20220304 rerun Malagan plasma_42_20220304_042_14_1-014K-8$9_neg_Col_B_042	722.51392:33964 723.51727:18419 724.52063:10496	78.9589:90 140.01311:599 158.9874:98 205.19569:460 254.9868:150 257.22781:512 259.24429:3359 280.23581:14 281.24979:775 301.21671:3780 302.22009:836 303.23331:40487 304.23779:8758 305.24881:1934 322.99319:75 360.98431:43 418.2753:2169 436.28461:8588 437.28851:1900 438.29761:384 444.5365:79 459.2113:74 462.3024:120 552.98932:79 628.00763:120 657.50031:428 659.51343:5 660.51691:232 661.52649:981 68…	12835	6497.57	8486.42	8769.98	12757	14262.3	11022	11307.5	7025.72	17112.4	15334.8	12835	8315.26	7900.3	0	21065.9	35736.6	15510.4
2166	1.098	740.848	Unknown	[M-H]-		0.935	TRUE	null	null	null	null	null	null	999	FALSE	FALSE	FALSE	Unit NormalizedByQcPeakHeight by alignment ID=-1	FALSE	FALSE	null	null	null	null	null	null	null	501.07	20220304 rerun Malagan plasma_12_20220304_012_QC1_neg_Col_B_012	740.84711:29014 741.85046:5743 742.85382:3963	112.9857:2124 180.97321:375 248.9597:7772 250.96629:206 316.9472:8490 332.9205:212 340.98389:117 384.93661:3635 385.94:595 394.88809:332 452.9238:4636 468.89761:1498 502.97449:171 506.0228:100 520.91241:2366 536.8902:1027 588.89679:2686 589.8999:546 604.86987:1811 656.88507:1453 687.54773:1195 724.86627:302 730.99072:313 731.0379:197 735.01331:70 739.04852:508 740.00189:3 740.8479:4076	26149.1	28546.3	29158.5	27449.2	27567.5	29619.4	30086.9	25358.5	27046.5	23234.8	22485.5	26149.1	23959.2	24417.4	0	28405.7	23626.9	26171.8
1892	0.757	649	Unknown	[M-H]-	adduct linked to 1828_[M-H2O-H]-	0.435	TRUE	null	null	null	null	null	null	999	FALSE	FALSE	FALSE	Unit NormalizedByQcPeakHeight by alignment ID=-1	FALSE	FALSE	null	null	null	null	null	null	null	12.02	20220304 rerun Malagan plasma_14_20220304_014_1_1-010K-36_neg_Col_B_014	648.99792:9195 650.00127:2509 651.00463:14048	92.9957:109 108.9897:393 112.9847:258 167.9982:80 186.9838:273 270.97971:316 272.99991:130 274.9747:201 309.983:96 324.9877:132 340.98361:352 342.98309:218 352.9938:195 354.99701:458 360.99069:101 366.98041:275 370.99069:114 372.9902:94 374.9931:100 396.99091:283 401.00369:60 402.98151:347 417.9993:87 421.97769:125 430.97171:328 440.97101:90 446.9769:523 452.9827:504 455.00729:782 460.99719:292 4…	7110.25	8253.66	6296.31	7275.67	5745.3	8310.73	6501.15	4257.47	5634.89	5952.58	5447.86	7110.25	8757.56	7012.17	1417.12	7920.5	6892.62	6923.45
937	5.108	408.992	Unknown	[M-H]-		0.109	TRUE	null	null	null	null	null	null	999	FALSE	FALSE	FALSE	Unit NormalizedByQcPeakHeight by alignment ID=-1	FALSE	FALSE	null	null	null	null	null	null	null	6.68	20220304 rerun Malagan plasma_18_20220304_018_3_1-010K-0_neg_Col_B_018	408.99161:9894 409.99496:1474 410.99832:8665	104.9934:465 132.9911:626 154.9921:668 170.9852:715 178.99319:726 180.98869:559 190.92661:624 192.9913:1394 199.0002:797 211.0011:1097 216.9903:2109 228.9895:750 230.9873:600 240.9864:1226 242.98241:1165 244.9843:929 248.9957:1082 254.9872:3135 256.98709:1247 260.9935:1697 264.99179:835 266.9866:6597 268.98239:1071 270.98349:1700 276.99149:856 278.99271:2412 280.98331:588 281.00269:591 282.98471:…	9779.69	8378.8	9321.33	9125.88	9484.35	10049.5	9090.75	9747.1	9885.04	9916.93	9692.35	9779.69	10136.7	10702.1	4676.18	10012.7	9194.01	10455.8
1369	0.574	514.996	Unknown	[M-H]-	adduct linked to 1557_[M+FA-H]-	0.022	TRUE	null	null	null	null	null	null	999	FALSE	FALSE	FALSE	Unit NormalizedByQcPeakHeight by alignment ID=-1	FALSE	FALSE	null	null	null	null	null	null	null	9.83	20220304 rerun Malagan plasma_6_20220304_006_Blank_neg_Col_B_006	514.99597:5071 515.99932:1044 517.00268:3965	112.9845:896 185.95129:89 186.97951:94 192.9917:192 212.97729:93 213.98199:76 220.9834:224 223.0002:135 230.9879:211 240.9955:86 252.99181:263 256.98181:286 290.98959:326 292.9826:232 304.98489:336 316.98581:277 328.99399:359 332.97931:130 340.98041:277 363.79111:98 376.98431:382 378.98041:171 380.9798:280 410.9924:195 442.98999:266 445.98251:103 461.98761:141 466.98111:322 468.97589:232 485.9914…	3040.38	2003.46	2401.05	2243.34	2931.87	2692.5	2447.77	2105.93	2025.03	2480.36	1878.97	3040.38	816.853	3315.97	4097.29	2733.86	2262.85	2940.92
554	7.318	308.998	Unknown	[M-H]-		0.022	TRUE	null	null	null	null	null	null	999	FALSE	FALSE	FALSE	Unit NormalizedByQcPeakHeight by alignment ID=-1	FALSE	FALSE	null	null	null	null	null	null	null	6.52	20220304 rerun Malagan plasma_24_20220304_024_6_1-005K-0_neg_Col_B_024	308.99759:4665 310.00094:0 311.0043:1806	68.9952:1635 85.0107:550 92.9948:879 104.9945:832 112.9852:18424 113.0028:309 116.9953:1191 118.9949:606 126.9051:2009 127.0199:1162 128.9953:862 130.99049:626 131.9942:518 132.99139:632 140.9949:535 142.994:679 144.99049:665 154.99319:2065 156.98869:826 161.0033:976 166.9922:2379 170.9872:844 176.998:868 178.99071:568 180.99409:659 182.98801:1306 183.00681:647 186.9976:2550 187.04581:632 194.988…	4114.69	3579.18	3818.19	4085.81	3953.92	3213.13	4609.05	3733.42	4169.21	3718.01	3985.15	4114.69	3952.47	3695.84	1825.75	3965.17	3632.92	4445.04
2589	0.765	861.012	Unknown	[M+FA-H]-	adduct linked to 2378_[M-H2O-H]-	0.674	TRUE	null	null	null	null	null	null	999	FALSE	FALSE	FALSE	Unit NormalizedByQcPeakHeight by alignment ID=-1	FALSE	FALSE	null	null	null	null	null	null	null	14.09	20220304 rerun Malagan plasma_12_20220304_012_QC1_neg_Col_B_012	861.008:9605 862.01135:2222 863.01471:11850	112.9856:3324 168.0408:97 255.2334:324 259.24371:38 279.23401:40 280.98331:103 281.2485:63 283.2428:614 283.26691:593 301.21689:210 303.23318:1262 304.2359:290 305.24951:489 331.2662:92 422.98611:167 428.9765:102 478.99481:77 614.97461:125 627.00128:50 653.00281:93 791.54388:192 793.55908:335 793.61877:586 794.56989:1171 795.57727:2084 795.64178:2608 796.58282:2236 796.633:1535 797.5871:1227 797.…	9605.44	10407.9	10276.5	10062.5	8662.69	10407	10420.6	8240.68	12043	10301.4	8935.35	9605.44	13465.4	8955.12	1052.42	10064.8	10387.9	9146.58
2784	1.119	936.824	Unknown	[M-H]-		0.37	FALSE	null	null	null	null	null	null	999	FALSE	FALSE	FALSE	Unit NormalizedByQcPeakHeight by alignment ID=-1	FALSE	FALSE	null	null	null	null	null	null	null	96.2	20220304 rerun Malagan plasma_50_20220304_050_18_1-009K-0_neg_Col_B_050	936.8244:19247 937.82775:5054 938.83111:0		16199.1	16485.6	18824.5	18189	17238.7	16407.8	17256.8	16715.2	16004.8	15978.5	16116.7	16199.1	15407.1	18286.4	0	16385.6	18543	13758.5
998	0.856	421.045	Unknown	[M-H]-	ion correlated with 174; similar chromatogram in higher mz_2576	0.5	TRUE	null	null	null	null	null	null	999	FALSE	FALSE	FALSE	Unit NormalizedByQcPeakHeight by alignment ID=-1	FALSE	FALSE	null	null	null	null	null	null	null	14.64	20220304 rerun Malagan plasma_12_20220304_012_QC1_neg_Col_B_012	421.04459:3652 422.04794:1037 423.0513:1870	108.991:33 112.9867:1102 122.0356:137 146.93739:357 179.0571:4987 180.0621:601 180.9753:287 190.93311:157 248.9593:307 262.99631:267 264.93771:466 266.98541:113 273.98529:105 294.9812:195 304.9827:390 342.97839:224 402.97971:217 419.0036:448 419.0192:340 421.04471:6603	3652.25	5364.23	1099.2	1826.23	2464.78	4732.72	2250.61	1267.57	2376.03	1236.36	8019.88	3652.25	5308.53	4126.65	0	7008.86	13834.4	12270.2
350	8.267	231.858	Unknown	[M-H]-		0.022	TRUE	null	null	null	null	null	null	999	FALSE	FALSE	FALSE	Unit NormalizedByQcPeakHeight by alignment ID=-1	FALSE	FALSE	null	null	null	null	null	null	null	45.59	20220304 rerun Malagan plasma_60_20220304_060_22_1-013K-8_neg_Col_B_060	231.85809:2280 232.86144:0 233.8648:2689	118.0422:106 123.9383:1069 139.9127:1336 167.91431:359 187.88229:1352 210.9821:109 230.8595:1778 231.8569:2413	1044.62	1091.34	926.569	184.398	300.856	0	1829.6	2658.14	952.101	522.965	0	1044.62	557.82	0	0	2416.95	1442.39	3256.26
408	13.374	249.039	w/o MS2:Diphenyl phosphate	[M+FA-H]-	adduct linked to 369_[M+Cl]-	0.174	TRUE	null	249.032	C12H11O4P	Aryl phosphodiesters	ASMQGLCHMVWBQR-UHFFFAOYSA-N	C1=CC=C(C=C1)OP(O)(=O)OC2=CC=CC=C2	530	TRUE	TRUE	FALSE	Unit NormalizedByQcPeakHeight by alignment ID=-1	FALSE	FALSE	null	null	80.1	null	null	null	null	12.68	20220304 rerun Malagan plasma_88_20220304_088_35_1-011K-0_neg_Col_B_088	249.03889:3666 250.04224:0 251.0456:0	64.9522:222 71.991:457 74.0064:3290 86.0246:1242 116.9288:110 117.9963:868 120.0121:18134 121.0151:646 122.0085:650 128.03391:113 134.8943:90 151.9846:2176 152.13741:56 160.8405:45 162.8392:171 196.9053:595 199.84911:37 210.9727:90 231.8009:114 232.92419:694 234.9225:548 239.0175:4790 240.0193:620 241.0107:393 247.0392:1550	2576.56	9013.52	7664.93	7234.28	4807.73	4827.03	3660.74	2659.65	3456.81	2645.51	2588.34	2576.56	2881.24	3248.26	1198.42	2927.67	2750.98	3265.31
161	14.833	174.955	Unknown	[M-H]-		0.043	TRUE	null	null	null	null	null	null	999	FALSE	FALSE	FALSE	Unit NormalizedByQcPeakHeight by alignment ID=-1	FALSE	FALSE	null	null	null	null	null	null	null	9.2	20220304 rerun Malagan plasma_48_20220304_048_17_1-009K-8_neg_Col_B_048	174.9566:3712 175.95995:0 176.96331:0	86.977:938 101.9384:412 102.9486:682 126.8808:553 130.966:1162 154.94659:1206 168.83549:2894 170.8334:11947 171.83479:853 172.83009:10209 172.9211:647 173.83141:715 174.82829:5647 174.957:956	2517.62	2244.97	2527.2	2873.6	3384.14	2439.25	2656.78	2293.31	2151.84	2644.36	2185.57	2517.62	2813.28	2002.64	4507.57	2241.73	2569.26	2484.32
2393	1.102	801.351	Unknown	[M-H]-		0.087	TRUE	null	null	null	null	null	null	999	FALSE	FALSE	FALSE	Unit NormalizedByQcPeakHeight by alignment ID=-1	FALSE	FALSE	null	null	null	null	null	null	null	71.7	20220304 rerun Malagan plasma_20_20220304_020_4_1-005K-8_neg_Col_B_020	801.34833:4157 802.35168:0 803.35504:0	112.985:6962 144.9902:441 180.9731:3644 248.96049:23188 249.9612:779 264.93399:371 316.94821:29059 317.95029:1124 384.93561:22882 385.94089:1235 452.92371:16994 453.9194:897 468.89471:976 520.91138:24215 521.91418:2412 522.91571:1888 536.8866:1353 588.89801:13438 589.90491:1224 604.87183:1550 656.88641:16279 657.88641:1818 658.89172:2115 672.85931:4394 724.87292:5038 726.86829:562 740.84369:1141 …	3434.88	3996.41	4785.73	4578.29	4612.15	3727.13	4076.32	3580.47	4160.98	3678.29	3499.69	3434.88	3147.81	4121.44	0	3746.51	4217.08	3118.24
2642	0.886	878.828	Unknown	[M-H]-		0.065	TRUE	null	null	null	null	null	null	999	FALSE	FALSE	FALSE	Unit NormalizedByQcPeakHeight by alignment ID=-1	FALSE	FALSE	null	null	null	null	null	null	null	56.39	20220304 rerun Malagan plasma_92_20220304_092_37_1-002K-0_neg_Col_B_092	878.828:3030 879.83135:0 880.83471:0	112.9853:2689 248.9617:7268 258.91299:112 316.9483:7204 384.93509:2222 452.92209:8151 453.92499:786 468.90289:727 520.91217:4363 521.90887:476 536.88202:860 538.98041:147 588.89868:2491 604.87439:1857 656.88733:1060 672.85168:854 724.87238:1671 740.84888:3424 792.85938:57 808.83661:188 868.85132:355 876.82001:3364 877.83051:1639 878.8183:1089	2826.69	3002.84	2561.8	2099.98	2931.62	2639.3	2439.09	1954.84	2520.13	2631.35	1484.2	2826.69	2465.99	2492.68	0	3220.45	2657	2357.77
2194	4.97	746.514	w/o MS2:Phosphatidylethanolamine alkenyl 16	[M-H]-		0.957	TRUE	null	746.513	C43H74NO7P	1-(1Z-alkenyl),2-acylglycerophosphoethanolamines	WVGALBKSWOUIEZ-ULUZTLKMNA-N	CCCCCCCCCCCCCC\C=C\OCC(COP(O)(=O)OCCN)OC(=O)CC\C=C/C\C=C/C\C=C/C\C=C/C\C=C/C\C=C/CC	530	TRUE	TRUE	FALSE	Unit NormalizedByQcPeakHeight by alignment ID=-1	FALSE	FALSE	null	null	99.8	null	null	null	null	214.43	20220304 rerun Malagan plasma_42_20220304_042_14_1-014K-8$9_neg_Col_B_042	746.51398:22404 747.51733:12461 748.52069:47328	78.9591:581 140.0114:1317 168.04359:5869 196.0394:435 205.1955:1147 255.2319:1109 256.23611:118 257.228:1354 259.24451:5317 279.23331:768 280.23999:959 281.2522:318 282.25381:512 283.24399:3749 284.24811:1001 298.9888:109 301.2171:8676 302.2225:1426 303.23309:54112 304.23541:6906 305.2511:1928 327.23291:8806 328.2359:1899 329.24969:1500 330.2514:137 435.9881:87 436.285:2985 437.28931:538 444.2874…	11219.1	4547.49	4689.19	5151.05	10182	11787.3	11482.8	8440.11	6271.97	9561.89	10518	11219.1	15492.4	8084.34	0	23448.2	23886.2	13559
844	9.879	387.115	Unknown	[M+FA-H]-	ion correlated with 1139; adduct linked to 799_[M+Cl]-; adduct linked to 666_[M-H]-	0.13	TRUE	null	null	null	null	null	null	999	FALSE	FALSE	FALSE	Unit NormalizedByQcPeakHeight by alignment ID=-1	FALSE	FALSE	null	null	null	null	null	null	null	9.82	20220304 rerun Malagan plasma_20_20220304_020_4_1-005K-8_neg_Col_B_020	387.11771:3641 388.12106:0 389.12442:870	101.0243:457 113.0036:246 119.0333:233 146.9866:100 161.0455:204 173.00369:92 179.05679:1251 180.99139:0 192.989:208 200.9977:84 210.9964:73 216.9912:870 227.00121:126 246.98511:211 254.9825:15 258.9985:135 264.9917:181 266.9848:784 269.0062:192 271.0069:88 278.9838:80 280.98801:251 282.98318:366 286.99261:149 292.98318:382 296.99661:231 302.98621:409 304.98279:482 306.99759:325 341.10919:5234 34…	1949.81	701.438	1589.78	235.661	3911.15	5558.36	762.302	469.119	1434.31	896.494	1276.49	1949.81	588.649	2785.58	0	1324.02	2394.56	1249.32
720	5.118	358.995	Unknown	[M+Cl]-	adduct linked to 758_[M+FA-H]-	0.304	TRUE	null	null	null	null	null	null	999	FALSE	FALSE	FALSE	Unit NormalizedByQcPeakHeight by alignment ID=-1	FALSE	FALSE	null	null	null	null	null	null	null	5.49	20220304 rerun Malagan plasma_14_20220304_014_1_1-010K-36_neg_Col_B_014	358.99481:9780 359.99816:1657 361.00152:3644	92.9959:1053 94.9974:726 104.9951:541 108.9924:976 116.9962:659 120.9912:938 128.996:782 130.993:1071 136.9879:482 140.9964:506 142.9949:600 152.9966:824 154.99159:1518 161.0023:603 166.9933:1324 178.99139:926 179.01311:609 190.9929:509 192.9897:971 198.9991:1000 204.99049:2238 206.9846:800 214.9962:856 216.99071:2338 226.9939:935 228.98891:3409 231.00439:750 232.983:826 240.9904:2250 242.9807:11…	9561.75	9778.06	10444	9721.35	9388.8	10140.9	9975.39	10002.1	10219.1	8931.56	9680.29	9561.75	9510.88	9900.71	4009.18	9723.76	9881.09	10058.9
867	0.824	394.892	Unknown	[M-H]-		0.957	TRUE	null	null	null	null	null	null	999	FALSE	FALSE	FALSE	Unit NormalizedByQcPeakHeight by alignment ID=-1	FALSE	FALSE	null	null	null	null	null	null	null	7.64	20220304 rerun Malagan plasma_12_20220304_012_QC1_neg_Col_B_012	394.8912:7553 395.89455:1250 396.89791:974	102.9482:1457 112.9852:1824 144.94209:104 146.9377:4837 146.9866:463 154.235:161 154.9915:344 180.9724:222 190.9285:5060 191.9299:453 204.9886:318 216.9901:717 228.99091:942 229.00999:942 232.9821:8 240.9901:349 248.9608:1530 249.96249:163 251.00909:72 254.9865:414 256.98291:400 257.922:279 258.9173:1862 260.98599:886 266.98792:1176 268.98691:722 272.99661:202 276.99371:572 278.98541:719 281.0031…	6893.12	6476.44	7306.28	6772.74	6768.84	6114.51	6929.15	6165.68	6168.69	8092.9	6642.27	6893.12	6622.6	5069.68	966.063	6460.48	5894.96	6123.16
545	0.766	300.992	Unknown	[M-H2O-H]-	adduct linked to 594_[M-H]-; adduct linked to 682_[M+FA-H]-	0.239	TRUE	null	null	null	null	null	null	999	FALSE	FALSE	FALSE	Unit NormalizedByQcPeakHeight by alignment ID=-1	FALSE	FALSE	null	null	null	null	null	null	null	6.37	20220304 rerun Malagan plasma_28_20220304_028_8_1-007K-0_neg_Col_B_028	300.99069:2725 301.99404:0 302.9974:1337	92.996:937 104.9967:155 108.9911:837 116.9958:1143 118.9937:366 129.9984:134 132.99159:449 136.9873:372 140.9958:441 158.9877:82 166.99271:1121 168.99319:574 170.9864:184 173.0038:96 174.9977:142 178.9951:736 182.98531:156 186.9993:252 189.9839:153 192.98981:469 194.98599:480 204.9902:1973 214.99339:499 216.9881:872 220.98599:818 224.98061:1236 224.99741:1236 226.99471:626 228.9863:517 228.99451:…	2881.62	3667.07	3385.64	3361.04	3183.26	2662.9	2876.64	2719.64	2679.51	2875.55	2449.41	2881.62	3041.12	2982.22	1891.09	2554.11	2250.61	2845.46
1063	5.051	438.991	w/o MS2:PFAP-FT_diPAP; C9H9F12O4P	[M-H]-		0.022	TRUE	null	438.997	C9H9F12O4P	PFSA	VWIJBYLPZWXRPT-UHFFFAOYSA-N	O=P(O)(OCCC(F)(F)F)OCCC(F)(F)C(F)(F)C(F)(F)C(F)(F)F	530	TRUE	TRUE	FALSE	Unit NormalizedByQcPeakHeight by alignment ID=-1	FALSE	FALSE	null	null	79.8	null	null	null	null	8.09	20220304 rerun Malagan plasma_46_20220304_046_16_1-009K-36_neg_Col_B_046	438.99069:10108 439.99404:0 440.9974:10156	130.9912:885 133.0096:450 143.01511:594 154.99091:665 190.9938:441 216.9897:888 219.005:656 223.00191:1229 228.9886:1050 230.9863:650 231.0052:576 240.9903:762 242.98711:806 247.99181:429 250.99229:459 260.99551:771 264.99109:756 266.98801:2709 268.99051:1485 269.9866:656 274.9971:1135 278.9873:1856 281.0022:844 283.0018:565 284.99551:1012 286.99091:897 290.98792:2053 294.9801:956 297.0174:379 30…	8910.94	8375.77	8512.05	9724.19	8846.11	9242.22	8601.97	8880.09	9308.17	9011.31	9380.89	8910.94	9066.92	9376.45	3636.41	9404.18	8722.05	9597.62
2193	5.126	745.55	Unknown	[M-H]-		0.957	TRUE	null	null	null	null	null	null	999	FALSE	FALSE	FALSE	Unit NormalizedByQcPeakHeight by alignment ID=-1	FALSE	FALSE	null	null	null	null	null	null	null	257.14	20220304 rerun Malagan plasma_12_20220304_012_QC1_neg_Col_B_012	745.54993:24127 746.55328:9980 747.55664:144072	78.9585:1081 122.9849:623 168.0426:19453 169.0457:1087 255.23331:3289 259.24319:700 277.21661:658 279.23239:9252 280.23639:4001 281.24881:7482 283.2627:2444 301.21619:600 303.2323:7900 304.23511:1080 305.2496:829 354.99039:146 374.9798:150 419.01031:162 436.28391:208 458.26599:130 471.00299:142 476.28531:202 480.30811:915 480.98749:116 500.9855:355 565.00702:154 568.97583:224 616.46802:378 617.47…	14856.6	8216.81	9318.63	8718.37	10584.2	11179.8	11777.6	11157.6	11078.7	11588	14614.8	14856.6	18159.6	16013.8	0	21797.1	22602.5	21276.1
1945	0.762	663.003	Unknown	[M-H]-		0.261	TRUE	null	null	null	null	null	null	999	FALSE	FALSE	FALSE	Unit NormalizedByQcPeakHeight by alignment ID=-1	FALSE	FALSE	null	null	null	null	null	null	null	11.17	20220304 rerun Malagan plasma_14_20220304_014_1_1-010K-36_neg_Col_B_014	663.00562:9011 664.00897:3881 665.01233:13419	118.9923:161 128.99741:90 134.98869:295 213.99921:136 230.9882:308 246.99809:144 260.97479:105 266.9874:548 270.9805:91 276.99359:131 284.9982:264 292.98621:295 302.98801:77 314.9884:141 316.98889:137 320.97479:177 326.98669:83 328.97739:366 329.25641:87 334.992:114 340.98499:316 348.992:241 352.98441:186 358.98691:409 360.99469:365 362.98691:98 376.98749:123 378.98599:315 380.99509:295 382.99789…	7379.94	7934.06	4069.7	4316.01	7300.47	8753.34	8506.93	8596.45	4072.93	4263.31	8395.95	7379.94	7910	9074.85	2365.01	8632.19	9523.95	6581.84
142	2.922	171.027	w/o MS2:3-DEHYDROSHIKIMATE	[M-H]-		0.957	TRUE	null	171.029	C7H8O5	Cyclohexenones	SLWWJZMPHJJOPH-PHDIDXHHSA-N	O=C(O)C1=CC(=O)C(O)C(O)C1	530	TRUE	TRUE	FALSE	Unit NormalizedByQcPeakHeight by alignment ID=-1	FALSE	FALSE	null	null	97.8	null	null	null	null	20.39	20220304 rerun Malagan plasma_50_20220304_050_18_1-009K-0_neg_Col_B_050	171.0269:7840 172.03025:0 173.03361:0	73.0289:7613 74.0328:451 80.9163:57 83.9304:105 102.9487:528 103.0396:12186 104.0444:697 115:110 132.9951:120 146.938:17 171.0287:1294	4285.31	4457.22	5884.78	4411.05	4165.26	3000.17	2782.49	4605.88	3936.91	4253.39	2308.16	4285.31	6153.13	2846.89	0	3215.1	3747.99	2492.69
2073	0.763	705.003	Unknown	[M+Cl]-	adduct linked to 1962_[M-H]-	0.761	TRUE	null	null	null	null	null	null	999	FALSE	FALSE	FALSE	Unit NormalizedByQcPeakHeight by alignment ID=-1	FALSE	FALSE	null	null	null	null	null	null	null	13.6	20220304 rerun Malagan plasma_14_20220304_014_1_1-010K-36_neg_Col_B_014	705.01221:4809 706.01556:2031 707.01892:15317	186.9949:219 286.991:154 318.9906:127 342.98209:108 384.99271:239 390.9892:158 426.9809:249 428.97391:553 434.98129:182 440.9819:471 444.98969:169 458.98941:273 466.99191:141 472.99179:272 473.96899:80 476.97089:527 476.98611:527 482.97479:141 486.9841:385 498.995:317 502.9906:362 522.98169:358 530.99957:126 536.98468:448 548.9939:372 551.01239:138 554.995:237 564.98431:524 568.97412:297 572.9677…	9199.12	6638.74	12091.8	10039.4	9551.85	10130.3	9000.49	8541.44	9482.19	7693.25	8597.14	9199.12	8521.43	7678.38	1473.88	8755.08	8449.98	8651.28
825	1.225	384.936	Unknown	[M-H]-	ion correlated with 583; ion correlated with 401; ion correlated with 1920	0.891	TRUE	null	null	null	null	null	null	999	FALSE	FALSE	FALSE	Unit NormalizedByQcPeakHeight by alignment ID=-1	FALSE	FALSE	null	null	null	null	null	null	null	37.69	20220304 rerun Malagan plasma_12_20220304_012_QC1_neg_Col_B_012	384.936:128307 385.93935:8754 386.94271:4446	112.9853:171474 113.0707:462 113.9881:3188 114.9902:2079 118.9929:432 169.0869:479 180.9725:44900 181.978:1968 238.93069:650 248.9604:116947 249.4129:921 249.9653:6862 250.96539:1776 261.98831:691 266.98499:1062 268.98611:444 272.99399:1188 292.9852:1118 306.98389:759 308.97821:774 312.9917:982 316.94809:34341 317.95071:1824 318.95261:915 340.98459:626 368.98151:732 370.9772:624 378.98621:1535 37…	123666	121566	125850	126228	121744	126549	122314	120845	125965	123828	122227	123666	124232	123364	0	121559	125958	124357
1340	0.588	506.988	w/o MS2:PFCA-H; C11H5F17O3	[M-H]-		0.043	TRUE	null	506.989	C11H5F17O3	PFSA	NGXUCWBHJUZJMK-UHFFFAOYSA-N	O=C(O)COCC(F)(F)C(F)(F)C(F)(F)C(F)(F)C(F)(F)C(F)(F)C(F)(F)C(F)(F)F	530	TRUE	TRUE	FALSE	Unit NormalizedByQcPeakHeight by alignment ID=-1	FALSE	FALSE	null	null	99	null	null	null	null	7.99	20220304 rerun Malagan plasma_4_20220304_004_Blank_neg_Col_B_004	506.98801:3991 507.99136:0 508.99472:6039	112.9847:1650 130.9926:968 146.9388:1174 146.9903:621 162.98331:644 172.95399:618 190.9259:621 192.9901:1188 202.99429:750 216.9901:1065 218.8685:747 232.6194:341 236.994:565 242.9882:550 244.9828:747 254.98689:1012 262.85889:509 298.99481:941 304.9845:1771 327.992:568 328.98611:1003 334.00409:679 348.97269:415 352.98209:1841 356.9816:950 360.9881:1347 362.974:468 364.97961:659 366.97711:729 372.…	2330.88	2020.37	2412.16	2731.12	2509.51	2534.55	2466.35	2227.8	2146.11	1791.2	3164.59	2330.88	3014.89	2508.31	4143.27	2535.47	2240.78	2032.38
1600	0.707	568.497	Unknown	[M-2H]2-		0.37	TRUE	null	null	null	null	null	null	999	FALSE	FALSE	FALSE	Unit NormalizedByQcPeakHeight by alignment ID=-1	FALSE	FALSE	null	null	null	null	null	null	null	69.25	20220304 rerun Malagan plasma_12_20220304_012_QC1_neg_Col_B_012	568.49432:2261 569.49767:2057 570.50103:0	201.00101:62 237.22169:89 255.2332:26 263.23499:88 280.2626:66 292.98401:18 377.9325:68 422.98709:277 448.98318:7 480.98969:78 482.9776:104 506.45511:566 508.47369:4178 509.47351:1431 522.49103:1438 523.49231:909 548.99683:707 551.0014:14 554.47992:4373 554.99048:23 555.48273:1551 556.32343:85 556.48383:427 562.52643:435 564.53583:1164 565.01129:83 565.54199:795 566.98322:205 567.0036:609 568.497…	2100.56	1790.1	2258.24	2077.14	1286.06	1077.63	1289.46	1928.96	2028.47	1703.58	1885.84	2100.56	2233.58	2049.75	0	2766.08	4119.29	2323.66
2913	0.9	1005.32	Unknown	[M-H]-		0.022	FALSE	null	null	null	null	null	null	999	FALSE	FALSE	FALSE	Unit NormalizedByQcPeakHeight by alignment ID=-1	FALSE	FALSE	null	null	null	null	null	null	null	124.7	20220304 rerun Malagan plasma_80_20220304_080_31_1-004K-8_neg_Col_B_080	1005.31879:6235 1006.32214:1309 1007.3255:0		5999.31	5701.41	6315.27	6074.43	6721.26	5004.99	6624.16	5650.82	5450.42	5694.34	6903.66	5999.31	6746.74	6483.87	0	6716.99	2728.6	5349.36
553	10.015	308.054	Unknown	[M-H]-		0.957	TRUE	null	null	null	null	null	null	999	FALSE	FALSE	FALSE	Unit NormalizedByQcPeakHeight by alignment ID=-1	FALSE	FALSE	null	null	null	null	null	null	null	39.98	20220304 rerun Malagan plasma_12_20220304_012_QC1_neg_Col_B_012	308.0538:7284 309.05715:844 310.06051:0	68.9968:53 74.0358:32 113.0204:550 113.9943:646 114.0261:685 118.0587:328 119.0649:600 126.9872:1077 146.0527:1309 147.02609:271 147.0602:646 158.9848:54 164.9966:67 170.9859:135 171.0258:1253 178.993:281 186.99879:15 198.9697:120 204.9908:407 210.9832:145 216.9913:409 223.0746:1869 228.9894:7 232.0374:141 235.00459:83 250.99451:96 266.98499:279 282.9809:224 291.06241:310 300.99191:41 308.05359:4…	8571.94	7961.88	8806.22	7206.44	9224.7	8893.81	9063.17	9059.96	8899.92	9666.4	9228.66	8571.94	9146.44	9336.65	0	9710.38	10364.4	9232.8
2423	0.748	810.565	w/o MS2:Phosphatidylcholine 16	[M+FA-H]-	adduct linked to 2383_[M+Cl]-; adduct linked to 2351_[M-H2O-H]-	0.435	TRUE	null	810.565	C44H78NO8P	Phosphatidylcholines	RKFHFBWDNSYADY-SNIIIARXNA-N	CCCCCCCCCCCCCCCC(=O)OCC(COP([O-])(=O)OCC[N+](C)(C)C)OC(=O)CC\C=C/C\C=C/C\C=C/C\C=C/C\C=C/CCC	530	TRUE	TRUE	FALSE	Unit NormalizedByQcPeakHeight by alignment ID=-1	FALSE	FALSE	null	null	100	null	null	null	null	50.35	20220304 rerun Malagan plasma_40_20220304_040_13_1-014K-0_neg_Col_B_040	810.565:3694 811.56835:3854 812.57171:5685	168.0434:2208 205.19901:626 224.0704:1286 230.99049:231 255.23309:22517 256.23679:4687 257.2294:1913 259.242:3064 260.24631:745 267.2334:121 269.24969:719 279.23331:37005 280.2377:3293 281.2486:8873 282.2532:1028 283.23959:4202 283.26471:8609 301.21689:8520 302.21939:2434 303.23361:65299 304.23709:13631 304.98709:123 305.2486:13621 306.25259:2324 307.26569:727 310.99249:96 319.00159:117 327.23431…	2352.12	1647.44	1417.67	2059.98	1545.63	1974.5	1537.97	1992.64	1324.83	1989.41	1833.22	2352.12	1303.41	958.509	0	3186.75	2500.96	2216.87
457	8.489	263.028	w/o MS2:3a-hydroxy-3,5a,9-trimethyl-3,4,5,6,7,9b-hexahydrobenzo[g][1]benzofuran-2,8-dione	[M-H]-		0.065	TRUE	null	263.029	C15H20O4	Eudesmanolides, secoeudesmanolides, and derivatives	KLPWVMFJDOIILT-UHFFFAOYSA-N	O=C1C(=C2C3OC(=O)C(C)C3(O)CCC2(C)CC1)C	530	TRUE	TRUE	FALSE	Unit NormalizedByQcPeakHeight by alignment ID=-1	FALSE	FALSE	null	null	99.6	null	null	null	null	5.84	20220304 rerun Malagan plasma_76_20220304_076_30_1-003K-0_neg_Col_B_076	263.02811:3721 264.03146:0 265.03482:0	92.9945:1438 108.9916:1579 112.9849:1294 116.9961:1015 118.9966:915 128.99471:624 168.9884:444 174.9973:718 175.04269:2094 178.0507:1268 178.9931:676 190.99229:935 193.05409:1029 223.9595:574 248.0132:647 248.97211:1915 248.993:559 250.99471:588 258.98141:779 259.0015:750 263.03049:1465	925.75	1568.91	0	656.803	2262.29	0	204.897	766.017	782.716	1389.72	316.62	925.75	736.399	297.533	0	1003.42	1589.93	1999.98
152	9.119	173.104	L-Arginine	[M-H]-		0.761	TRUE	null	173.104	C6H14N4O2	L-alpha-amino acids	ODKSFYDXXFIFQN-BYPYZUCNSA-N	N[C@@H](CCCNC(N)=N)C(O)=O	430	TRUE	TRUE	TRUE	Unit NormalizedByQcPeakHeight by alignment ID=-1	FALSE	FALSE	null	null	90.6	null	80.1	88	100	56.08	20220304 rerun Malagan plasma_44_20220304_044_15_1-014K-36_neg_Col_B_044	173.10381:3554 174.10716:0 175.11052:0	66.9992:22 76.9693:323 89.0235:58 102.9486:239 120.9913:200 131.0822:6928 132.99519:170 164.99969:97 173.1042:1340	3563.12	2926.89	2782.14	2670.98	4090.06	4695.93	4032.36	2960.06	4069.92	2958.63	1704.39	3563.12	2270.75	2621.97	0	3675.86	4055.93	3456.73
1663	2.668	583.257	Bilirubin	[M-H]-	similar chromatogram in higher mz_1751; similar chromatogram in higher mz_1975; similar chromatogram in higher mz_2170	0.957	TRUE	null	583.256	C33H36N4O6	Bilirubins	BPYKTIZUTYGOLE-IFADSCNNSA-N	O=C(O)CCC1=C(NC(C=C2N=C(O)C(=C2C=C)C)=C1C)CC=3NC(C=C4N=C(O)C(C=C)=C4C)=C(C3CCC(=O)O)C	430	TRUE	TRUE	TRUE	Unit NormalizedByQcPeakHeight by alignment ID=-1	FALSE	FALSE	null	null	80.3	null	51.4	90.9	87.5	345.35	20220304 rerun Malagan plasma_84_20220304_084_33_1-004K-36_neg_Col_B_084	583.2572:12613 584.26055:7850 585.26391:1493	122.06:605 192.9901:76 213.1017:610 239.1153:266 241.13589:1131 253.1346:1770 254.1375:104 285.12491:22517 286.12769:4427 385.93509:65 442.8963:142 482.98819:160 579.01068:120 583.25702:12585	18438.1	12534.6	10708.8	13892	17889	10527.9	14704.3	34529.4	23585.6	40195	16692.4	18438.1	15203.7	15136.5	0	27386.2	30284.1	26985.2
3065	1.855	1098.81	Unknown	[M-H]-		0.196	FALSE	null	null	null	null	null	null	999	FALSE	FALSE	FALSE	Unit NormalizedByQcPeakHeight by alignment ID=-1	FALSE	FALSE	null	null	null	null	null	null	null	1024	20220304 rerun Malagan plasma_50_20220304_050_18_1-009K-0_neg_Col_B_050	1098.80554:68299 1099.80889:14235 1100.81225:0		63931.3	65545.2	68775.8	69213.2	65803.8	65574.2	66049.5	65199.1	66473	67055.9	63861.7	63931.3	63876	66403.3	0	61497	63325.7	62435.8
2070	0.695	704.621	Unknown	[M+Cl]-	adduct linked to 1959_[M-H]-	0.413	TRUE	null	null	null	null	null	null	999	FALSE	FALSE	FALSE	Unit NormalizedByQcPeakHeight by alignment ID=-1	FALSE	FALSE	null	null	null	null	null	null	null	71.77	20220304 rerun Malagan plasma_40_20220304_040_13_1-014K-0_neg_Col_B_040	704.62128:2962 705.62463:2993 706.62799:39854	125.0996:101 235.2084:889 236.211:81 237.2222:1020 261.22339:501 263.237:834 264.2388:136 268.26529:304 277.25311:428 295.22089:111 347.33359:850 348.34061:311 364.3588:1316 365.34399:1562 366.3764:672 367.35901:568 388.35699:431 390.15759:66 390.37469:5660 390.616:61 391.37891:1472 392.38849:2416 404.3609:92 404.39001:126 406.3688:1422 408.383:499 437.26071:1337 589.99829:62 598.59381:534 614.58…	1695	1246.49	1477.88	2052.86	1164.6	1015.34	1789.93	1381.95	1214.69	905.466	1429.6	1695	1797.88	1797.58	0	2802.51	3289.75	2395.08
848	5.033	388.991	Unknown	[M-H]-		0.087	TRUE	null	null	null	null	null	null	999	FALSE	FALSE	FALSE	Unit NormalizedByQcPeakHeight by alignment ID=-1	FALSE	FALSE	null	null	null	null	null	null	null	6.05	20220304 rerun Malagan plasma_16_20220304_016_2_1-010K-8_neg_Col_B_016	388.99081:9373 389.99416:678 390.99752:10443	108.9897:471 112.9839:556 146.9893:926 166.99229:1465 168.9881:803 170.9884:1076 180.98891:1079 181.009:638 190.9928:826 192.9888:1956 202.9913:1129 204.98891:1459 207.0096:565 212.99651:924 216.99001:3915 222.99989:782 228.99071:2315 230.98689:932 232.98689:468 236.9803:588 236.9969:971 238.9957:953 240.98849:959 242.98441:1621 243.9902:609 244.9864:1309 248.9742:724 248.9955:2421 249.9977:535 2…	7126.19	6913.18	8295.52	5429.47	6055.85	7356.1	7052.3	8257.12	7648.14	7621.62	8688.14	7126.19	7674.35	7877.54	4626.8	8168.47	5761.08	7330.04
188	8.72	182.046	4-Pyridoxate	[M-H]-		0.109	TRUE	null	182.046	C8H9NO4	Pyridinecarboxylic acids	HXACOUQIXZGNBF-UHFFFAOYSA-N	CC1=C(O)C(C(O)=O)=C(CO)C=N1	430	TRUE	TRUE	TRUE	Unit NormalizedByQcPeakHeight by alignment ID=-1	FALSE	FALSE	null	null	94.9	null	88.7	93.8	100	31.76	20220304 rerun Malagan plasma_72_20220304_072_28_1-003K-12_neg_Col_B_072	182.0459:4698 183.04925:0 184.05261:0	78.9187:2 86.9862:27 108.0458:4873 128.9977:104 138.05569:5557 139.0609:296 175.04289:50 180.81551:295 182.0462:3208	866.625	615.99	875.498	288.46	248.235	118.86	175.882	0	550.442	574.644	10554.6	866.625	373.995	1941.48	0	769.325	601.362	284.529
1125	2.101	452.923	Unknown	[M-H]-		0.174	TRUE	null	null	null	null	null	null	999	FALSE	FALSE	FALSE	Unit NormalizedByQcPeakHeight by alignment ID=-1	FALSE	FALSE	null	null	null	null	null	null	null	162.45	20220304 rerun Malagan plasma_60_20220304_060_22_1-013K-8_neg_Col_B_060	452.92361:137494 453.92696:11883 454.93032:4419	112.9853:107941 113.9892:2335 114.9895:1153 180.97321:41035 181.9771:1794 182.97659:897 208.9827:347 235.81419:653 248.9606:100894 249.9631:5494 250.9655:1488 316.94809:99132 317.9512:8112 318.95309:1550 326.9888:818 384.93619:19424 385.94061:2053 410.99829:600 452.9231:10953 452.99371:779	135317	138228	135548	138923	137720	134214	137059	139145	137911	139409	136344	135317	137147	138716	178.415	136970	135503	139194
2767	1.268	928.837	Unknown	[M-H]-		0.065	FALSE	null	null	null	null	null	null	999	FALSE	FALSE	FALSE	Unit NormalizedByQcPeakHeight by alignment ID=-1	FALSE	FALSE	null	null	null	null	null	null	null	659.1	20220304 rerun Malagan plasma_96_20220304_096_39_1-002K-8_neg_Col_B_096	928.8371:105024 929.84045:18785 930.84381:3378		94970.1	83266.3	89237.7	92749.5	99242.4	87798.6	92642.6	90919.3	92757.4	97956.5	105910	94970.1	98607.5	106366	0	107776	103661	99933.1
601	5.065	322.995	Unknown	[M-H]-		0.022	TRUE	null	null	null	null	null	null	999	FALSE	FALSE	FALSE	Unit NormalizedByQcPeakHeight by alignment ID=-1	FALSE	FALSE	null	null	null	null	null	null	null	4.26	20220304 rerun Malagan plasma_26_20220304_026_7_1-007K-36_neg_Col_B_026	322.99521:5619 323.99856:0 325.00192:5619	92.9958:1947 108.9909:785 116.996:1476 126.906:703 130.99229:1812 132.9877:659 143.0128:738 154.991:624 156.99139:632 158.98669:544 166.99139:1103 176.99651:541 178.9937:1482 180.992:750 183.0117:894 192.9908:2191 194.98579:929 198.9864:524 204.99139:2962 214.9944:1247 216.9902:1603 218.9861:721 220.9836:871 222.98309:1088 224.9962:3847 226.9931:965 230.9847:891 232.9827:997 234.99989:932 240.988…	4608.81	3726.56	4487.39	4757.89	4564.77	4404.77	4245.69	5263.31	4642.61	4511.79	4860.63	4608.81	4508.81	4175.74	1843.06	4346.03	3619.42	4355.2
2309	4.944	778.573	w/o MS2:Phosphatidylethanolamine alkenyl 18	[M-H]-		0.152	TRUE	null	778.576	C45H82NO7P	1-(1Z-alkenyl),2-acylglycerophosphoethanolamines	GZMXKUALKXYCMM-XSEHFSNENA-N	CCCCCCCCCCCCCCCC\C=C\OCC(COP(O)(=O)OCCN)OC(=O)CC\C=C/C\C=C/C\C=C/C\C=C/CCCCCCCC	530	TRUE	TRUE	FALSE	Unit NormalizedByQcPeakHeight by alignment ID=-1	FALSE	FALSE	null	null	99	null	null	null	null	49.73	20220304 rerun Malagan plasma_44_20220304_044_15_1-014K-36_neg_Col_B_044	778.57343:3123 779.57678:1580 780.58014:0	78.9576:410 168.0423:2756 177.1662:169 226.9926:108 281.25049:407 283.24371:1078 285.25369:18 304.2352:520 318.9975:76 322.98981:123 327.23349:4986 328.2374:263 329.2482:1028 330.2522:755 331.2612:1264 340.98639:159 357.00021:123 472.98151:202 503.01331:178 710.98438:110 714.99158:126 716.58209:414 730.60028:179 734.9671:155 735.034:105 753.00873:262 769.62231:10682 770.62732:6922 771.52643:401 7…	1691.5	1779.38	1807.22	1554.15	1672.01	1359.71	2050.68	2438.38	1677.12	2988.56	1807.78	1691.5	1366.85	2047.96	0	2917.39	3521.85	3015.97
1668	1.056	584.995	Unknown	[M+FA-H]-	adduct linked to 1461_[M-H]-	0.087	TRUE	null	null	null	null	null	null	999	FALSE	FALSE	FALSE	Unit NormalizedByQcPeakHeight by alignment ID=-1	FALSE	FALSE	null	null	null	null	null	null	null	5.94	20220304 rerun Malagan plasma_4_20220304_004_Blank_neg_Col_B_004	584.99542:6153 585.99877:0 587.00213:7417	220.9872:286 230.9847:352 242.98621:30 255.0078:196 293.00751:105 304.98029:298 333.004:104 344.97949:166 364.98291:95 368.99149:280 370.98029:378 426.98361:489 428.98181:168 430.98291:106 440.98239:100 476.97989:127 482.9826:234 526.97791:440 534.96692:107 538.97223:164 538.99969:216 542.9754:335 548.98792:139 553.9776:106 560.99512:326 568.98572:1912 569.01141:1536 570.97589:3230 571.00018:3729…	2354.62	2988.24	3783.96	2520.69	3406.78	2446.19	3665.56	2680.88	1906.88	1977.98	1985.49	2354.62	2990.86	2932.25	6778.3	2434.08	2173.69	2701.69
3052	0.762	1089.02	Unknown	[M-H]-		0.739	FALSE	null	null	null	null	null	null	999	FALSE	FALSE	FALSE	Unit NormalizedByQcPeakHeight by alignment ID=-1	FALSE	FALSE	null	null	null	null	null	null	null	12.99	20220304 rerun Malagan plasma_82_20220304_082_32_1-004K-0_neg_Col_B_082	1089.02209:8332 1090.02544:0 1091.0288:0		5791.38	10101.4	8124.78	8559.62	8988.18	6091.23	6098.16	3608.45	7684.61	7657.6	4380.05	5791.38	3920.64	5934.41	309.775	5135.31	4591.12	6085.2
398	0.887	248.961	Unknown	[M-H]-		0.935	TRUE	null	null	null	null	null	null	999	FALSE	FALSE	FALSE	Unit NormalizedByQcPeakHeight by alignment ID=-1	FALSE	FALSE	null	null	null	null	null	null	null	135.9	20220304 rerun Malagan plasma_12_20220304_012_QC1_neg_Col_B_012	248.9606:124896 249.96395:6120 250.96731:1861	98.9522:44 108.9885:288 112.9853:38497 113.9886:1304 114.9903:255 164.9971:147 175.00121:19 179.0574:5114 210.9837:511 234.9825:499 248.9733:1395	119710	117004	116656	118622	116923	118524	116025	117561	118672	119410	118671	119710	117687	117384	1342.74	117805	119381	117338
1322	0.574	500.99	Unknown	[M-H2O-H]-	adduct linked to 1534_[M+Cl]-	0.022	TRUE	null	null	null	null	null	null	999	FALSE	FALSE	FALSE	Unit NormalizedByQcPeakHeight by alignment ID=-1	FALSE	FALSE	null	null	null	null	null	null	null	10.81	20220304 rerun Malagan plasma_6_20220304_006_Blank_neg_Col_B_006	500.98981:5036 501.99316:1433 502.99652:6419	112.9871:1476 128.99519:429 146.9373:1588 168.99271:782 190.92661:1659 192.9319:562 216.98911:1262 222.983:709 222.99451:735 230.9865:1000 232.9865:821 242.9855:841 254.9881:1424 280.99951:735 282.97751:676 286.99411:824 292.98209:694 304.98489:926 306.97461:765 307.9845:435 316.9776:871 318.90219:538 319.99438:547 328.98279:1312 332.97739:688 333.97409:612 336.99359:585 340.98709:1485 342.98251:…	2739.25	3036.59	3283.97	2032.52	2938.11	3299.58	1855.53	1657.59	2517.36	2407.72	904.517	2739.25	3192.92	2221.43	4350.19	1757.17	1766.36	2104.88
2898	1.428	996.825	Unknown	[M-H]-	ion correlated with 3007; ion correlated with 2768	0.652	FALSE	null	null	null	null	null	null	999	FALSE	FALSE	FALSE	Unit NormalizedByQcPeakHeight by alignment ID=-1	FALSE	FALSE	null	null	null	null	null	null	null	1154.81	20220304 rerun Malagan plasma_16_20220304_016_2_1-010K-8_neg_Col_B_016	996.82458:111706 997.82793:21467 998.83129:5000		100223	99689.6	103994	102321	95837.6	99927.3	98679.1	99311.8	101229	99193.8	104250	100223	101001	101999	0	99168.4	103550	96941.1
1327	0.766	502.987	Unknown	[M-H]-	adduct linked to 1502_[M+FA-H]-	0.957	TRUE	null	null	null	null	null	null	999	FALSE	FALSE	FALSE	Unit NormalizedByQcPeakHeight by alignment ID=-1	FALSE	FALSE	null	null	null	null	null	null	null	11.54	20220304 rerun Malagan plasma_12_20220304_012_QC1_neg_Col_B_012	502.9957:6960 503.99905:2244 505.00241:8485	108.991:201 118.992:123 128.9976:92 158.987:87 180.99429:82 186.98309:116 192.9902:358 202.9946:270 215.17:680 220.9868:123 230.9856:165 232.98689:60 240.9903:149 242.9912:96 244.9821:356 247.00011:159 254.9861:26 257.98761:75 266.98581:204 268.9859:181 275.00009:192 284.1134:262 284.98239:150 286.9754:64 290.9845:217 292.98471:49 295.00189:106 296.98029:288 298.97421:121 300.99011:60 302.98318:1…	8092.56	8583.13	8604.71	9135.88	8635.9	7452.68	8447.62	7397.21	7654.15	8674.83	7484.56	8092.56	7726.88	8549.68	2320.66	7353.02	6026.1	8812.78
1772	0.702	612.556	Unknown	[M-H]-		0.022	TRUE	null	null	null	null	null	null	999	FALSE	FALSE	FALSE	Unit NormalizedByQcPeakHeight by alignment ID=-1	FALSE	FALSE	null	null	null	null	null	null	null	45.13	20220304 rerun Malagan plasma_44_20220304_044_15_1-014K-36_neg_Col_B_044	612.5564:2257 613.55975:1576 614.56311:0	99.0437:142 245.0193:71 254.9924:133 308.29419:874 322.9942:99 339.3291:127 364.35791:522 522.99249:113 534.52728:404 537.98779:128 563.52393:939 564.53772:5626 565.54077:2361 566.55231:1263 568.53381:258 568.55469:258 578.55298:723 580.56281:472 584.98712:133 608.98199:235 609.51978:1027 610.00378:374 610.5437:5380 611.54401:2883 612.55463:2016 612.99298:0	1825.5	1395.26	2126.37	1383.99	2274.16	2334.87	3083.67	1156.29	883.859	860.569	1051.02	1825.5	1650.62	1321.51	0	2768.21	3253.79	2197.87
1044	6.557	436.284	w/o MS2:Phosphatidylethanolamine lyso alkenyl 16	[M-H]-		0.87	TRUE	null	436.283	C21H44NO6P	Glycerophosphoethanolamines	LULXDGNUFGVYDS-BMRADRMJNA-N	CCCCCCCCCCCCCC\C=C\OC(CO)COP(O)(=O)OCCN	530	TRUE	TRUE	FALSE	Unit NormalizedByQcPeakHeight by alignment ID=-1	FALSE	FALSE	null	null	99.4	null	null	null	null	61.5	20220304 rerun Malagan plasma_12_20220304_012_QC1_neg_Col_B_012	436.28448:6013 437.28783:1867 438.29119:0	116.9944:23 140.0118:2090 146.98621:51 172.9904:462 192.99001:190 196.0383:2790 211.0002:227 216.9922:200 239.23801:1230 240.2417:122 244.9839:122 256.98709:235 264.98679:88 266.99271:23 272.9873:3 298.9928:419 306.9776:507 322.98199:141 340.9855:28 342.97919:306 343.00101:302 352.98569:191 354.9798:102 387.0127:4 410.98541:111 429.00101:214 432.9892:422 434.0011:94 434.98599:37 436.28391:9298	3646.12	1073.08	1753.2	1700.18	2974.18	2413.51	2852.13	2916.7	1572.13	4067.02	3812.96	3646.12	3745.81	2739.74	0	4105.23	6550.86	3801.61
1974	0.762	672.999	Unknown	[M+Cl]-	adduct linked to 1791_[M-H2O-H]-	0.783	TRUE	null	null	null	null	null	null	999	FALSE	FALSE	FALSE	Unit NormalizedByQcPeakHeight by alignment ID=-1	FALSE	FALSE	null	null	null	null	null	null	null	12.59	20220304 rerun Malagan plasma_12_20220304_012_QC1_neg_Col_B_012	672.99823:6206 674.00158:1663 675.00494:7531	144.99271:102 168.04311:986 171.00391:198 227.2019:277 282.97849:294 312.99289:251 402.9772:44 421.0148:87 438.98761:165 447.00729:95 464.98819:460 472.98489:115 476.98779:84 480.98669:264 487.0004:113 490.97589:210 498.99661:68 502.98181:144 522.98657:110 530.97809:94 536.99182:250 552.97919:115 566.98877:98 580.99121:95 592.99017:270 598.99609:207 608.97827:442 618.99402:84 621.00592:190 625.01…	7579.25	10082.7	9338.56	9725.13	9616.67	8744.5	7959.99	9078.4	5966.28	8956.19	4946.3	7579.25	7742.69	8360.14	2396.2	7285.37	5478.15	6708.84
181	0.878	180.973	w/o MS2:4-O-Methylphloracetophenone	[M-H]-		0.717	TRUE	null	180.975	C9H10O4	Alkyl-phenylketones	GKSGTWUNURZTKD-UHFFFAOYSA-N	O=C(C1=C(O)C=C(OC)C=C1O)C	530	TRUE	TRUE	FALSE	Unit NormalizedByQcPeakHeight by alignment ID=-1	FALSE	FALSE	null	null	98.6	null	null	null	null	76.63	20220304 rerun Malagan plasma_20_20220304_020_4_1-005K-8_neg_Col_B_020	180.97301:27091 181.97636:854 182.97972:0	65.998:305 80.9154:270 86.9855:144 113.4132:66 122.0361:1143 126.9061:235 135.007:1424 135.0318:594 144.8562:230 164.0347:2830 179.0576:7291 180.05969:1171	25812.9	25693.8	25873.2	25981.8	27081.8	25042.4	25178.3	25972.1	23977.2	25602.3	25613.6	25812.9	26996.2	25399.2	287.634	26237	25912.1	25116.5
887	7.322	397.206	Unknown	[M-H]-	similar chromatogram in higher mz_1169	0.957	TRUE	null	null	null	null	null	null	999	FALSE	FALSE	FALSE	Unit NormalizedByQcPeakHeight by alignment ID=-1	FALSE	FALSE	null	null	null	null	null	null	null	80.22	20220304 rerun Malagan plasma_34_20220304_034_QC2_neg_Col_B_034	397.20459:15455 398.20794:5181 399.2113:1513	96.9596:11249 98.9552:438 144.9913:136 154.9924:330 162.99899:303 170.9873:87 174.9987:86 176.9977:240 179.05611:110 180.98959:370 204.9908:131 216.99271:557 226.99361:774 232.98421:347 234.98289:65 238.9254:83 238.99429:186 240.9881:8 242.9872:200 254.98669:240 258.99979:189 264.98761:376 266.9852:432 268.98639:108 270.98489:595 271.00211:595 274.97269:304 276.99069:403 280.98499:138 282.98251:3…	17081.9	23589.5	18355.1	27467.3	11686.4	11974.3	12162.5	26408.4	25725	16669.4	7838.91	17081.9	5492.94	2980.42	0	3550.81	2916.28	4102.89
850	1.098	388.993	Unknown	[M-H]-		0.152	TRUE	null	null	null	null	null	null	999	FALSE	FALSE	FALSE	Unit NormalizedByQcPeakHeight by alignment ID=-1	FALSE	FALSE	null	null	null	null	null	null	null	4.96	20220304 rerun Malagan plasma_72_20220304_072_28_1-003K-12_neg_Col_B_072	388.99191:3280 389.99526:0 390.99862:3066	104.9933:107 112.9853:4495 113.9884:351 114.9892:231 125.0001:87 178.99361:456 182.98441:576 192.9924:525 196.98621:123 201:273 204.98669:304 213.00031:233 216.9895:383 220.9848:197 225.00301:187 228.9895:701 235.9261:236 237.11189:76 242.98779:1040 244.9821:599 249.96471:500 252.9913:85 256.98709:652 260.97839:174 262.99301:187 264.9895:811 266.9863:1010 274.99451:155 278.9808:322 282.9827:583 2…	3031.06	2365	2392.97	2355.86	2571.48	2729.08	2864.99	2517.58	2864.91	3203.07	2828.83	3031.06	3022.55	3139.33	6712.56	2917.87	2369.89	2935.68
1755	0.758	606.99	w/o MS2:PFCA-H; C13H5F21O3	[M-H]-		0.087	TRUE	null	606.983	C13H5F21O3	PFSA	YJCULLIVLPEEKZ-UHFFFAOYSA-N	O=C(O)COCC(F)(F)C(F)(F)C(F)(F)C(F)(F)C(F)(F)C(F)(F)C(F)(F)C(F)(F)C(F)(F)C(F)(F)F	530	TRUE	TRUE	FALSE	Unit NormalizedByQcPeakHeight by alignment ID=-1	FALSE	FALSE	null	null	85.1	null	null	null	null	8.12	20220304 rerun Malagan plasma_46_20220304_046_16_1-009K-36_neg_Col_B_046	606.98993:6905 607.99328:2104 608.99664:13943	118.9921:88 130.99271:101 136.98399:123 146.98911:294 162.9998:160 190.9942:33 224.97951:131 242.9855:467 264.9906:127 284.98141:337 290.99231:141 292.98331:456 295.229:369 297.24149:596 300.99591:94 302.9874:119 308.00269:83 315.25711:1279 316.98239:319 322.98761:171 328.98199:178 336.98349:354 342.98221:417 352.98819:236 353.17542:366 356.98041:272 374.9899:386 378.97729:151 381.0257:149 389.00…	7127.31	2294.93	6844.13	7046.96	7229.56	7228.38	5924.17	6587.07	6210.48	7670.42	5761.89	7127.31	7939.7	5365.59	1690.96	3989.82	4129.77	4756.75
1288	0.763	492.991	Unknown	[M-H]-	adduct linked to 1462_[M+FA-H]-; adduct linked to 1218_[M-H2O-H]-	0.913	TRUE	null	null	null	null	null	null	999	FALSE	FALSE	FALSE	Unit NormalizedByQcPeakHeight by alignment ID=-1	FALSE	FALSE	null	null	null	null	null	null	null	9.57	20220304 rerun Malagan plasma_80_20220304_080_31_1-004K-8_neg_Col_B_080	492.99799:7870 494.00134:1478 495.0047:4294	108.9908:254 118.9938:153 132.99049:110 134.9875:121 136.9854:108 144.992:213 146.98669:110 154.99519:93 156.9919:130 180.00079:77 180.9893:576 181.0103:576 182.98849:317 192.9897:639 196.983:282 197.0049:282 198.9841:110 200.99789:165 202.99699:193 204.99159:191 208.98129:217 212.9929:132 215.1671:189 216.99229:298 218.9875:322 220.9819:430 226.9967:41 228.9879:237 229.0553:60 234.99719:80 236.9…	7060.62	6879.73	7632.37	7531.37	7501.67	6930.71	7598.3	7183.9	7710.1	6616.28	7447.25	7060.62	8356.6	7032.48	3303.85	8327.23	6547.05	7312.9
3005	1.755	1064.81	Unknown	[M-H]-	ion correlated with 2897; ion correlated with 2764	0.196	FALSE	null	null	null	null	null	null	999	FALSE	FALSE	FALSE	Unit NormalizedByQcPeakHeight by alignment ID=-1	FALSE	FALSE	null	null	null	null	null	null	null	818.45	20220304 rerun Malagan plasma_24_20220304_024_6_1-005K-0_neg_Col_B_024	1064.81091:106141 1065.81426:19820 1066.81762:3443		100211	103941	104512	101458	99966.9	101306	104323	102439	104938	105410	99501.5	100211	98591.3	101853	0	97685.6	99884.6	94374.2
1958	3.988	667.006	Unknown	[M-H]-		0.022	TRUE	null	null	null	null	null	null	999	FALSE	FALSE	FALSE	Unit NormalizedByQcPeakHeight by alignment ID=-1	FALSE	FALSE	null	null	null	null	null	null	null	4.69	20220304 rerun Malagan plasma_48_20220304_048_17_1-009K-8_neg_Col_B_048	667.00647:4896 668.00982:1289 669.01318:1356	146.9904:618 316.98611:724 370.9935:574 400.9968:824 468.97281:574 598.98218:709 626.98242:715 631.00128:647 650.99878:1671 652.99689:1176 653.03003:568 654.98761:2668 656.97882:1509 657.01147:609 659.01727:1321 660.98438:1312 661.02661:709 661.96649:588 662.99188:1591 664.98981:2088 666.9776:1506 667.01093:1018	3142.62	2770.1	3256.14	3290.17	3645.26	3268.44	3453.15	2435.98	3695.11	3406.89	3595.27	3142.62	3299.49	3958.2	2676.7	4065.44	3210.45	3959.78
698	0.769	352.991	w/o MS2:"2,4-Dichlor-3,6-di-O-methylnorlichexanthone"	[M+Cl]-	adduct linked to 536_[M-H2O-H]-	0.543	TRUE	null	352.99	C16H12Cl2O5	Xanthones	ZPLILIOXZHNNLY-UHFFFAOYSA-N	O=C1C2=C(O)C(Cl)=C(OC)C(Cl)=C2OC3=CC(OC)=CC(=C13)C	530	TRUE	TRUE	FALSE	Unit NormalizedByQcPeakHeight by alignment ID=-1	FALSE	FALSE	null	null	99.1	null	null	null	null	5.68	20220304 rerun Malagan plasma_98_20220304_098_QC5_neg_Col_B_098	352.9913:4862 353.99465:0 354.99801:5287	108.9903:2308 118.9922:542 130.994:1021 144.9906:220 148.9875:431 152.9971:196 166.991:298 167.9998:106 168.9908:1408 170.9861:1205 178.992:1156 180.9917:442 186.98061:800 190.9944:777 192.9912:2392 193.9994:79 194.9883:691 196.9852:234 198.9801:1396 199.0014:1396 200.9959:123 202.994:1191 206.9875:706 216.98981:2716 218.9863:793 220.9847:798 222.9984:950 230.98531:511 232.98351:1117 238.9946:777…	3574.62	3816.44	3044.44	3379.99	4103.22	3165.94	2684.99	3465.9	4218.6	5179.29	4845.13	3574.62	3582.56	4367.97	1949.32	4725.36	3085.8	4504.96
302	7.869	215.033	w/o MS2:5-Methoxypsoralen	[M+Cl]-	adduct linked to 331_[M+FA-H]-	0.957	TRUE	null	215.035	C12H8O4	5-methoxypsoralens	BGEBZHIAGXMEMV-UHFFFAOYSA-N	O=C1OC=2C=C3OC=CC3=C(OC)C2C=C1	530	TRUE	TRUE	FALSE	Unit NormalizedByQcPeakHeight by alignment ID=-1	FALSE	FALSE	null	null	60.8	null	null	null	null	46.02	20220304 rerun Malagan plasma_54_20220304_054_20_1-008K-36_neg_Col_B_054	215.03329:23714 216.03664:2198 217.04:9820	68.9955:149 70.0359:96 70.9927:1195 71.0136:1195 72.0165:782 74.023:142 78.9182:661 80.9167:1466 85.029:172 89.0239:1526 90.0279:1822 92.0343:559 95.0132:476 96.9911:118 102.027:375 104.9946:594 105.0185:1478 105.0376:700 111.0042:235 112.0141:445 113.0234:6154 114.028:3670 115.0294:81 119.0348:3145 120.9897:117 123.0452:412 129.0181:112 131.0336:299 143.03551:500 144.0387:203 144.99139:97 145.04…	17099.9	14392.1	11623.2	14673.4	14514.1	15270.1	18282.3	16549.2	16471	14455.9	19902.3	17099.9	14548.1	12996.1	0	16723.8	12976.7	17032.8
742	7.48	366.11	Unknown	[M-H]-		0.043	TRUE	null	null	null	null	null	null	999	FALSE	FALSE	FALSE	Unit NormalizedByQcPeakHeight by alignment ID=-1	FALSE	FALSE	null	null	null	null	null	null	null	117.57	20220304 rerun Malagan plasma_50_20220304_050_18_1-009K-0_neg_Col_B_050	366.10959:43750 367.11294:176841 368.1163:25124	71.0145:771 73.0297:744 83.0146:603 84.0128:2935 85.0099:4888 85.0288:5888 89.025:635 92.9941:482 95.014:2644 97.0296:1053 98.0328:662 101.0239:1085 103.0203:2544 112.9849:1591 113.024:17926 114.0266:2418 115.0208:5547 125.0241:5676 126.0257:4038 127.0211:7491 130.9917:771 131.0358:641 136.98489:1097 139.0197:750 143.03419:2094 144.0354:2115 145.0302:6418 147.0446:656 154.9926:1353 156.0349:7118 …	38737.1	32830.7	26959.8	37248.3	32501.3	52486.4	50016.8	39149.7	38721.3	25811.8	43798.3	38737.1	38910.5	30328.9	0	36604.4	36136	28294.2
2196	0.763	747.005	Unknown	[M+FA-H]-	adduct linked to 2062_[M-H]-	0.913	TRUE	null	null	null	null	null	null	999	FALSE	FALSE	FALSE	Unit NormalizedByQcPeakHeight by alignment ID=-1	FALSE	FALSE	null	null	null	null	null	null	null	13.9	20220304 rerun Malagan plasma_12_20220304_012_QC1_neg_Col_B_012	747.00818:6154 748.01153:1124 749.01489:12346	168.04311:1458 192.9899:126 227.2011:171 255.2332:1720 256.2366:162 276.99301:88 279.23221:11 280.2363:497 281.2485:2005 282.2536:162 303.2345:1392 327.2363:283 341.98511:142 354.97369:239 374.98471:208 414.97461:98 420.9903:120 463.42471:144 480.31339:95 543.0058:150 545.00061:155 552.98291:149 557.00861:223 560.98969:384 590.98859:124 605.0072:105 609.02368:241 615.01672:220 625.00391:232 654.9…	9395.62	13341.2	14702.4	11607.4	12906.3	10317.4	10004.6	9234.12	9372.88	10730.6	9591.88	9395.62	9413.55	9875.26	2104.54	8458.28	7886.96	4672.03
2477	1.778	826.855	Unknown	[M-H]-		0.087	TRUE	null	null	null	null	null	null	999	FALSE	FALSE	FALSE	Unit NormalizedByQcPeakHeight by alignment ID=-1	FALSE	FALSE	null	null	null	null	null	null	null	462.76	20220304 rerun Malagan plasma_62_20220304_062_23_1-013K-36_neg_Col_B_062	826.85541:46640 827.85876:6657 828.86212:920	112.9852:7209 180.9735:3271 248.95979:11935 303.23129:1174 316.94879:10468 317.95151:868 384.93561:6103 452.9231:7779 453.92871:1124 520.91022:7662 521.90948:653 588.89539:5312 656.88928:2803 724.87512:2338 725.87793:1062 766.53888:2941 767.53583:1600 768.55682:2006 769.55908:1194 770.57428:1547 792.8598:2274 794.87262:559 826.56897:2929 826.85217:6050 827.35162:2156	44971.4	47141	47469.9	48951.7	44096.6	47274.9	46076.6	45095.2	48681.6	44811	46633.7	44971.4	42964.5	46133.2	0	48071.5	46938.9	45382.6
582	2.138	316.948	Unknown	[M-H]-	ion correlated with 397	0.109	TRUE	null	null	null	null	null	null	999	FALSE	FALSE	FALSE	Unit NormalizedByQcPeakHeight by alignment ID=-1	FALSE	FALSE	null	null	null	null	null	null	null	82.24	20220304 rerun Malagan plasma_54_20220304_054_20_1-008K-36_neg_Col_B_054	316.94861:102120 317.95196:5839 318.95532:1859	92.9963:597 112.9854:182221 113.6158:529 113.705:612 113.9026:494 113.9889:5715 114.9911:2332 180.9731:44474 181.9758:1276 216.9863:629 248.9612:68829 249.9653:2874 250.96809:862 282.9989:462 311.0123:715 314.98901:682 316.7399:3412 316.94809:5174	97043.4	100693	95465.7	97986.3	98485.3	99652.4	103378	99721.5	99805.9	99745.8	97046.2	97043.4	104119	100414	277.185	102117	99105.4	104859
466	4.194	267.124	Unknown	[M-H]-		0.957	TRUE	null	null	null	null	null	null	999	FALSE	FALSE	FALSE	Unit NormalizedByQcPeakHeight by alignment ID=-1	FALSE	FALSE	null	null	null	null	null	null	null	39.66	20220304 rerun Malagan plasma_12_20220304_012_QC1_neg_Col_B_012	267.12421:7742 268.12756:1394 269.13092:0	116.9963:943 140.9946:49 142.9926:287 154.99181:6 163.11301:338 168.99071:134 175.0425:1355 176.0433:247 177.04671:173 179.14349:3832 185.00391:72 193.0524:358 220.9872:402 223.13409:9576 224.1384:1607 236.9789:426 242.98891:246 248.9751:619 256.9873:37 262.9931:552 266.98401:432 267.00931:301 267.12299:6569	7819.75	6695.48	6316.03	9952.3	5882.02	4351.55	6906.6	7789.87	10212.3	9150.18	6168.26	7819.75	10134.3	7060.02	0	11455.1	5967.88	7413.38
1004	0.595	423	Unknown	[M+FA-H]-	adduct linked to 796_[M-H]-	0.043	TRUE	null	null	null	null	null	null	999	FALSE	FALSE	FALSE	Unit NormalizedByQcPeakHeight by alignment ID=-1	FALSE	FALSE	null	null	null	null	null	null	null	7.76	20220304 rerun Malagan plasma_4_20220304_004_Blank_neg_Col_B_004	422.99979:4384 424.00314:1085 425.0065:4505	108.991:44 112.9857:942 118.9924:231 144.98959:130 146.9364:120 146.9874:397 154.99319:95 158.9864:132 168.98981:84 182.98759:413 192.98849:149 204.98891:220 208.98289:148 214.9948:181 220.983:463 226.9962:357 228.9924:721 230.9881:283 232.9843:220 242.9863:431 244.9852:568 252.9921:117 258.97809:99 263.9899:110 266.9863:729 268.98489:746 271.86789:79 274.99411:140 276.9852:171 278.9855:464 280.9…	1847.31	1595.74	2577.94	2431.27	2757.28	2897.28	2099.36	947.34	672.354	1252	1965.63	1847.31	2060.23	2481.46	5217.56	2653.01	3419.69	1684.6
1762	0.759	608.998	Unknown	[M+FA-H]-	adduct linked to 1486_[M-H2O-H]-	0.63	TRUE	null	null	null	null	null	null	999	FALSE	FALSE	FALSE	Unit NormalizedByQcPeakHeight by alignment ID=-1	FALSE	FALSE	null	null	null	null	null	null	null	10.22	20220304 rerun Malagan plasma_12_20220304_012_QC1_neg_Col_B_012	608.99463:5986 609.99798:1770 611.00134:11952	118.9914:119 186.9818:173 217.9901:82 248.9955:121 262.9903:174 264.98981:218 266.98569:225 268.98389:101 279.23459:145 280.9856:159 283.0029:158 284.98911:204 293.00439:37 312.98999:315 315.255:17 318.98169:69 320.978:122 324.9855:513 326.99039:68 331.0036:105 340.98129:101 342.98529:499 344.97672:108 345.98679:106 348.99139:153 352.98221:460 354.9903:119 358.9971:107 369.1723:126 372.9913:164 3…	8019.81	9724.81	11204.2	9872.33	8460.92	8863.22	7878.37	8806.87	8011.73	7679.94	5657.96	8019.81	8676.9	7316.39	1583.99	5079.42	7511.5	4975.89
757	5.072	368.992	Unknown	[M-H]-		0.043	TRUE	null	null	null	null	null	null	999	FALSE	FALSE	FALSE	Unit NormalizedByQcPeakHeight by alignment ID=-1	FALSE	FALSE	null	null	null	null	null	null	null	4.64	20220304 rerun Malagan plasma_54_20220304_054_20_1-008K-36_neg_Col_B_054	368.9921:9285 369.99545:0 370.99881:4656	104.9959:579 108.9878:932 116.9969:682 140.9976:691 146.987:1109 154.99409:1297 158.9873:1256 161.0013:626 178.99319:976 182.987:1059 187.0004:585 190.9946:691 192.9893:944 194.9873:1235 198.9976:1497 204.9897:1897 216.989:3588 218.9897:535 219.01151:732 220.9841:803 223.00011:962 223.9991:476 228.9901:3297 230.9838:850 232.9837:876 236.996:938 240.99049:874 242.9857:1776 244.9852:3994 247.00011:…	8586.94	9313.05	7859.64	8300.86	7186.71	8263.61	8372.24	8488.06	7439.84	7763.91	7713.28	8586.94	9039.81	7400.19	3709.26	7615.83	7747	7605.11
2634	1.101	876.822	Unknown	[M+Cl]-	adduct linked to 2525_[M-H]-	0.804	TRUE	null	null	null	null	null	null	999	FALSE	FALSE	FALSE	Unit NormalizedByQcPeakHeight by alignment ID=-1	FALSE	FALSE	null	null	null	null	null	null	null	427.64	20220304 rerun Malagan plasma_12_20220304_012_QC1_neg_Col_B_012	876.8219:23942 877.82525:6233 878.82861:2411	112.9855:1933 248.9606:3225 316.94699:2211 384.93689:2987 452.92331:1447 520.91071:2211 522.91577:111 588.896:2166 589.90692:151 656.88507:887 724.8728:799 740.84747:960 792.86267:583 808.84192:720 835.00348:91 876.82092:3628 877.00958:344	21189.9	21117.5	22988.8	23458.3	23314.9	23939.5	24195.9	22703.2	22734.8	22129.5	19630.1	21189.9	19595	19441.1	0	23717.9	20929.2	19484.3
2584	1.323	860.849	Unknown	[M-H]-	ion correlated with 2358	0.152	TRUE	null	null	null	null	null	null	999	FALSE	FALSE	FALSE	Unit NormalizedByQcPeakHeight by alignment ID=-1	FALSE	FALSE	null	null	null	null	null	null	null	719.92	20220304 rerun Malagan plasma_40_20220304_040_13_1-014K-0_neg_Col_B_040	860.84979:106985 861.85314:14309 862.8565:3657	112.9856:4265 180.9729:5156 248.96091:19129 249.9637:1029 250.96561:635 316.94821:25962 317.94971:1524 384.93719:22982 385.93881:1065 386.94019:547 452.9241:24959 453.91299:506 454.92831:1179 520.91089:16609 521.91058:1868 588.89771:24550 589.90253:4556 590.90289:1309 646.86029:615 656.888:9621 657.88959:1294 658.88702:762 724.87402:21294 725.8728:1394 725.89093:888 726.8808:1212 792.862:6697 793…	99554.9	95101.8	99104.2	102422	100730	97461.1	100831	100145	105477	101116	108138	99554.9	102691	104546	0	108193	105236	106074
76	10.652	145.062	Glutamine; LC-ESI-ITFT; MS2; CE 75.0 eV; [M-H]-	[M-H]-	adduct linked to 45_[M-H2O-H]-	0.957	TRUE	null	145.062	C5H10N2O3	Alpha amino acids	ZDXPYRJPNDTMRX-UHFFFAOYNA-N	NC(CCC(O)=N)C(O)=O	430	TRUE	TRUE	TRUE	Unit NormalizedByQcPeakHeight by alignment ID=-1	FALSE	FALSE	null	null	96.3	null	91.8	95.7	100	266.38	20220304 rerun Malagan plasma_88_20220304_088_35_1-011K-0_neg_Col_B_088	145.0619:73454 146.06525:5128 147.06861:0	61.988:1192 74.024:5364 80.9946:50 82.0296:1477 84.0451:7321 86.0246:845 87.0436:92 99.057:716 101.072:1705 109.0406:17170 110.0415:1146 127.051:36885 128.0352:11734 128.05321:11734 132.86729:824 134.8647:871 136.864:156 144.92641:578 144.9678:199 145.0394:45077 145.06239:45077 145.1078:127 145.13541:106 145.1792:114 145.2057:704 145.218:929 145.2321:605 145.2471:566 145.2621:341 145.31889:125 14…	82959.8	71742.7	70818.4	72591.8	101708	92176.3	76991.3	87100.7	96400.7	88793.4	81629.8	82959.8	88169.7	103258	0	93823.3	106140	81497.2
1128	1.235	452.924	Unknown	[M-H]-		0.957	TRUE	null	null	null	null	null	null	999	FALSE	FALSE	FALSE	Unit NormalizedByQcPeakHeight by alignment ID=-1	FALSE	FALSE	null	null	null	null	null	null	null	73.73	20220304 rerun Malagan plasma_12_20220304_012_QC1_neg_Col_B_012	452.92389:181304 453.92724:13426 454.9306:4767	102.9479:591 112.9853:136974 113.5466:432 113.9886:4471 114.9894:1124 129.00211:403 146.939:1653 180.97301:48647 181.9751:2497 190.92799:2300 248.9604:121644 249.9642:6497 250.96561:3371 252.99139:579 258.91489:909 266.98859:841 272.99011:403 284.9812:747 304.98361:485 316.94791:106065 317.9509:7279 318.02429:359 318.22079:576 318.9523:2232 326.90091:1024 354.97879:741 362.99301:624 384.93631:223…	172863	169998	172000	173597	173649	166264	170757	169036	169063	171026	171395	172863	172274	168090	0	168162	174160	169570
1310	11.498	498.291	taurochenodeoxycholic acid	[M-H]-		0.435	TRUE	null	498.289	C26H45NO6S		BHTRKEVKTKCXOH-GGFGVLMTSA-N	O=S(=O)(O)CCN=C(O)CCC(C)C1CCC2C3C(O)CC4CC(O)CCC4(C)C3CCC12C	430	TRUE	TRUE	TRUE	Unit NormalizedByQcPeakHeight by alignment ID=-1	FALSE	FALSE	null	null	81.4	null	72.4	74.5	66.7	131.81	20220304 rerun Malagan plasma_20_20220304_020_4_1-005K-8_neg_Col_B_020	498.2887:2851 499.29205:1687 500.29541:0	174.95509:100 202.998:98 306.98389:60 410.99081:107 434.87329:116 498.29089:6454	3439.38	233.897	0	925.276	2879.66	1213.96	1753.66	273.627	0	2995.79	3773.11	3439.38	3683.23	1554.71	0	604.769	2226.33	740.975
1651	0.707	580.497	Unknown	[M-2H]2-		0.935	TRUE	null	null	null	null	null	null	999	FALSE	FALSE	FALSE	Unit NormalizedByQcPeakHeight by alignment ID=-1	FALSE	FALSE	null	null	null	null	null	null	null	101.81	20220304 rerun Malagan plasma_12_20220304_012_QC1_neg_Col_B_012	580.49628:6906 581.49963:4561 582.50299:50470	125.0973:146 196.01311:65 237.22231:1587 254.2484:889 255.23421:1047 256.2356:137 280.26471:3829 281.2478:1241 295.22672:140 296.2579:967 401.98059:82 420.9877:59 423.388:112 452.9765:96 459.34659:70 504.48459:414 514.12311:153 534.48999:5234 535.49408:1851 536.50562:26048 537.50958:9193 538.5152:5476 539.51703:1769 569.02393:294 573.46149:34 574.9845:1 575.4682:14 577.01349:38 578.48657:136 578.…	5038.56	2418.19	4148.9	2834.56	3872.12	3575.1	4950.86	3953.65	3778.57	3444.39	5801.67	5038.56	5435.59	4243.54	0	8200.96	7579.9	6210.14
1398	5.056	523.001	Unknown	[M+Cl]-	adduct linked to 1188_[M-H2O-H]-	0.109	TRUE	null	null	null	null	null	null	999	FALSE	FALSE	FALSE	Unit NormalizedByQcPeakHeight by alignment ID=-1	FALSE	FALSE	null	null	null	null	null	null	null	5.99	20220304 rerun Malagan plasma_20_20220304_020_4_1-005K-8_neg_Col_B_020	523.00079:10711 524.00414:852 525.0075:5389	154.9938:621 216.9883:947 224.07021:697 230.9882:650 248.99719:576 266.98361:982 268.98361:526 279.0029:656 280.98859:1053 292.98318:788 322.99219:1318 328.98291:979 334.99051:1076 338.9935:906 340.9841:1144 342.99509:688 346.99301:850 348.9906:1235 350.98691:894 352.98489:1326 355.00061:1100 356.9902:500 362.98849:703 364.98889:926 367.0065:559 368.9982:868 370.9946:1671 372.99139:1538 378.97891…	9698.75	9553.31	9433.48	8761.07	9797.81	9942.8	10201.1	9668.87	9903.61	9194.36	9802.65	9698.75	10198.5	9681.04	4272.78	9655.44	8968.35	10184.5
1692	0.872	589.901	Unknown	[M-H]-		0.065	TRUE	null	null	null	null	null	null	999	FALSE	FALSE	FALSE	Unit NormalizedByQcPeakHeight by alignment ID=-1	FALSE	FALSE	null	null	null	null	null	null	null	185.91	20220304 rerun Malagan plasma_24_20220304_024_6_1-005K-0_neg_Col_B_024	589.90088:13631 590.90423:4580 591.90759:633	112.9854:41621 113.9886:1021 180.97301:21762 180.99429:476 238.9326:838 248.96091:63238 249.9633:2721 250.9632:865 306.9274:435 316.948:68747 317.94958:3050 318.94699:541 384.93591:24982 385.93619:1012 385.95041:482 442.89511:1112 452.9231:52706 453.92639:4056 454.92249:1074 510.88669:709 520.90991:13112 521.9184:2282 552.99078:603 558.98572:641 569.01312:1009 570.99188:1088 572.9798:1847 574.997…	13194.6	14560.6	14859.3	14105.8	12742.5	14038.6	13168.3	13613.7	12880.8	11468.4	12987.2	13194.6	13316.3	13243.7	0	10244.1	11677.5	14152.6
1970	1.098	672.86	Unknown	[M-H]-		0.935	TRUE	null	null	null	null	null	null	999	FALSE	FALSE	FALSE	Unit NormalizedByQcPeakHeight by alignment ID=-1	FALSE	FALSE	null	null	null	null	null	null	null	291.21	20220304 rerun Malagan plasma_12_20220304_012_QC1_neg_Col_B_012	672.85968:34668 673.86303:4972 674.86639:4009	112.9848:5695 113.9879:129 180.9731:3540 248.96021:12897 249.9651:780 250.96761:421 316.94809:9350 317.94861:1004 318.9498:160 384.9357:7542 385.93979:349 400.9086:1240 432.98761:138 452.9252:5577 453.9295:663 468.89709:1260 520.91028:4771 536.88483:3432 538.88068:582 588.89758:1465 604.86932:1251 605.87439:175 647.00049:187 670.97083:531 670.99353:438 671.04327:415 672.8598:3879 673.00873:675	30780.6	31556.1	32556.1	31781.7	30565.1	32888.1	32462.6	28038.9	30566.3	28259.1	24058.2	30780.6	29001.2	28694.4	0	32648	27515.2	29465.7
1774	0.762	612.997	Unknown	[M-H2O-H]-	adduct linked to 1987_[M+FA-H]-	0.761	TRUE	null	null	null	null	null	null	999	FALSE	FALSE	FALSE	Unit NormalizedByQcPeakHeight by alignment ID=-1	FALSE	FALSE	null	null	null	null	null	null	null	12.07	20220304 rerun Malagan plasma_16_20220304_016_2_1-010K-8_neg_Col_B_016	613.0025:7833 614.00585:3583 615.00921:13624	118.9951:236 134.98959:167 146.9877:214 162.98199:168 192.99159:353 216.9921:253 236.9949:195 240.99071:239 242.9879:262 254.9886:119 258.9823:152 266.98889:216 276.98981:525 283.00021:113 284.97879:200 302.99051:250 322.9902:400 323.01071:400 324.98959:388 326.98941:166 328.98099:141 329.00839:110 330.98669:215 340.9856:659 342.98041:67 346.991:321 348.99301:343 351.98969:166 352.98349:551 356.9…	8345.94	12092.8	9315.68	9633.22	9108.64	8475.53	8229.95	10589.4	9739.77	8586.78	10456.5	8345.94	10828.6	9098.76	2862.25	9091.84	6631.66	7580.35
2356	1.519	792.862	Unknown	[M-H]-	ion correlated with 2121; ion correlated with 2123	0.435	TRUE	null	null	null	null	null	null	999	FALSE	FALSE	FALSE	Unit NormalizedByQcPeakHeight by alignment ID=-1	FALSE	FALSE	null	null	null	null	null	null	null	513.68	20220304 rerun Malagan plasma_22_20220304_022_5_1-005K-36_neg_Col_B_022	792.86121:123354 793.86456:15759 794.86792:5841	112.9856:9271 180.9722:6821 248.9606:45668 249.9639:2329 250.96471:1012 316.94809:45374 317.952:2344 318.95221:841 384.93561:44774 385.9389:4215 386.9375:1388 400.90689:600 452.92361:32926 453.9252:1959 520.9104:44559 521.91589:4556 522.91278:1944 588.89819:26962 589.90662:2294 590.90112:1900 656.88568:37400 657.88898:6276 658.89203:1915 724.8725:8926 725.87811:1374 726.87811:944 792.86041:48562	120234	118646	125787	123675	118482	119469	121153	120105	120512	126260	116259	120234	120738	116420	0	117578	116656	116666
708	5.15	354.99	Unknown	[M-H]-		0.065	TRUE	null	null	null	null	null	null	999	FALSE	FALSE	FALSE	Unit NormalizedByQcPeakHeight by alignment ID=-1	FALSE	FALSE	null	null	null	null	null	null	null	5.65	20220304 rerun Malagan plasma_12_20220304_012_QC1_neg_Col_B_012	354.98239:6036 355.98574:0 356.9891:7403	90.9989:847 108.99:1209 116.9951:1244 117.9994:726 120.9915:644 126.9041:682 128.9955:574 142.99001:459 166.99471:862 173.00281:544 176.99541:871 178.9928:1262 182.98711:1300 185.0022:550 190.99181:756 192.9886:947 198.9984:550 202.9926:662 204.98849:2118 208.9848:600 210.9995:1135 216.9879:2079 218.9906:859 220.9834:918 222.9976:1741 224.99609:532 226.992:985 228.9901:1624 230.9873:959 231.0106:…	6553.94	9451.29	8283.51	8764.73	7420.88	7508.47	8736.45	7293.98	6714.55	8758.08	7679.55	6553.94	7957.29	8083.5	4367.27	7010.7	7445.45	7462.34
2910	1.035	1005.01	Unknown	[M+FA-H]-	adduct linked to 2827_[M-H]-	0.043	FALSE	null	null	null	null	null	null	999	FALSE	FALSE	FALSE	Unit NormalizedByQcPeakHeight by alignment ID=-1	FALSE	FALSE	null	null	null	null	null	null	null	5.66	20220304 rerun Malagan plasma_4_20220304_004_Blank_neg_Col_B_004	1005.00879:2587 1006.01214:904 1007.0155:4098		246.75	188.083	0	229.676	575.59	453.543	330.946	0	255.366	626.202	391.264	246.75	414.797	261.426	2361.73	621.066	828.99	297.264
2595	0.76	863.01	Unknown	[M-H]-		0.239	TRUE	null	null	null	null	null	null	999	FALSE	FALSE	FALSE	Unit NormalizedByQcPeakHeight by alignment ID=-1	FALSE	FALSE	null	null	null	null	null	null	null	13.34	20220304 rerun Malagan plasma_14_20220304_014_1_1-010K-36_neg_Col_B_014	863.00031:8011 864.00366:3259 865.00702:16689	134.9894:65 168.0416:698 224.9971:64 240.989:71 255.2343:3556 256.23779:785 259.24249:1517 279.23151:2094 281.24829:2760 283.24399:8900 283.26389:8900 284.26831:1441 301.2168:2051 303.2327:23972 304.23621:6025 305.25031:7380 306.2532:1300 307.26141:528 327.23361:5887 328.23651:1577 329.24719:3550 332.271:149 344.99631:65 398.9917:47 452.99451:95 460.991:272 480.31061:1298 494.98669:118 508.33969:…	7546.38	8514.6	9205.71	8612.71	4894.98	5252.52	6177.71	7790.66	7851.57	8780.91	8983.33	7546.38	5587.68	6323.54	1319.45	5394.08	4708.54	5095.62
333	7.347	225.062	w/o MS2:1,8,9-Anthracenetriol	[M+FA-H]-	adduct linked to 173_[M-H]-	0.935	TRUE	null	225.056	C14H10O3	Anthracenes	YUTJCNNFTOIOGT-UHFFFAOYSA-N	OC1=CC=CC2=CC3=CC=CC(O)=C3C(O)=C12	530	TRUE	TRUE	FALSE	Unit NormalizedByQcPeakHeight by alignment ID=-1	FALSE	FALSE	null	null	83.6	null	null	null	null	39.73	20220304 rerun Malagan plasma_32_20220304_032_10_1-001K-0_neg_Col_B_032	225.06171:19147 226.06506:1080 227.06842:0	61.0184:485 61.9861:137 65.0021:165 69.0331:162 71.0132:3507 72.0179:405 74.0234:620 79.9572:3 87.0097:315 89.0243:6722 89.0421:6722 90.0286:542 91.0306:127 92.0342:583 92.9956:1006 95.0137:629 96.9888:92 101.024:2537 104.9948:230 105.0384:341 107.0338:246 113.0238:1956 114.0265:879 116.9953:115 118.0402:320 119.0345:4740 120.0381:396 123.0468:285 125.0238:378 126.903:46 128.9951:209 131.034:1106…	15353.2	15427.8	15020	14341.4	15854.3	13956.8	16863.1	15304.4	15579.7	13766.7	20067.4	15353.2	16083.7	13146.5	0	15287.8	12301	15275.4
1090	4.994	445	Unknown	[M-H]-		0.043	TRUE	null	null	null	null	null	null	999	FALSE	FALSE	FALSE	Unit NormalizedByQcPeakHeight by alignment ID=-1	FALSE	FALSE	null	null	null	null	null	null	null	5.66	20220304 rerun Malagan plasma_18_20220304_018_3_1-010K-0_neg_Col_B_018	445.00021:8454 446.00356:2144 447.00692:6509	130.9922:803 142.9929:782 146.9884:965 154.9718:676 154.9937:659 168.9901:1159 170.9877:665 178.99409:650 192.99001:894 193.9973:497 196.985:568 216.9884:1156 228.9912:600 230.98981:1550 242.9882:1215 247.0013:662 252.99091:1635 254.9868:1403 256.9902:656 260.9895:1088 262.99719:856 263.00891:515 266.9866:1997 268.983:1821 272.9953:1194 274.99481:818 278.98199:682 290.98669:871 292.99591:868 294.…	5880	5301.94	6191.05	6962.78	5613.31	6780.19	6058.13	7088.75	6918.92	5963.73	7422.79	5880	7423.07	8652.45	4327.93	7260.12	7691.5	8123.23
2182	5.01	743.609	Unknown	[M-H]-	adduct linked to 2340_[M+FA-H]-	0.587	TRUE	null	null	null	null	null	null	999	FALSE	FALSE	FALSE	Unit NormalizedByQcPeakHeight by alignment ID=-1	FALSE	FALSE	null	null	null	null	null	null	null	56.14	20220304 rerun Malagan plasma_12_20220304_012_QC1_neg_Col_B_012	743.60919:2587 744.61254:1415 745.6159:0	140.0119:482 168.0426:1055 169.04601:117 255.2325:663 279.23251:484 283.24231:3208 283.26291:3352 284.24521:337 301.21811:2129 302.224:204 303.23331:2774 304.23639:107 304.98309:139 327.2327:3397 328.23721:581 329.24701:1794 390.99561:19 392.97699:49 412.99149:73 436.2825:2348 437.28479:224 438.30331:368 462.29871:34 464.31329:465 542.99969:118 567.008:89 582.98242:3 585.00348:37 675.53229:279 68…	2641.75	2711.96	3185.95	2507.76	1939.31	1885.42	2333.54	1624.9	2417.52	2436.12	2121.41	2641.75	2640.33	2221.99	0	3638.96	2961.85	2555.47
665	5.15	341.005	w/o MS2:53FTA; LC-ESI-QQ; MS2; CE20; [M-H]-	[M-H]-		0.065	TRUE	null	341.004	C8H5F11O2	Medium-chain fatty acids	ABFCFCPCGMHSRX-UHFFFAOYSA-N	OC(=O)CCC(F)(F)C(F)(F)C(F)(F)C(F)(F)C(F)(F)F	530	TRUE	TRUE	FALSE	Unit NormalizedByQcPeakHeight by alignment ID=-1	FALSE	FALSE	null	null	61.9	null	null	null	null	4.27	20220304 rerun Malagan plasma_38_20220304_038_12_1-001K-8_neg_Col_B_038	341.005:6681 342.00835:494 343.01171:2230	92.9948:1226 94.9937:515 108.99:1203 116.9954:1579 132.9913:647 135.00301:476 140.9944:750 146.9369:571 146.9874:588 154.99429:994 166.9926:1641 168.9899:826 176.998:609 178.99271:1491 180.99071:912 189.00031:947 192.9901:1350 196.98801:665 202.994:909 204.9894:1512 210.9839:729 214.9922:1721 216.98981:5082 226.9946:906 228.9882:1303 229.009:432 230.98689:1076 232.98489:1597 236.9939:3259 237.998…	5910.44	4575.13	5639.01	6160.66	5530.96	4883.97	6450.48	4849.84	6074.95	7043.35	5574.72	5910.44	7348.12	7235.64	2505.17	7219.5	6567.03	7207.15
2386	1.114	800.848	Unknown	[M-H]-		0.348	TRUE	null	null	null	null	null	null	999	FALSE	FALSE	FALSE	Unit NormalizedByQcPeakHeight by alignment ID=-1	FALSE	FALSE	null	null	null	null	null	null	null	229.56	20220304 rerun Malagan plasma_16_20220304_016_2_1-010K-8_neg_Col_B_016	800.84821:13990 801.85156:2674 802.85492:0	112.9853:5676 180.97211:3226 248.961:23391 249.9613:1682 250.9633:585 316.94781:21329 317.95081:756 384.93521:28826 385.94189:1071 394.8898:774 452.92331:19918 453.92221:1079 520.91138:25109 521.91193:2129 522.91162:1476 532.86768:415 536.8858:1953 588.89838:14344 589.8996:1709 656.8869:19956 657.88611:3441 658.89832:868 672.86243:3726 724.87189:5109 740.84558:965 744.54108:462 786.98602:529 788.…	12108.3	11296.4	13709.8	13113.2	11975.3	11168.4	12898.7	12259.2	12347.1	10887.9	11264	12108.3	10401.4	11759.7	0	11736.5	12584.4	10741.7
2224	1.275	758.867	Unknown	[M-H]-		0.13	TRUE	null	null	null	null	null	null	999	FALSE	FALSE	FALSE	Unit NormalizedByQcPeakHeight by alignment ID=-1	FALSE	FALSE	null	null	null	null	null	null	null	28.72	20220304 rerun Malagan plasma_42_20220304_042_14_1-014K-8$9_neg_Col_B_042	758.8692:32646 759.87255:4746 760.87591:0	112.985:4359 180.9727:4621 248.9603:15862 249.9646:956 316.94781:10532 384.9343:9365 452.92151:5829 520.90961:7006 588.89551:5938 656.88531:2535 657.89447:1056 724.87329:3338 754.01019:506 758.86047:891	30698.8	29206.7	29690.6	32339.4	27476.2	28868.3	33606.8	31406.8	32007.9	32753.8	30187.8	30698.8	31742.6	33866.3	0	32354.3	32987.8	29803
616	6.538	327.181	w/o MS2:(2S)-2-[(1S)-1-carboxyundecyl]-5-oxotetrahydrofuran-2-carboxylic acid	[M-H]-		0.022	TRUE	null	327.181	C17H28O6	Tricarboxylic acids and derivatives	TUXHHVJPGQUPCF-DYVFJYSZSA-N	O=C1OC(C(=O)O)(CC1)C(C(=O)O)CCCCCCCCCC	530	TRUE	TRUE	FALSE	Unit NormalizedByQcPeakHeight by alignment ID=-1	FALSE	FALSE	null	null	100	null	null	null	null	17.13	20220304 rerun Malagan plasma_62_20220304_062_23_1-013K-36_neg_Col_B_062	327.18121:2256 328.18456:0 329.18792:0	119.0478:719 146.9404:104 152.9977:121 170.0045:983 176.99789:88 183.0118:11579 184.01649:2172 185.00549:308 192.9893:321 196.98689:69 197.02921:341 198.9975:138 210.9823:38 216.9893:616 219.00729:28 224.9966:142 225.0592:271 231.00951:152 243.99071:40 254.0954:111 262.9996:88 264.99121:67 266.9826:304 268.98611:556 276.99271:6 304.98041:311 311.16891:586 311.97131:125 312.17661:350 314.9873:165 …	957.375	188.903	672.578	623.335	967.494	1058.22	1211.01	2060.73	1333.06	1015.95	567.094	957.375	533.676	681.075	0	810.777	399.704	452.131
714	5.065	356.996	w/o MS2:1-(3,4-dihydroxyphenyl)-6,7-dihydroxy-1,2-dihydronaphthalene-2,3-dicarboxylic acid	[M-H]-		0.022	TRUE	null	356.994	C18H14O8	Aryltetralin lignans	WJMFXQBNYLYADA-UHFFFAOYSA-N	O=C(O)C1=CC=2C=C(O)C(O)=CC2C(C3=CC=C(O)C(O)=C3)C1C(=O)O	530	TRUE	TRUE	FALSE	Unit NormalizedByQcPeakHeight by alignment ID=-1	FALSE	FALSE	null	null	99.3	null	null	null	null	7.28	20220304 rerun Malagan plasma_66_20220304_066_25_1-012K-0_neg_Col_B_066	356.9957:8491 357.99905:1109 359.00241:9883	92.9946:579 108.9881:618 114.9491:865 116.9963:1365 132.9912:794 137.00121:415 140.996:1965 149.0016:597 154.99249:1850 158.9865:379 166.9921:800 168.9912:562 170.9883:1074 178.9926:935 190.99409:879 192.9904:1615 202.9955:488 204.9894:3606 216.9906:4065 226.9958:1726 228.98891:2488 230.9852:659 237.00101:1603 240.9866:1000 241.9924:871 242.9866:1097 244.9818:1376 246.9931:2606 248.996:2056 252.9…	9069.38	7348.79	9258.41	7549.59	7620.78	9429.06	8736.61	8439.65	7770.88	8864.29	8559.95	9069.38	9548.82	8914.87	4701.42	9052.73	9257.5	8526.14
2856	0.977	970.817	Unknown	[M-2H]2-	ion correlated with 2706; ion correlated with 2783; ion correlated with 2908; ion correlated with 2967	0.761	FALSE	null	null	null	null	null	null	999	FALSE	FALSE	FALSE	Unit NormalizedByQcPeakHeight by alignment ID=-1	FALSE	FALSE	null	null	null	null	null	null	null	271.1	20220304 rerun Malagan plasma_94_20220304_094_38_1-002K-36_neg_Col_B_094	970.81671:21057 971.82006:5144 972.82342:0		17712.6	17876.4	20300.2	19285.8	20212.7	17426	18346.6	17383.3	17940	19300.3	18105.8	17712.6	17735.5	18685.7	0	18323.3	20012.8	17538.5
1139	9.883	455.102	w/o MS2:Deoxyuridine	[M-H]-	ion correlated with 844	0.196	TRUE	null	455.101	C9H12N2O5	Pyrimidine 2'-deoxyribonucleosides	MXHRCPNRJAMMIM-SHYZEUOFSA-N	O=C1N=C(O)C=CN1C2OC(CO)C(O)C2	530	TRUE	TRUE	FALSE	Unit NormalizedByQcPeakHeight by alignment ID=-1	FALSE	FALSE	null	null	98.9	null	null	null	null	9.86	20220304 rerun Malagan plasma_22_20220304_022_5_1-005K-36_neg_Col_B_022	455.10239:5703 456.10574:998 457.1091:0	112.986:3007 113.9893:82 126.9045:177 162.9816:79 244.98621:222 248.99429:223 304.98239:161 306.9794:321 318.9823:89 320.9935:129 328.9834:131 344.98761:334 352.98471:206 354.9845:185 376.98019:306 378.98419:84 392.97879:129 431.01831:140 451.0015:748 455.1048:1546	2159.62	561.547	2329.39	871.661	4257.52	6257.82	445.629	619.452	719.87	1005.79	1364.51	2159.62	481.067	2637.46	0	1160.91	2441.86	1218.54
143	3.265	171.027	w/o MS2:3-DEHYDROSHIKIMATE	[M-H]-		0.957	TRUE	null	171.029	C7H8O5	Cyclohexenones	SLWWJZMPHJJOPH-PHDIDXHHSA-N	O=C(O)C1=CC(=O)C(O)C(O)C1	530	TRUE	TRUE	FALSE	Unit NormalizedByQcPeakHeight by alignment ID=-1	FALSE	FALSE	null	null	98.6	null	null	null	null	31.29	20220304 rerun Malagan plasma_16_20220304_016_2_1-010K-8_neg_Col_B_016	171.0273:24094 172.03065:1728 173.03401:0	68.9953:462 76.9693:34 92.9951:308 101.0063:198 102.9485:502 103.0397:33842 104.0437:1853 108.9909:848 130.991:52 171.0275:4418	7294.62	12587.7	24743.4	10353.4	4647.81	2548.48	3844.68	6418.82	7037.45	6144.91	2662.86	7294.62	6461.54	3133.9	0	11913.9	2059.87	9945.78
331	7.868	225.061	w/o MS2:1,8,9-Anthracenetriol	[M+FA-H]-	adduct linked to 172_[M-H]-; adduct linked to 110_[M-H2O-H]-; adduct linked to 302_[M+Cl]-	0.957	TRUE	null	225.056	C14H10O3	Anthracenes	YUTJCNNFTOIOGT-UHFFFAOYSA-N	OC1=CC=CC2=CC3=CC=CC(O)=C3C(O)=C12	530	TRUE	TRUE	FALSE	Unit NormalizedByQcPeakHeight by alignment ID=-1	FALSE	FALSE	null	null	84.7	null	null	null	null	61.2	20220304 rerun Malagan plasma_86_20220304_086_34_1-011K-8_neg_Col_B_086	225.06149:30496 226.06484:2589 227.0682:926	61.0191:106 71.0132:12160 74.0236:1109 78.9184:2106 83.0137:1178 85.0291:3219 87.0085:1505 89.0239:28282 90.0274:919 92.0346:1064 95.0143:2195 96.961:1079 101.0241:12951 102.0281:811 104.9951:298 105.0382:504 108.0424:88 111.0041:104 113.003:9381 113.0243:9212 116.9948:208 118.0386:737 119.0345:14714 120.0376:734 123.0483:1201 125.0241:377 131.0338:1770 142.9929:1239 143.03439:3681 146.98849:621 …	24128.4	22775.1	19302.8	22761.8	24246	21711.8	23030.8	20487.8	23356.5	20241.7	27572.7	24128.4	23938.7	20525	0	22897.1	19044.7	23521.3
1034	1.078	432.991	Unknown	[M-H]-	adduct linked to 1231_[M+FA-H]-	0.804	TRUE	null	null	null	null	null	null	999	FALSE	FALSE	FALSE	Unit NormalizedByQcPeakHeight by alignment ID=-1	FALSE	FALSE	null	null	null	null	null	null	null	4.68	20220304 rerun Malagan plasma_76_20220304_076_30_1-003K-0_neg_Col_B_076	432.98889:2909 433.99224:0 434.9956:4593	101.9401:78 152.9958:191 182.9894:81 184.9868:0 188.99831:48 214.99541:176 224.99429:95 235.9277:566 252.98849:82 261.62161:55 266.98471:153 272.99438:285 274.00821:60 275.0069:278 280.98129:441 281.00601:441 282.98099:535 286.99371:786 294.98209:589 295.99179:53 302.98489:444 306.983:295 308.97751:42 316.98251:406 320.99799:221 340.9895:342 342.99789:282 346.99411:175 348.1282:39 356.97629:644 3…	2882.81	2890.16	2832.71	3210.66	2911.01	2619.07	2484.95	2934.07	2593.06	2602.41	3020.3	2882.81	2875.96	2750.18	6760.7	3086.24	2691.39	2975.23
2861	0.759	973.014	Unknown	[M-H]-	adduct linked to 2920_[M+Cl]-	0.543	FALSE	null	null	null	null	null	null	999	FALSE	FALSE	FALSE	Unit NormalizedByQcPeakHeight by alignment ID=-1	FALSE	FALSE	null	null	null	null	null	null	null	13.23	20220304 rerun Malagan plasma_92_20220304_092_37_1-002K-0_neg_Col_B_092	973.01379:11753 974.01714:5656 975.0205:15130		7161.19	8125.99	8421.31	5787.44	7166.79	7700.63	3993.9	5062.5	2729.6	6030.41	6770.42	7161.19	6198.22	5379.83	619.454	4030.4	7798.05	1319.23
2357	1.614	792.862	Unknown	[M-H]-	ion correlated with 2123	0.109	TRUE	null	null	null	null	null	null	999	FALSE	FALSE	FALSE	Unit NormalizedByQcPeakHeight by alignment ID=-1	FALSE	FALSE	null	null	null	null	null	null	null	378.24	20220304 rerun Malagan plasma_14_20220304_014_1_1-010K-36_neg_Col_B_014	792.862:124771 793.86535:15628 794.86871:3994	112.9851:6538 180.97301:7485 248.9603:40168 249.9633:2394 250.9673:706 258.91779:512 316.94839:44729 317.9502:3256 318.95041:797 384.93619:44303 385.93961:3200 386.93719:1059 452.92361:34756 453.9259:2100 502.99619:441 520.9104:42406 521.91748:2941 522.91498:562 588.8985:28882 589.89801:3544 590.90332:1009 656.88623:40726 657.88861:4279 658.8891:2356 724.8714:10894 725.883:918 726.87201:635 792.8…	116149	119656	123464	121059	116682	115242	114115	116503	116226	117309	112357	116149	114967	112518	0	115938	111917	113022
300	7.345	215.033	5-Methoxypsoralen	[M-H]-		0.957	TRUE	null	215.035	C12H8O4	5-methoxypsoralens	BGEBZHIAGXMEMV-UHFFFAOYSA-N	O=C1OC=2C=C3OC=CC3=C(OC)C2C=C1	430	TRUE	TRUE	TRUE	Unit NormalizedByQcPeakHeight by alignment ID=-1	FALSE	FALSE	null	null	75.5	null	63	70.1	57.1	35.3	20220304 rerun Malagan plasma_68_20220304_068_26_1-012K-36_neg_Col_B_068	215.0329:10709 216.03625:972 217.03961:3785	61.0204:432 74.0223:277 85.0293:769 89.0238:6649 92.0341:354 95.0128:386 101.0248:1796 113.0237:1980 118.8938:145 123.0491:802 140.9955:231 142.99319:1532 143.035:401 154.99229:533 178.9912:83 180.0584:166 182.98779:4 192.9843:69 198.9819:337 198.99831:337 214.99339:482 215.01469:547 215.0325:338	14004.2	12786.9	12141.6	14669.3	14069.9	12107.4	14118.4	13352.2	13379.5	11031.7	17231.8	14004.2	12790.7	12238.2	0	13531.5	10350.4	14778.5
1928	1.056	657	Unknown	[M-H]-	adduct linked to 2039_[M+Cl]-; adduct linked to 2067_[M+FA-H]-; similar chromatogram in higher mz_2573	0.087	TRUE	null	null	null	null	null	null	999	FALSE	FALSE	FALSE	Unit NormalizedByQcPeakHeight by alignment ID=-1	FALSE	FALSE	null	null	null	null	null	null	null	5.25	20220304 rerun Malagan plasma_4_20220304_004_Blank_neg_Col_B_004	657.00159:4556 658.00494:678 659.0083:5643	144.9913:110 152.995:74 162.98129:110 190.9278:100 207.00301:149 242.9864:268 266.9881:149 292.9903:252 312.99319:280 355.00311:208 369.00449:198 424.9957:186 502.99509:236 504.98969:270 520.97443:67 526.97351:94 530.97919:63 538.98248:142 554.99213:127 608.98468:488 630.99561:148 632.97742:160 633.00177:150 636.98993:411 638.98828:538 644.99353:353 649.00372:2879 650.04498:170 650.99231:3198 653…	1457.62	1062.74	994.54	1448.14	1225.3	1458.08	1552.45	2234.29	2648.4	2965.13	2110.28	1457.62	2930.1	1763.2	6457.57	2051.3	2086.25	3039.96
765	7.12	369.175	w/o MS2:NCGC00384938-01!4-hydroxy-7-methoxy-2,3,8-trimethyl-3-(4-methylpent-3-enyl)-2H-benzo[g][1]benzofuran-6,9-dione	[M-H]-		0.957	TRUE	null	369.171	C22H26O5	Naphthofurans	GDSPWZDWUUGKIM-UHFFFAOYSA-N	O=C1C(OC)=C(C(=O)C2=C3OC(C)C(C3=C(O)C=C12)(C)CCC=C(C)C)C	530	TRUE	TRUE	FALSE	Unit NormalizedByQcPeakHeight by alignment ID=-1	FALSE	FALSE	null	null	93.7	null	null	null	null	113.02	20220304 rerun Malagan plasma_94_20220304_094_38_1-002K-36_neg_Col_B_094	369.17459:96268 370.17794:24644 371.1813:8109	79.957:1555 92.996:168 96.9598:46680 97.9601:306 98.9549:1402 112.9872:347 118.8945:93 128.8968:78 154.9922:109 163.00169:75 170.98711:51 178.994:271 181.009:8 192.9875:124 202.99159:11 226.991:207 264.9903:416 272.99979:293 278.98611:304 308.98279:142 314.9903:51 332.97879:19 336.99231:334 338.98199:138 350.9935:554 367.15781:2368 368.1669:131 368.98251:8 369.1745:182935 369.3212:677 369.51981:4…	21384.4	11863.1	12259.5	12461.6	23982.2	23151.2	23695.8	16763.4	16948.2	15108.3	5211.04	21384.4	4603.71	2997.42	0	14326.7	11996.9	12483
622	0.588	328.987	w/o MS2:4',5,7-trihydroxy-3,6-dimethoxyflavone	[M-H]-	adduct linked to 791_[M+FA-H]-	0.022	TRUE	null	328.98	C17H14O7	6-O-methylated flavonoids	DDNPCXHBFYJXBJ-UHFFFAOYSA-N	O=C1C(OC)=C(OC2=CC(O)=C(OC)C(O)=C12)C=3C=CC(O)=CC3	530	TRUE	TRUE	FALSE	Unit NormalizedByQcPeakHeight by alignment ID=-1	FALSE	FALSE	null	null	76.8	null	null	null	null	7.75	20220304 rerun Malagan plasma_6_20220304_006_Blank_neg_Col_B_006	328.98691:3175 329.99026:0 330.99362:3581	92.9193:1516 92.9952:1202 102.9325:756 102.9473:756 108.9908:1420 112.985:4671 116.9953:1215 118.9922:550 125.8995:126 126.8803:1285 126.9041:1285 127.8695:142 128.87869:728 128.96159:236 128.99471:369 130.99229:1441 132.99181:594 134.9146:194 136.9095:3495 136.9845:313 142.99139:601 146.936:1150 146.9882:1052 154.99249:1506 166.9939:363 170.87109:614 171.00639:540 172.9543:115 178.8148:283 178.9…	1248.06	930.807	1601.19	1317.78	1398.37	1379.29	1608.11	882.113	1258.6	962.728	939.149	1248.06	1513.26	1166.61	2054.17	1432.66	1312.5	1315.85
1744	0.761	602.993	Unknown	[M-H]-		0.717	TRUE	null	null	null	null	null	null	999	FALSE	FALSE	FALSE	Unit NormalizedByQcPeakHeight by alignment ID=-1	FALSE	FALSE	null	null	null	null	null	null	null	12.72	20220304 rerun Malagan plasma_12_20220304_012_QC1_neg_Col_B_012	602.9895:7642 603.99285:2102 604.99621:10126	112.9853:5335 146.93671:547 146.9868:468 180.9738:2150 192.98869:632 219.00591:850 248.9592:4865 258.91989:591 276.98969:682 279.23761:468 304.98041:556 309.9848:568 313.00659:653 315.2554:697 316.94849:5176 324.99219:1165 328.9892:585 342.9838:938 364.98071:435 366.97699:506 368.98029:891 371.0036:474 376.98441:676 378.9888:1229 384.9339:1124 390.9841:1897 392.99191:529 414.97949:809 416.99591:7…	7710.31	6940.8	7501.37	8917.42	8499.1	8894.78	7963.79	7660.25	5932.89	8583.33	8660.56	7710.31	7448.56	8214.4	1847.52	7252.07	7830.36	8478.15
401	1.217	248.961	Unknown	[M-H]-	ion correlated with 583; ion correlated with 825; ion correlated with 1920	0.761	TRUE	null	null	null	null	null	null	999	FALSE	FALSE	FALSE	Unit NormalizedByQcPeakHeight by alignment ID=-1	FALSE	FALSE	null	null	null	null	null	null	null	35.82	20220304 rerun Malagan plasma_14_20220304_014_1_1-010K-36_neg_Col_B_014	248.9606:128956 249.96395:7870 250.96731:2128	108.9914:594 112.9853:111450 113.6421:415 113.9883:3647 114.9907:1735 131.00929:332 133.007:632 144.9908:512 145.9323:1276 180.97301:12626 182.9782:635 236.97839:806 243.09891:597 248.97301:8844	125966	125547	125320	129630	130460	129053	126498	124409	128449	123556	127327	125966	130194	126216	0	125098	128653	124389
2479	1.388	826.856	Unknown	[M-H]-		0.739	TRUE	null	null	null	null	null	null	999	FALSE	FALSE	FALSE	Unit NormalizedByQcPeakHeight by alignment ID=-1	FALSE	FALSE	null	null	null	null	null	null	null	227.85	20220304 rerun Malagan plasma_12_20220304_012_QC1_neg_Col_B_012	826.85468:51528 827.85803:6969 828.86139:1113	112.9855:3788 180.97211:3382 248.96111:16153 249.9642:662 316.94791:11653 317.95609:841 318.9494:600 384.93619:6709 452.9223:8274 520.90912:6232 521.91431:706 588.89807:5762 589.8974:918 656.88501:5418 658.89349:456 724.86902:1985 725.87677:812 792.8595:3091 826.85352:4635 827.35083:2274	47394.2	45876.4	49273.1	47154.6	46549.1	49158.1	46532.8	45263.7	46797.9	46100.6	49539.7	47394.2	46327.4	49445.8	0	46605.4	47746	46547.9
581	1.95	316.948	Unknown	[M-H]-	ion correlated with 826; ion correlated with 400	0.174	TRUE	null	null	null	null	null	null	999	FALSE	FALSE	FALSE	Unit NormalizedByQcPeakHeight by alignment ID=-1	FALSE	FALSE	null	null	null	null	null	null	null	73.46	20220304 rerun Malagan plasma_70_20220304_070_27_1-012K-12_neg_Col_B_070	316.94809:100688 317.95144:6535 318.9548:2774	102.9493:647 112.9854:186109 113.1684:518 113.1798:676 113.2056:868 113.3137:653 113.7165:365 113.8019:576 113.9889:4271 114.9911:1132 126.904:915 146.93851:521 180.97301:32709 181.9754:1329 188.9959:488 223.00259:518 242.9856:974 248.9606:44194 249.9641:2615 250.9695:750 294.98041:579 316.73969:3456 316.94769:3929	99088.1	100366	94531.7	99735.2	97591.5	100011	101601	107209	102035	102587	102948	99088.1	106035	104393	220.998	103795	100022	99279.2
2006	0.688	684.593	Unknown	[M+FA-H]-	adduct linked to 1859_[M-H]-	0.761	TRUE	null	null	null	null	null	null	999	FALSE	FALSE	FALSE	Unit NormalizedByQcPeakHeight by alignment ID=-1	FALSE	FALSE	null	null	null	null	null	null	null	165.8	20220304 rerun Malagan plasma_12_20220304_012_QC1_neg_Col_B_012	684.59631:2407 685.59966:3743 686.60302:2815	158.99071:117 219.17509:138 232.1778:140 235.2057:474 261.13419:119 261.22571:285 265.2179:133 275.16461:720 293.17969:130 378.3736:610 388.35379:316 390.37399:614 395.24399:3614 396.2485:995 403.00131:97 539.91351:61 612.57568:133 624.59888:244 625.61359:153 630.58289:884 631.00092:128 631.58612:331 632.59821:10836 633.60162:4586 634.61328:8674 635.61688:3635 635.86359:176 636.62183:1250 637.634…	5435.62	8353.18	8112.24	7069.95	19373.1	7223.84	16926	5823.7	5934.73	5923.83	9869.01	5435.62	9194.49	18438.8	0	5324.11	9336.09	7545.55
178	8.23	180.878	Unknown	[M-H]-		0.696	TRUE	null	null	null	null	null	null	999	FALSE	FALSE	FALSE	Unit NormalizedByQcPeakHeight by alignment ID=-1	FALSE	FALSE	null	null	null	null	null	null	null	24.61	20220304 rerun Malagan plasma_12_20220304_012_QC1_neg_Col_B_012	180.8781:7378 181.88145:0 182.88481:0	92.9944:983 114.9359:10403 116.934:3714 176.9989:127 178.8802:15733 179.87869:551 180.87781:7945	7025.5	7581.92	7032.26	6674.66	6330.41	5379.73	7079.47	7168.08	7566.28	7338.49	7118.57	7025.5	7338.32	7412.45	0	8055.17	7702.7	8394.35
1822	1.079	628.993	Unknown	[M+Cl]-	adduct linked to 1627_[M-H2O-H]-	0.109	TRUE	null	null	null	null	null	null	999	FALSE	FALSE	FALSE	Unit NormalizedByQcPeakHeight by alignment ID=-1	FALSE	FALSE	null	null	null	null	null	null	null	5.22	20220304 rerun Malagan plasma_4_20220304_004_Blank_neg_Col_B_004	628.9928:5367 629.99615:0 630.99951:7276	130.99229:57 242.98579:161 262.99271:85 264.9903:294 278.99051:240 316.9808:456 319.00659:2 321.00049:38 328.9809:21 338.98981:175 368.99741:16 376.98169:228 383.99411:58 402.98001:159 416.9967:335 427.9913:75 428.97339:45 432.99719:160 440.98151:463 454.9874:211 472.98389:136 562.98419:112 592.99969:148 594.99139:229 598.99371:303 605.0033:339 608.99078:2146 609.02222:852 610.02557:70 610.97412:…	1484.75	598.098	1290.37	1341.52	1568.19	1520.68	1944.79	1213.72	1252.39	1251.82	924.296	1484.75	1666.04	1755.74	6400.46	1436.31	1374.74	613.519
2684	1.64	894.844	Unknown	[M-H]-		0.087	TRUE	null	null	null	null	null	null	999	FALSE	FALSE	FALSE	Unit NormalizedByQcPeakHeight by alignment ID=-1	FALSE	FALSE	null	null	null	null	null	null	null	323.74	20220304 rerun Malagan plasma_72_20220304_072_28_1-003K-12_neg_Col_B_072	894.84229:52031 895.84564:8630 896.849:1161	112.9851:6921 180.9736:3038 248.961:11726 249.9603:376 316.94751:8038 317.94601:541 384.935:7638 385.94009:826 452.9231:5524 453.93231:847 520.9118:4335 588.90033:5556 589.89807:638 656.8819:3200 724.8728:3271 789.00201:435 792.85858:2900 860.85522:2144 894.56439:565 894.84351:9379 895.3418:2094	56201.3	57555.2	57730.1	56252.5	57072.2	58501.9	57380	55345.4	55989.3	57896.6	54704.1	56201.3	55879.9	58831	0	55181.8	56536.8	53563.9
1915	1.076	655	Unknown	[M+Cl]-	adduct linked to 1737_[M-H2O-H]-	0.196	TRUE	null	null	null	null	null	null	999	FALSE	FALSE	FALSE	Unit NormalizedByQcPeakHeight by alignment ID=-1	FALSE	FALSE	null	null	null	null	null	null	null	6.4	20220304 rerun Malagan plasma_4_20220304_004_Blank_neg_Col_B_004	655.00043:6381 656.00378:1635 657.00714:6385	144.9913:123 152.995:83 242.9864:268 266.9881:47 292.9903:190 312.99319:361 355.00311:170 369.00449:215 424.9957:76 502.99509:184 504.98969:234 520.97443:98 526.97351:121 538.98248:159 554.99213:142 608.98468:603 630.99561:128 632.97742:237 633.00177:198 636.98993:432 638.98828:664 644.99353:444 649.00372:1952 650.99231:2093 653.00201:4718 653.97937:862 654.01038:663 654.99158:1597 655.02039:3029	2248.69	1115.14	1842.39	1125.92	2291.5	2089.53	1826.47	2304.94	2481.9	2491.01	2214.39	2248.69	1635.03	2744.33	7466.92	2054.46	2714.86	1683.75
559	1.094	308.999	Unknown	[M-H]-		0.065	TRUE	null	null	null	null	null	null	999	FALSE	FALSE	FALSE	Unit NormalizedByQcPeakHeight by alignment ID=-1	FALSE	FALSE	null	null	null	null	null	null	null	3.96	20220304 rerun Malagan plasma_90_20220304_090_36_1-011K-36_neg_Col_B_090	308.99399:2144 309.99734:0 311.0007:2357	92.9948:1000 94.994:393 102.9567:562 104.9959:105 116.9958:941 126.9048:91 128.9946:462 132.99181:485 142.9924:698 146.98579:371 152.9951:157 154.99139:850 158.98759:268 166.99159:1041 178.99429:844 180.989:433 186.9994:335 192.9913:791 204.9892:1707 226.9939:498 230.98579:1197 238.9328:189 238.9921:144 240.0089:138 240.9884:655 246.9984:228 248.99719:416 252.9861:456 266.9881:180 269.00891:35 28…	1173.25	1021.93	1040.34	1481.49	1068.57	683.177	704.658	1518.75	1363.4	605.155	1476.94	1173.25	1650.1	1462.84	837.684	1182.64	564.295	1549.94
1231	1.061	478.987	Unknown	[M+FA-H]-	adduct linked to 1034_[M-H]-	0.109	TRUE	null	null	null	null	null	null	999	FALSE	FALSE	FALSE	Unit NormalizedByQcPeakHeight by alignment ID=-1	FALSE	FALSE	null	null	null	null	null	null	null	6.21	20220304 rerun Malagan plasma_4_20220304_004_Blank_neg_Col_B_004	478.98349:5488 479.98684:1431 480.9902:8754	92.996:139 108.9913:57 130.9933:203 136.9834:128 144.9928:255 146.9379:1041 150.99831:151 166.9911:141 168.99001:738 180.9015:183 186.9838:484 190.92709:1299 192.989:758 196.9834:134 199.00031:156 206.9873:104 208.98331:542 210.98531:245 214.99541:178 216.99271:492 218.98869:112 232.9848:439 266.9877:45 270.9986:236 282.9841:154 284.9964:436 290.98749:378 304.97861:861 310.98621:393 312.98801:303…	1753.56	1532.82	2400.07	1195.2	483.983	1124.19	1230.72	1701.37	1454.59	2153.84	1908.59	1753.56	1884.87	806.835	5610.8	2008.51	1551.96	2559.03
1726	0.829	598.854	Unknown	[M-H]-		0.022	TRUE	null	null	null	null	null	null	999	FALSE	FALSE	FALSE	Unit NormalizedByQcPeakHeight by alignment ID=-1	FALSE	FALSE	null	null	null	null	null	null	null	50.22	20220304 rerun Malagan plasma_30_20220304_030_9_1-007K-8_neg_Col_B_030	598.85358:2511 599.85693:0 600.86029:0	114.9893:458 180.9731:9646 181.9763:691 190.9281:389 249.965:396 250.9662:723 258.91971:316 290.9826:144 316.9483:2086 318.95209:180 375.98709:77 384.93579:6523 386.94519:811 394.8952:880 397.98581:97 400.9093:428 453.9259:1620 462.87561:464 468.8996:207 470.89539:228 510.98099:99 521.91522:1018 522.9209:170 533.03979:61 536.88672:293 589.89978:1237 591.01489:137 593.00879:262 594.98071:579 595.0…	1718.88	1887.03	1985.57	2128.83	1692.4	1758.75	1364.14	1633.38	1600.53	2409.89	1880.66	1718.88	1620.56	1396.68	0	1108.32	1843.21	1822.46
172	7.864	179.056	w/o MS2:D-(+)-Galactose	[M-H]-	adduct linked to 331_[M+FA-H]-	0.957	TRUE	null	179.056	C6H12O6	Hexoses	WQZGKKKJIJFFOK-SVZMEOIVSA-N	OC[C@H]1OC(O)[C@H](O)[C@@H](O)[C@H]1O	530	TRUE	TRUE	FALSE	Unit NormalizedByQcPeakHeight by alignment ID=-1	FALSE	FALSE	null	null	61.8	null	null	null	null	211.81	20220304 rerun Malagan plasma_86_20220304_086_34_1-011K-8_neg_Col_B_086	179.05611:73449 180.05946:5293 181.06282:1169	61.0197:339 71.0136:2998 74.0222:29 85.0296:655 89.0241:3820 92.0335:77 92.9956:966 99.0444:167 101.0239:1289 102.0267:96 102.9481:497 104.9961:224 108.0435:465 116.9968:557 128.8777:96 140.9966:410 146.9384:780 149.04961:112 152.99609:145 175.04201:189 176.817:67 178.8147:86	60529.3	58944.3	57346.7	63304.5	61930.5	57888.4	65859.7	56084.8	62553.1	49491.8	70579.4	60529.3	59777.3	55699.4	0	57443.9	46086.6	58151.2
2836	1.409	962.83	Unknown	[M-2H]2-	ion correlated with 2951	0.826	FALSE	null	null	null	null	null	null	999	FALSE	FALSE	FALSE	Unit NormalizedByQcPeakHeight by alignment ID=-1	FALSE	FALSE	null	null	null	null	null	null	null	683.25	20220304 rerun Malagan plasma_18_20220304_018_3_1-010K-0_neg_Col_B_018	962.83002:73048 963.83337:14552 964.83673:1574		62509.1	61186.3	62823.3	65418.6	60068.5	60681.4	61817.2	62134.7	63318.6	58671.1	64098.6	62509.1	61089	63859	0	61220	64408.3	60696.2
133	10.383	167.021	URATE	[M-H]-	similar chromatogram in higher mz_638; similar chromatogram in higher mz_2751; similar chromatogram in higher mz_2944; similar chromatogram in higher mz_1203	0.957	TRUE	null	167.021	C5H4N4O3	Xanthines	LEHOTFFKMJEONL-UHFFFAOYSA-N	O=C1NC(=O)C=2NC(=O)NC2N1	430	TRUE	TRUE	TRUE	Unit NormalizedByQcPeakHeight by alignment ID=-1	FALSE	FALSE	null	null	83.9	null	88.8	71.3	46.2	1448.54	20220304 rerun Malagan plasma_82_20220304_082_32_1-004K-0_neg_Col_B_082	167.021:103387 168.02435:7596 169.02771:0	69.009:8288 69.0223:8543 96.0201:12649 97.0045:2716 98.0074:180 114.989:161 121.03:161 123.0321:775 124.0149:39901 125.0178:2804 158.979:187 166.01311:149 167.021:80393	117734	114839	129255	128983	151473	149842	148995	137978	127656	126569	127270	117734	118919	120356	0	131915	133024	124302
992	5.086	420.992	Unknown	[M-H]-		0.043	TRUE	null	null	null	null	null	null	999	FALSE	FALSE	FALSE	Unit NormalizedByQcPeakHeight by alignment ID=-1	FALSE	FALSE	null	null	null	null	null	null	null	6.94	20220304 rerun Malagan plasma_18_20220304_018_3_1-010K-0_neg_Col_B_018	420.99191:9473 421.99526:889 422.99862:11019	92.9955:591 142.992:844 145.0076:585 146.98711:1071 166.98911:509 168.98981:915 182.98959:500 192.9895:1465 196.98399:691 204.9888:550 208.98621:679 216.99181:1029 218.9883:735 222.9993:691 224.9973:382 228.9919:1879 230.9863:1018 240.9901:1159 242.9879:1024 244.98579:1050 244.99921:426 248.99249:832 251.01649:859 254.98779:1088 256.98251:691 259:547 264.99231:1274 266.98669:3294 272.9968:956 275…	7572.5	8220.97	8589.18	9220.64	7475.53	7849.73	8104.88	8487.01	7801.94	8521.51	8961.85	7572.5	7995.6	8278.27	3920.22	7305.51	7476.32	7935.69
2583	1.832	860.849	Unknown	[M-H]-	ion correlated with 2764; ion correlated with 2895	0.109	TRUE	null	null	null	null	null	null	999	FALSE	FALSE	FALSE	Unit NormalizedByQcPeakHeight by alignment ID=-1	FALSE	FALSE	null	null	null	null	null	null	null	806.3	20220304 rerun Malagan plasma_52_20220304_052_19_1-008K-8_neg_Col_B_052	860.84888:102279 861.85223:15250 862.85559:3950	112.985:9165 113.9901:724 180.97369:4468 248.96049:22515 316.948:31568 317.9527:2062 318.95499:1365 384.93469:17162 452.92291:30397 453.9303:2141 520.9101:21341 521.91412:2100 522.91632:424 588.89929:28359 589.9032:2703 590.90558:1232 656.88721:12659 657.89429:1382 724.87347:26768 725.87341:2568 726.88342:1147 792.55908:1412 792.86029:7279 793.86322:1747 794.573:1259 795.57202:588 850.00482:479 8…	99252.3	101440	100466	101881	95915.1	98360.5	99965.8	100386	98628.2	96771.7	96836.6	99252.3	98049.7	100716	0	95383.3	96902.2	95429.9
287	4.309	209.067	w/o MS2:1,3,7-Trimethyluric acid	[M-H]-		0.5	TRUE	null	209.068	C8H10N4O3	Xanthines	BYXCFUMGEBZDDI-UHFFFAOYSA-N	O=C1C2=C(N=C(O)N2C)N(C(=O)N1C)C	530	TRUE	TRUE	FALSE	Unit NormalizedByQcPeakHeight by alignment ID=-1	FALSE	FALSE	null	null	99.6	null	null	null	null	13.16	20220304 rerun Malagan plasma_92_20220304_092_37_1-002K-0_neg_Col_B_092	209.06709:9399 210.07044:1465 211.0738:893	68.9966:1068 102.9478:4262 103.9485:1047 146.93851:1974 175.04539:1032 198.9847:782 200.9987:735	6147	7558.4	7743.49	6700.16	8144.73	7253.9	6664.8	5040.48	5931.49	5502.94	5570.44	6147	4182.36	4995.11	0	8564.64	7709	7214.58
2959	1.438	1031.82	Unknown	[M-H]-		0.043	FALSE	null	null	null	null	null	null	999	FALSE	FALSE	FALSE	Unit NormalizedByQcPeakHeight by alignment ID=-1	FALSE	FALSE	null	null	null	null	null	null	null	123.54	20220304 rerun Malagan plasma_94_20220304_094_38_1-002K-36_neg_Col_B_094	1031.82056:14296 1032.82391:1041 1033.82727:0		12561.3	13294.8	12893.5	12226.9	11622.5	12613.2	13310.3	13044.4	12584.9	12350.8	12996.9	12561.3	12174.8	13296.6	0	12849	13732.2	11691.6
1316	5.065	498.995	Unknown	[M-H]-		0.022	TRUE	null	null	null	null	null	null	999	FALSE	FALSE	FALSE	Unit NormalizedByQcPeakHeight by alignment ID=-1	FALSE	FALSE	null	null	null	null	null	null	null	4.68	20220304 rerun Malagan plasma_18_20220304_018_3_1-010K-0_neg_Col_B_018	498.99521:7540 499.99856:2166 501.00192:8678	225.0191:632 266.9826:1050 268.9809:688 279.23361:1315 280.98651:1253 281.2554:709 281.9917:741 283.1062:485 290.98569:797 291.99271:694 292.9834:1062 314.9863:1112 316.98499:1238 322.9917:671 326.98849:1047 328.98291:759 334.99301:924 338.9856:862 340.98361:3353 342.98941:1321 344.97879:571 352.9823:1076 353.0307:541 356.9758:926 358.99139:956 360.98621:671 364.98691:835 366.97949:2124 370.9935:…	7592.69	5931.34	7875.32	7296.6	6219.2	7396.76	8531.19	7118.53	6831.34	8025.93	8567.5	7592.69	8967.02	7416.24	4146.71	7081.26	6249.79	7618.17
2051	1.097	696.999	Unknown	[M-H]-	adduct linked to 2180_[M+FA-H]-	0.348	TRUE	null	null	null	null	null	null	999	FALSE	FALSE	FALSE	Unit NormalizedByQcPeakHeight by alignment ID=-1	FALSE	FALSE	null	null	null	null	null	null	null	4.33	20220304 rerun Malagan plasma_44_20220304_044_15_1-014K-36_neg_Col_B_044	697.00171:3159 698.00506:0 699.00842:1233	112.9859:3482 128.993:385 180.9733:1885 242.98511:709 248.9608:6709 249.961:626 278.9812:571 316.94751:4556 384.93729:3253 452.9249:3518 482.99149:688 520.9101:1685 559.39642:929 561.4126:894 563.32971:512 588.89587:1326 656.888:844 686.98981:826 690.8363:735 690.99341:788 692.98218:785 694.98352:659 695.01288:1526 696.99689:1085 697.38269:591	2034.62	1388.39	758.963	1629.84	1742.86	1653.92	1655.41	1186.05	1704.95	1799.79	2163.51	2034.62	1640.79	2200.5	5378.63	1696.4	1088.5	3385.92
641	14.415	335.93	Unknown	[M+Cl]-	adduct linked to 542_[M-H]-	0.935	TRUE	null	null	null	null	null	null	999	FALSE	FALSE	FALSE	Unit NormalizedByQcPeakHeight by alignment ID=-1	FALSE	FALSE	null	null	null	null	null	null	null	46.14	20220304 rerun Malagan plasma_14_20220304_014_1_1-010K-36_neg_Col_B_014	335.93021:6450 336.93356:1283 337.93692:5531	226.92439:935 243.8358:574 261.84521:1294 299.81812:718 299.9519:1576	7985.62	55966	28053.4	18995	14186.8	14073.3	13588.6	10251.4	10451.5	9195.47	8306.95	7985.62	8233.46	7935.03	1584.79	7642.11	7498.32	7359.59
2878	0.866	986.794	Unknown	[M-H]-		0.913	FALSE	null	null	null	null	null	null	999	FALSE	FALSE	FALSE	Unit NormalizedByQcPeakHeight by alignment ID=-1	FALSE	FALSE	null	null	null	null	null	null	null	97.45	20220304 rerun Malagan plasma_40_20220304_040_13_1-014K-0_neg_Col_B_040	986.7937:7670 987.79705:2444 988.80041:0		4161.62	4427.74	3583.35	3558.74	5152.56	4287.63	5490.32	4618.32	4724.03	4571.35	3666.89	4161.62	3910.05	4206.25	0	7407.82	4954.18	3717
170	8.244	178.88	Unknown	[M-H]-	similar chromatogram in higher mz_193	0.761	TRUE	null	null	null	null	null	null	999	FALSE	FALSE	FALSE	Unit NormalizedByQcPeakHeight by alignment ID=-1	FALSE	FALSE	null	null	null	null	null	null	null	40.07	20220304 rerun Malagan plasma_12_20220304_012_QC1_neg_Col_B_012	178.8804:12871 179.88375:807 180.88711:6931	92.9945:983 114.9359:10403 116.9342:3714 116.9965:357 140.99651:66 177.987:34 178.88049:15733	12870.7	12450.5	13015.7	11780.7	12096.7	11991.7	13395.4	13587.7	13741.1	13120.5	12304.4	12870.7	13727.3	12339.8	0	14248	12999.8	13995
1549	0.761	558.994	Unknown	[M+FA-H]-	adduct linked to 1364_[M-H]-	0.761	TRUE	null	null	null	null	null	null	999	FALSE	FALSE	FALSE	Unit NormalizedByQcPeakHeight by alignment ID=-1	FALSE	FALSE	null	null	null	null	null	null	null	10.81	20220304 rerun Malagan plasma_16_20220304_016_2_1-010K-8_neg_Col_B_016	558.9967:9924 560.00005:2841 561.00341:14217	108.9891:245 112.9844:498 130.9937:293 146.9865:413 151.00011:158 168.9915:668 182.9865:144 195.0056:101 197.00459:146 204.9897:178 218.98441:297 230.98779:297 231.0103:297 232.9808:189 232.98911:189 244.9873:202 248.9594:5 266.98819:406 273.99521:146 283.11459:212 286.99341:300 290.98941:451 300.9953:269 302.99219:449 304.98511:769 306.99899:311 309.00009:322 316.9856:308 317.0213:120 318.9808:4…	7474.88	7408.91	9810.25	8029.41	6805.15	6735.77	8307.78	8031.94	7934.48	6360.54	7983.38	7474.88	8144.67	8531.98	4064.78	7642.65	5141.62	6970.77
177	9.03	180.066	Tyr	[M-H]-		0.87	TRUE	null	180.067	C9H11NO3	Tyrosine and derivatives	OUYCCCASQSFEME-QMMMGPOBSA-N	N[C@@H](CC1=CC=C(O)C=C1)C(O)=O	430	TRUE	TRUE	TRUE	Unit NormalizedByQcPeakHeight by alignment ID=-1	FALSE	FALSE	null	null	91.8	null	76.7	98.7	100	63.86	20220304 rerun Malagan plasma_36_20220304_036_11_1-001K-36_neg_Col_B_036	180.0674:2999 181.07075:0 182.07411:0	72.0089:301 80.9168:39 87.004:82 92.9951:796 94.0301:187 112.9999:161 119.0493:1367 120.9901:56 141.8679:82 144.9886:131 163.0419:1250 175.0437:995 180.0668:2426	3013.5	2054.54	1502.9	1867.68	4287.39	3380.98	2882.81	2413.46	1946.77	1978.82	2009.64	3013.5	2710.18	2878.02	0	2363.95	2924.34	2772.72
2571	1.028	856.995	Unknown	[M+FA-H]-	adduct linked to 2541_[M+Cl]-	0.022	TRUE	null	null	null	null	null	null	999	FALSE	FALSE	FALSE	Unit NormalizedByQcPeakHeight by alignment ID=-1	FALSE	FALSE	null	null	null	null	null	null	null	6.61	20220304 rerun Malagan plasma_6_20220304_006_Blank_neg_Col_B_006	856.99451:3262 857.99786:1193 859.00122:4889	166.9917:108 546.98932:74 560.9754:99 722.9834:114 764.97223:97 849.00043:808 849.0318:311 850.96838:588 851.00513:2705 852.02509:818 852.98749:1365 853.00928:1800 853.99329:347 854.04059:231 855.00671:1788 856.01221:874 856.98682:2279	534.438	295.43	210.757	357.215	294.514	746.498	786.966	442.412	694.211	744.5	1026.62	534.438	1294.32	697.766	1824.31	910.32	839.069	441.58
2126	1.056	724.986	Unknown	[M-H]-		0.022	TRUE	null	null	null	null	null	null	999	FALSE	FALSE	FALSE	Unit NormalizedByQcPeakHeight by alignment ID=-1	FALSE	FALSE	null	null	null	null	null	null	null	4.84	20220304 rerun Malagan plasma_4_20220304_004_Blank_neg_Col_B_004	724.98639:3378 725.98974:0 726.9931:4657	286.99261:116 406.97379:112 422.9986:68 430.85599:106 456.9892:106 466.97491:97 490.97501:94 575.00128:108 604.99231:96 631.00171:76 680.9812:74 685.02502:95 708.98492:709 709.026:1257 710.9906:3202 711.02362:2318 712.0224:778 712.99127:2587 713.02051:1780 714.01617:549 714.97552:2591 715.00098:2250 716.0249:262 717.00391:2991 719.00348:3001 720.01471:714 720.99591:3735 721.01929:2449 722.01147:5…	646.312	487.13	482.139	683.932	1405.46	1409.35	1038.8	1408.56	1589.39	717.289	336.469	646.312	2216.28	876.891	6640.14	997.52	346.491	347.422
338	3.266	229.069	Unknown	[M-H]-		0.087	TRUE	null	null	null	null	null	null	999	FALSE	FALSE	FALSE	Unit NormalizedByQcPeakHeight by alignment ID=-1	FALSE	FALSE	null	null	null	null	null	null	null	12	20220304 rerun Malagan plasma_16_20220304_016_2_1-010K-8_neg_Col_B_016	229.06931:6154 230.07266:0 231.07602:0	80.9967:91 92.9954:333 103.0398:8215 104.0423:190 116.9949:569 128.0406:2858 129.0365:11947 167.03371:509 182.98579:397 198.9841:217 214.0761:2932 215.0733:12861 216.0743:1166 219.00929:28 229.0688:2816	1059.5	8049.23	23650.7	4070.76	0	0	0	0	404.433	455.758	0	1059.5	946.754	0	0	2195.06	0	1657.59
989	5.084	418.996	Unknown	[M-H]-		0.065	TRUE	null	null	null	null	null	null	999	FALSE	FALSE	FALSE	Unit NormalizedByQcPeakHeight by alignment ID=-1	FALSE	FALSE	null	null	null	null	null	null	null	5.62	20220304 rerun Malagan plasma_18_20220304_018_3_1-010K-0_neg_Col_B_018	418.99631:11287 419.99966:1580 421.00302:10202	92.9955:591 142.992:844 145.0076:585 146.98711:1071 166.98911:509 168.98981:915 182.98959:500 192.9895:1465 196.98399:691 204.9888:550 208.98621:679 216.99181:1029 218.9883:735 222.9993:691 224.9973:382 228.9919:1879 230.9863:1018 240.9901:1159 242.9879:1024 244.98579:1050 244.99921:426 248.99249:832 251.01649:859 254.98779:1088 256.98251:691 259:547 264.99231:1274 266.98669:3294 272.9968:956 275…	9763	9484.85	9700.78	11331.6	10195.8	10910.8	10649.9	10807.3	10361.9	10860.6	10809.6	9763	10416.6	10120.3	5438.65	10770.9	11046.5	10000.6
1468	5.58	540.331	LPC 16:0; PlaSMA ID-1486	[M+FA-H]-	adduct linked to 1424_[M+Cl]-	0.957	TRUE	9.91	540.331	C24H50NO7P	Lipids	ASWBNKHCZGQVJV-UHFFFAOYNA-N	O=C(OCC(O)COP(=O)([O-])OCC[N+](C)(C)C)CCCCCCCCCCCCCCC	430	TRUE	TRUE	TRUE	Unit NormalizedByQcPeakHeight by alignment ID=-1	FALSE	FALSE	null	null	88.3	99.9	82.2	81.7	85.7	2286.53	20220304 rerun Malagan plasma_40_20220304_040_13_1-014K-0_neg_Col_B_040	540.33148:117605 541.33483:34772 542.33819:7630	78.9582:706 152.9968:1556 168.0435:1368 204.9886:263 208.9305:187 224.06889:10424 225.07339:843 226.07381:239 230.9917:34 236.97771:215 240.9886:174 242.0815:2461 254.2204:200 255.2332:118196 255.5255:224 256.2363:19866 256.98801:234 257.24271:2628 258.24319:115 268.0347:122 311.9939:121 319.00421:409 328.98459:270 352.98459:335 356.97501:397 359.0062:241 360.9913:19 364.98709:424 390.9725:349 39…	117391	58998.5	78549.7	76560.9	110641	118552	116185	91367.1	89821.4	100081	131622	117391	140277	141763	0	123511	168630	114481
2264	0.75	768.553	w/o MS2:Phosphatidylethanolamine 18	[M-H2O-H]-	adduct linked to 2330_[M-H]-	0.957	TRUE	null	768.555	C43H80NO8P	Phosphatidylethanolamines	BDESLISUEJTDHD-JCXYTCFZNA-N	CCCCCCCCCCCCCCCCCC(=O)OCC(COP(O)(=O)OCCN)OC(=O)CC\C=C/C\C=C/C\C=C/CCCCCCCCC	530	TRUE	TRUE	FALSE	Unit NormalizedByQcPeakHeight by alignment ID=-1	FALSE	FALSE	null	null	99.5	null	null	null	null	110.93	20220304 rerun Malagan plasma_22_20220304_022_5_1-005K-36_neg_Col_B_022	768.55328:8495 769.55663:10115 770.55999:20261	115.0743:512 168.04269:934 192.9908:90 216.9944:156 222.9985:145 224.0703:633 227.2014:346 255.2332:7040 256.23541:1439 257.22739:460 258.23581:173 259.242:1610 277.21829:654 279.23361:15307 280.23969:1247 281.24649:2449 282.25439:295 283.2652:2722 285.01389:128 289.0123:147 301.21671:2345 303.23349:13714 303.26099:88 304.23639:2985 305.2485:4900 306.24939:872 327.2384:502 356.99481:116 370.9946:…	6312.44	5739.41	4147.44	5374.52	5386.01	7643.13	5465.3	5725.03	5370.3	4756.42	5615.24	6312.44	4879.4	5533.98	0	4715.8	6470.31	5549.41
709	0.768	354.99	Unknown	[M-H]-		0.696	TRUE	null	null	null	null	null	null	999	FALSE	FALSE	FALSE	Unit NormalizedByQcPeakHeight by alignment ID=-1	FALSE	FALSE	null	null	null	null	null	null	null	4.6	20220304 rerun Malagan plasma_14_20220304_014_1_1-010K-36_neg_Col_B_014	354.9877:3548 355.99105:0 356.99441:6048	108.9911:910 112.9852:1010 116.9949:491 128.9957:813 130.99091:663 132.9921:743 136.98511:310 142.9921:777 154.99049:1408 156.98891:149 159.0067:310 166.9922:278 168.99049:1020 170.9879:583 178.9921:1332 180.9913:441 182.987:863 187.0041:597 189.93961:144 189.9854:192 190.92709:109 190.9926:894 192.98911:1089 194.9902:214 196.98599:261 198.9828:588 200.99899:138 202.99471:1461 204.9899:800 206.98…	3207	3805.87	3315.51	3650.63	2820.52	3231.99	2966.13	3449.47	3176.33	3262.78	3199.12	3207	3772.27	3108.42	2209.89	2631.57	2801.54	2870.01
1365	4.909	512.999	w/o MS2:3,3,4,4,5,5,6,6,7,7,8,8,9,9,10,10,11,11,11-Nonadecafluoroundecan-1-ol	[M-H]-		0.043	TRUE	null	512.996	C11H5F19O	PFSA	HHWOBBVYBVGMFY-UHFFFAOYSA-N	FC(F)(F)C(F)(F)C(F)(F)C(F)(F)C(F)(F)C(F)(F)C(F)(F)C(F)(F)C(F)(F)CCO	530	TRUE	TRUE	FALSE	Unit NormalizedByQcPeakHeight by alignment ID=-1	FALSE	FALSE	null	null	97.7	null	null	null	null	5.52	20220304 rerun Malagan plasma_14_20220304_014_1_1-010K-36_neg_Col_B_014	512.9986:9308 514.00195:1087 515.00531:8711	154.9743:579 198.9973:809 204.9884:400 225.0005:768 228.9921:703 230.98441:676 242.98759:697 248.99879:647 254.98441:853 262.99371:624 286.99091:388 304.98801:900 305.98819:518 322.99261:824 328.9848:1374 336.99771:438 337.98318:647 340.98331:959 341.0192:526 347.98801:776 348.99139:626 350.98669:1247 352.9823:1544 356.9783:726 359.98169:541 360.9754:744 361.98792:756 368.97791:894 369.99161:571 …	7832.75	9462.7	7197.64	7162.95	9059.99	9389.88	8601.07	9469.65	8559.24	11422.8	9659.38	7832.75	9984.05	9815.37	6037.31	9629.64	8301	9976.67
2806	0.874	944.81	Unknown	[M-H]-		0.957	FALSE	null	null	null	null	null	null	999	FALSE	FALSE	FALSE	Unit NormalizedByQcPeakHeight by alignment ID=-1	FALSE	FALSE	null	null	null	null	null	null	null	450.75	20220304 rerun Malagan plasma_78_20220304_078_QC4_neg_Col_B_078	944.80988:26054 945.81323:6559 946.81659:1956		21732.3	23532.2	23240.4	20443.2	25269.7	22385.2	22969.2	21740.3	24092.7	22787.3	22651.4	21732.3	20387.1	21150.1	0	22913.1	22501.2	20620.7
205	11.082	189.013	w/o MS2:3-methyl-3,4-dihydro-1H-1,4-benzodiazepine-2,5-dione	[M-H]-		0.37	TRUE	null	189.01	C10H10N2O2	1,4-benzodiazepines	LJONQULKOKMKBR-UHFFFAOYSA-N	OC1=NC(C(O)=NC=2C=CC=CC12)C	530	TRUE	TRUE	FALSE	Unit NormalizedByQcPeakHeight by alignment ID=-1	FALSE	FALSE	null	null	92.7	null	null	null	null	6.74	20220304 rerun Malagan plasma_62_20220304_062_23_1-013K-36_neg_Col_B_062	189.0135:2989 190.01685:0 191.02021:0	61.9875:4430 74.0239:1204 80.9162:412 87.0058:57 92.9966:310 101.9513:114 104.0352:1738 120.9917:148 132.9933:107 146.9637:105 175.0439:151 188.9973:883 189.0125:883	1814.12	1163.61	1768.01	1444.3	1454.87	1241.11	987.503	2078.51	1740.55	1668.8	995.574	1814.12	2418.58	2503.46	0	2411.75	1291.03	1552.42
1719	0.743	596.5	Unknown	[M-2H]2-		0.609	TRUE	null	null	null	null	null	null	999	FALSE	FALSE	FALSE	Unit NormalizedByQcPeakHeight by alignment ID=-1	FALSE	FALSE	null	null	null	null	null	null	null	65.55	20220304 rerun Malagan plasma_12_20220304_012_QC1_neg_Col_B_012	596.50061:2020 597.50396:1307 598.50732:0	86.9889:130 171.1031:135 192.99091:150 216.98689:101 223.1694:104 224.995:212 230.98801:86 232.98351:126 242.9895:193 296.9986:111 298.00131:87 313.23251:448 315.25562:1451 326.97791:155 336.98251:151 338.9906:106 352.16531:86 352.9776:262 354.1842:124 367.15979:90 374.98779:223 378.97891:390 382.98511:196 384.99231:200 386.9877:125 388.9881:148 404.97891:226 408.974:156 416.97781:517 418.9859:20…	2765	2035.17	2045.47	995.491	3121.86	3867.36	3651.65	5876.53	4569.34	2641.04	7685.95	2765	2338.97	4945.76	0	1105.81	544.641	709.096
789	0.767	374.988	Unknown	[M-H]-	adduct linked to 993_[M+FA-H]-; adduct linked to 942_[M+Cl]-	0.957	TRUE	null	null	null	null	null	null	999	FALSE	FALSE	FALSE	Unit NormalizedByQcPeakHeight by alignment ID=-1	FALSE	FALSE	null	null	null	null	null	null	null	7.95	20220304 rerun Malagan plasma_12_20220304_012_QC1_neg_Col_B_012	374.9881:5684 375.99145:0 376.99481:5961	92.9946:339 108.9888:1394 132.99139:95 136.98421:187 142.99181:308 145.93069:458 146.9856:403 154.99361:844 158.9865:242 167.00999:164 168.98911:621 170.98759:809 178.993:653 182.9863:468 190.99471:469 192.98981:700 198.9825:155 202.99091:465 204.98891:781 216.9884:1545 220.9825:882 222.9789:226 222.9971:226 226.9922:417 228.9971:968 230.98511:560 232.9843:1031 236.998:496 242.98711:845 244.9852:…	5683.75	6210.7	5709.47	6119.9	5875.86	4904.43	5861.77	5243.05	5631.37	6525.08	5540.49	5683.75	6289.92	7435.94	3443.36	5832.3	4997.37	4847.99
517	0.775	294.983	w/o MS2:PFCA-H; C6H2F10O2	[M-H]-	adduct linked to 662_[M+FA-H]-	0.239	TRUE	null	294.982	C6H2F10O2	PFSA	CYFXTKNPCJAIPM-UHFFFAOYSA-N	O=C(O)C(F)C(F)(F)C(F)(F)C(F)(F)C(F)(F)F	530	TRUE	TRUE	FALSE	Unit NormalizedByQcPeakHeight by alignment ID=-1	FALSE	FALSE	null	null	99.2	null	null	null	null	4.71	20220304 rerun Malagan plasma_98_20220304_098_QC5_neg_Col_B_098	294.98349:2981 295.98684:0 296.9902:2763	68.9961:52 92.9956:919 94.9954:597 108.9915:1139 112.9854:782 116.9961:1062 120.9906:119 128.99561:486 130.9935:506 132.9922:758 142.9946:438 144.99159:618 146.98759:1180 152.9942:275 166.99409:899 168.9935:930 170.9882:735 176.9958:216 178.9911:1253 184.98351:115 186.9962:845 192.9893:551 194.9882:704 199.00281:529 202.994:555 204.98981:2133 206.98759:906 207.0081:906 210.98331:920 214.99249:104…	2110.06	2225.97	2248.05	1987.03	1774.41	2570.8	1924.44	2080.67	1602.3	2325.12	2256.99	2110.06	1963.68	2461.61	1364.16	1771.99	1191.46	1660.79
27	0.844	112.985	Trifluoroacetic acid	[M-H]-		0.957	TRUE	null	112.986	C2HF3O2	PFSA	DTQVDTLACAAQTR-UHFFFAOYSA-N	O=C(O)C(F)(F)F	430	TRUE	TRUE	TRUE	Unit NormalizedByQcPeakHeight by alignment ID=-1	FALSE	FALSE	null	null	93.3	null	88	88	100	83.67	20220304 rerun Malagan plasma_76_20220304_076_30_1-003K-0_neg_Col_B_076	112.9855:86716 113.98885:1870 114.99221:685	68.995:2444 112.9858:2438	86194.3	79589.6	82654.5	84049.6	87768.3	85621.6	87299.4	88803.7	86954.6	88716.9	90590	86194.3	85086.5	86431.5	5177.72	89961.2	89766.2	86840.8
2107	5.184	719.536	Unknown	[M-H]-		0.957	TRUE	null	null	null	null	null	null	999	FALSE	FALSE	FALSE	Unit NormalizedByQcPeakHeight by alignment ID=-1	FALSE	FALSE	null	null	null	null	null	null	null	221.68	20220304 rerun Malagan plasma_12_20220304_012_QC1_neg_Col_B_012	719.5354:20131 720.53875:9926 721.54211:4054	78.9604:223 140.0119:155 168.043:3971 253.2148:376 255.2336:3696 256.2392:430 278.99121:81 279.2327:7522 280.23819:1628 281.24899:3337 433.00061:100 452.2814:231 505.98129:94 506.98239:59 522.97729:57 541.00067:31 583.01868:86 620.98969:76 657.49982:4778 658.50922:2059 659.51361:67269 660.32922:86 660.5177:25771 661.52039:5921 662.51819:819 667.29303:52 692.01288:105 710.96887:276 711.00873:317 7…	11268.8	6242.15	5837.08	6634.08	3616.53	6397.07	5436.53	8835.77	10563.3	9136.54	8436.87	11268.8	10408.1	9063.15	0	14422.2	14700	12539.9
2207	4.957	750.545	w/o MS2:Phosphatidylethanolamine alkenyl 16	[M-H]-	ion correlated with 2199; similar chromatogram in higher mz_2272	0.957	TRUE	null	750.544	C43H78NO7P	1-(1Z-alkenyl),2-acylglycerophosphoethanolamines	RKVZUTPSIGLURV-BLAGHTKONA-N	CCCCCCCCCCCCCC\C=C\OCC(COP(O)(=O)OCCN)OC(=O)CC\C=C/C\C=C/C\C=C/C\C=C/CCCCCCCC	530	TRUE	TRUE	FALSE	Unit NormalizedByQcPeakHeight by alignment ID=-1	FALSE	FALSE	null	null	99.9	null	null	null	null	404.1	20220304 rerun Malagan plasma_42_20220304_042_14_1-014K-8$9_neg_Col_B_042	750.5448:38830 751.54815:21146 752.55151:7502	146.9883:231 168.043:1129 205.1963:1149 218.9881:92 255.23399:1006 258.23221:190 259.24231:1969 260.2468:1547 269.00421:140 283.24219:227 302.22269:1029 303.2337:40739 304.23651:11715 305.24899:3402 306.2496:383 327.23331:2244 329.24991:161 428.98471:166 446.3042:1654 462.29999:1147 463.30951:1226 464.314:6548 465.31812:2539 466.32541:429 550.97357:211 586.99011:162 610.97607:158 648.99072:138 65…	20265.2	16950.2	15878.7	17904.1	16992.4	25981.7	20981.4	19539.1	13481.3	26624.4	20096.3	20265.2	14158.4	15498.5	0	34020.7	40044.1	30422.9
2531	1.108	842.831	Unknown	[M-H]-	adduct linked to 2466_[M-H2O-H]-	0.5	TRUE	null	null	null	null	null	null	999	FALSE	FALSE	FALSE	Unit NormalizedByQcPeakHeight by alignment ID=-1	FALSE	FALSE	null	null	null	null	null	null	null	136.86	20220304 rerun Malagan plasma_12_20220304_012_QC1_neg_Col_B_012	842.82892:7093 843.83227:2185 844.83563:0	112.9848:2685 180.9731:794 248.96069:6056 249.9673:885 279.23309:674 316.83499:282 316.9476:5535 367.90869:406 384.93451:2626 452.92001:2244 468.89951:671 520.90887:1641 536.8833:941 588.89429:1747 604.8714:1321 656.88373:1053 770.57098:832 771.57123:821 830.58679:929 831.03259:603 831.5979:1112 833.00513:1147 837.02429:1168 839.00659:826 842.83667:579	5814.31	5100.5	6732.37	5917.24	6358.48	6454.23	6587.07	5595.16	5289.42	4851.75	4387.93	5814.31	5305.16	5140.69	0	6253.84	5188.41	5475.47
2934	0.866	1020.79	Unknown	[M-2H]2-		0.457	FALSE	null	null	null	null	null	null	999	FALSE	FALSE	FALSE	Unit NormalizedByQcPeakHeight by alignment ID=-1	FALSE	FALSE	null	null	null	null	null	null	null	104.65	20220304 rerun Malagan plasma_62_20220304_062_23_1-013K-36_neg_Col_B_062	1020.78528:6538 1021.78863:1719 1022.79199:580		4805.69	5062.06	6207.49	3631.42	7927.62	5557	7602.55	5209.36	6782.88	5813.85	4136.47	4805.69	4764.9	4588.18	0	8011.54	5838.09	5119.77
162	12.796	174.956	Unknown	[M-H]-		0.565	TRUE	null	null	null	null	null	null	999	FALSE	FALSE	FALSE	Unit NormalizedByQcPeakHeight by alignment ID=-1	FALSE	FALSE	null	null	null	null	null	null	null	8.72	20220304 rerun Malagan plasma_14_20220304_014_1_1-010K-36_neg_Col_B_014	174.9559:8506 175.95925:0 176.96261:0	61.9877:1814 74.0034:134 99.9254:1138 134.86459:5 143.8674:213 159.8936:2039 174.9558:789	6948.81	6952.79	6076.62	7373.91	7233.56	8253.2	7702.82	7138.68	7619.39	6878.33	7228.9	6948.81	6695.36	7335.45	10776.7	7274.87	7344.68	6443.27
468	0.617	268.985	Unknown	[M-H]-	adduct linked to 572_[M+FA-H]-	0.022	TRUE	null	null	null	null	null	null	999	FALSE	FALSE	FALSE	Unit NormalizedByQcPeakHeight by alignment ID=-1	FALSE	FALSE	null	null	null	null	null	null	null	10.9	20220304 rerun Malagan plasma_4_20220304_004_Blank_neg_Col_B_004	268.98541:3954 269.98876:0 270.99212:467	68.9958:7 92.9954:930 102.9485:1517 108.9906:2152 112.9853:501 113.9874:14 116.9953:1668 123.9019:270 128.9615:30 130.9938:705 142.9955:835 146.9388:1901 154.99409:842 166.991:533 175.04221:3093 176.0451:554 178.9937:221 182.9886:693 190.9283:622 192.9912:801 193.0533:533 194.99071:767 204.98911:342 216.9906:572 220.9866:903 221.0063:903 230.9908:758 236.9762:1276 248.9761:1774 252.9745:1923 256.…	2114.25	1741.42	2328.48	2542.66	1658.45	2458.26	2578.05	2115.33	1785.35	2051.89	2322.54	2114.25	1851.95	2558.14	4484.5	2372.46	2190.34	2059.99
135	13.497	168.833	Unknown	[M-H]-		0.13	TRUE	null	null	null	null	null	null	999	FALSE	FALSE	FALSE	Unit NormalizedByQcPeakHeight by alignment ID=-1	FALSE	FALSE	null	null	null	null	null	null	null	54.94	20220304 rerun Malagan plasma_14_20220304_014_1_1-010K-36_neg_Col_B_014	168.8325:5808 169.83585:889 170.83921:2163	61.9882:744 110.9085:3359 112.9052:1918 116.9056:615 116.927:909 118.8988:5191 119.9016:1126 120.8976:1521 120.9379:762 121.8967:491 122.9324:759 127.8742:2321 128.9024:762 129.8705:1859 132.86819:4565 134.8653:2676 136.8615:676 136.9317:871 151.87399:1800 152.8714:679 153.86839:39856 154.86839:4288 154.8992:591 154.9523:421 155.8658:27221 156.847:803 156.8656:3391 156.8949:626 157.8623:6285 158.…	5175	22958.4	15227.1	13245	9174.61	8298.8	8918.36	7334.29	6687.2	5868.05	5154.66	5175	5603.07	5314.27	135.541	4522.36	4939.93	5080.99
2679	1.786	894.843	Unknown	[M-H]-		0.196	TRUE	null	null	null	null	null	null	999	FALSE	FALSE	FALSE	Unit NormalizedByQcPeakHeight by alignment ID=-1	FALSE	FALSE	null	null	null	null	null	null	null	360.51	20220304 rerun Malagan plasma_54_20220304_054_20_1-008K-36_neg_Col_B_054	894.84497:57177 895.84832:9602 896.85168:0	112.9853:4415 180.9718:2891 181.97591:732 248.96049:13479 316.9483:12085 384.9361:5174 452.9216:7135 520.9115:6609 558.50281:491 588.9007:4329 656.88281:3203 724.87329:4009 752.00012:406 792.86212:2941 860.84723:2271 893.0426:638 894.83911:10594	57736.7	58645.3	57732.5	58430.3	55635.2	56754.5	56226.1	58398.1	57688.1	55328.4	55723	57736.7	55452.4	54999.9	0	55634.2	56855.9	55469
2152	5.153	733.552	Unknown	[M+FA-H]-	adduct linked to 2016_[M-H]-	0.957	TRUE	null	null	null	null	null	null	999	FALSE	FALSE	FALSE	Unit NormalizedByQcPeakHeight by alignment ID=-1	FALSE	FALSE	null	null	null	null	null	null	null	107.06	20220304 rerun Malagan plasma_12_20220304_012_QC1_neg_Col_B_012	733.55219:8819 734.55554:3593 735.5589:1835	78.9582:991 94.9935:68 168.043:2109 196.03799:306 218.98959:102 277.2153:644 279.2326:13042 280.23709:3647 281.2482:3557 283.26389:2520 284.26859:638 362.99399:142 427.10931:134 428.9873:149 480.31281:944 516.9967:125 536.97852:222 558.97998:190 586.99072:191 602.95782:108 644.99353:140 673.53021:31787 674.4834:216 674.53363:12479 675.5379:2556 688.03381:38 688.23242:479 688.33502:198 688.54858:1…	5389.62	3716.65	3783.07	4026.03	1900.23	1983.75	2306.84	4767.78	4830.66	5134.02	4023.54	5389.62	4964.81	4394.48	0	5872.78	7560.87	5271.88
2133	5.055	726.547	w/o MS2:Phosphatidylethanolamine alkenyl 18	[M-H]-	adduct linked to 2241_[M+Cl]-	0.957	TRUE	null	726.544	C41H78NO7P	1-(1Z-alkenyl),2-acylglycerophosphoethanolamines	QBAQUPWJTLVJBD-CZAAGYDRNA-N	CCCCCCCCCCCCCCCC\C=C\OCC(COP(O)(=O)OCCN)OC(=O)CC\C=C/C\C=C/CCCCCCCCCC	530	TRUE	TRUE	FALSE	Unit NormalizedByQcPeakHeight by alignment ID=-1	FALSE	FALSE	null	null	98.9	null	null	null	null	144.49	20220304 rerun Malagan plasma_72_20220304_072_28_1-003K-12_neg_Col_B_072	726.54651:13832 727.54986:6717 728.55322:3783	78.9602:70 140.01221:305 168.0428:2095 196.03661:258 246.9969:75 255.23151:652 259.24069:346 274.99539:80 277.21741:986 278.2244:147 279.23309:25081 280.2373:5333 281.24881:5395 282.25061:1116 301.21619:1281 303.2337:1029 305.2467:2529 316.98199:136 325.99341:107 373.0358:134 418.26871:61 440.9924:132 444.28201:165 446.30191:703 450.30231:317 450.99969:92 454.99719:259 462.29779:872 462.97919:113…	7091.12	5677.25	4676.85	5566.29	5990.92	7752.36	8830.25	7665.93	6316.83	13822.1	6303.11	7091.12	5642.69	7948.58	0	6709.35	10705.7	7281.75
494	0.751	280.986	Unknown	[M-H]-	similar chromatogram in higher mz_635	0.087	TRUE	null	null	null	null	null	null	999	FALSE	FALSE	FALSE	Unit NormalizedByQcPeakHeight by alignment ID=-1	FALSE	FALSE	null	null	null	null	null	null	null	4.38	20220304 rerun Malagan plasma_14_20220304_014_1_1-010K-36_neg_Col_B_014	280.987:2047 281.99035:0 282.99371:0	92.9951:67 112.9851:2039 116.9945:959 128.9959:72 129.9921:22 140.9951:166 146.93919:81 147.0061:111 152.9996:174 154.9912:234 164.9967:43 173.00301:89 176.995:37 178.9903:155 182.98801:374 184.9826:42 204.9884:161 208.9859:0 216.9915:53 226.9919:109 240.99339:16 248.9791:106 252.9962:14 254.99319:60 256.98929:7 262.99551:80 270.98361:327 270.99911:327 272.99219:154 280.99539:401 281.2496:3070	1428.5	2202.65	1125.93	1330.79	932.461	1066.05	1376.91	932.617	1525.87	1069.49	1263.37	1428.5	1245.1	1469.25	549.726	1106.71	987.658	1222.35
2502	0.764	833.009	Unknown	[M-H]-	adduct linked to 2604_[M+Cl]-	0.587	TRUE	null	null	null	null	null	null	999	FALSE	FALSE	FALSE	Unit NormalizedByQcPeakHeight by alignment ID=-1	FALSE	FALSE	null	null	null	null	null	null	null	12.87	20220304 rerun Malagan plasma_24_20220304_024_6_1-005K-0_neg_Col_B_024	833.00378:5853 834.00713:2385 835.01049:12887	168.0425:1366 192.9866:124 230.98869:94 255.23351:5469 256.2373:980 279.2334:42687 280.2355:10548 281.24799:10573 282.25211:2853 283.26459:16111 284.2663:2456 303.2312:5795 304.23459:1051 305.24811:4291 306.2518:3236 307.00241:95 307.2612:1434 309.28009:120 318.9881:128 327.23141:8194 342.98541:80 452.00491:93 480.30661:1944 481.31259:394 486.29349:404 488.98141:372 490.33051:944 494.32239:114 50…	8675.81	3503.78	10783.8	9286.32	7489.77	10290.7	6104.95	7794.8	6230.46	8344.18	7214.75	8675.81	8650.18	9202.23	1470.16	3950.99	6647.73	5904.77
2504	0.935	834.844	Unknown	[M-H]-		0.826	TRUE	null	null	null	null	null	null	999	FALSE	FALSE	FALSE	Unit NormalizedByQcPeakHeight by alignment ID=-1	FALSE	FALSE	null	null	null	null	null	null	null	241.98	20220304 rerun Malagan plasma_14_20220304_014_1_1-010K-36_neg_Col_B_014	834.84149:14293 835.84484:3383 836.8482:724	112.9861:1885 180.97369:946 248.9603:3310 279.2363:535 280.23361:44 316.94919:3824 384.93701:1155 452.9248:2340 520.90802:1174 588.8941:1233 656.88641:449 770.57141:674 831.59192:98	14851.3	14546.5	16084	13621.3	16526.5	15409.5	15138.7	16114.5	16257.7	16167.9	15336.9	14851.3	14712	16735.6	0	15710.8	17062.3	14970
2947	1.749	1030.82	Unknown	[M-H]-	ion correlated with 2839	0.304	FALSE	null	null	null	null	null	null	999	FALSE	FALSE	FALSE	Unit NormalizedByQcPeakHeight by alignment ID=-1	FALSE	FALSE	null	null	null	null	null	null	null	460.38	20220304 rerun Malagan plasma_58_20220304_058_21_1-008K-0_neg_Col_B_058	1030.8186:69478 1031.82195:12472 1032.82531:1587		64572.7	66994.7	70122.3	64441	62355.7	69255.6	65094.6	67514.7	66151.1	64458.7	67238.8	64572.7	68120.9	68036.1	0	66530	62241.2	64633.2
2123	1.574	724.874	Unknown	[M-H]-	ion correlated with 2356; ion correlated with 1924; ion correlated with 2357; ion correlated with 1919	0.5	TRUE	null	null	null	null	null	null	999	FALSE	FALSE	FALSE	Unit NormalizedByQcPeakHeight by alignment ID=-1	FALSE	FALSE	null	null	null	null	null	null	null	422.09	20220304 rerun Malagan plasma_12_20220304_012_QC1_neg_Col_B_012	724.87311:128191 725.87646:15424 726.87982:5739	112.9856:17382 113.988:756 180.9729:15209 248.9604:57621 249.964:2641 250.96671:606 316.94821:72656 317.95111:4221 318.95239:2159 384.93539:40850 385.93909:3009 386.9353:632 452.92371:58803 453.92749:3697 454.92719:1800 520.91132:26471 521.91119:3265 522.91638:900 588.8988:63647 589.89948:6668 590.90491:3615 656.88672:11932 657.89331:1671 724.8728:46371 725.04041:503	121669	122823	125528	128493	118787	124340	124209	124891	126732	127456	121497	121669	123172	118424	0	121808	122613	121216
677	5.15	345.002	w/o MS2:methyl 2-(2,6-dihydroxy-4-methylbenzoyl)-3,5-dimethoxybenzoate	[M-H]-	similar chromatogram in higher mz_2160; similar chromatogram in higher mz_2672	0.022	TRUE	null	344.998	C18H18O7	Benzophenones	YLCJNMGKCHGJRF-UHFFFAOYSA-N	O=C(OC)C=1C=C(OC)C=C(OC)C1C(=O)C2=C(O)C=C(C=C2O)C	530	TRUE	TRUE	FALSE	Unit NormalizedByQcPeakHeight by alignment ID=-1	FALSE	FALSE	null	null	93.3	null	null	null	null	3.1	20220304 rerun Malagan plasma_28_20220304_028_8_1-007K-0_neg_Col_B_028	345.00159:3309 346.00494:1356 347.0083:3206	92.9951:2988 116.9965:1544 140.9968:709 146.93961:1629 146.98849:868 154.9926:1129 161.0032:847 166.9935:1324 174.99899:776 182.9888:1153 187.0015:1247 188.9953:665 190.9933:456 192.9894:2162 194.9875:644 204.989:1229 209.0042:765 211.0002:791 214.9962:1371 216.98801:4947 220.9866:897 228.98869:1491 229.0096:521 230.9872:1085 232.9814:606 234.98511:838 236.9969:3121 239.9812:394 240.98911:2244 24…	1868	1925.86	2534.08	2588.66	1988.61	1014.14	1460.76	2311.81	3261.17	2643.42	1879.5	1868	1525.5	2383.54	1305.08	1465.36	1233.91	2288.21
2610	0.79	870.55	Unknown	[M-H]-		0.957	TRUE	null	null	null	null	null	null	999	FALSE	FALSE	FALSE	Unit NormalizedByQcPeakHeight by alignment ID=-1	FALSE	FALSE	null	null	null	null	null	null	null	81.39	20220304 rerun Malagan plasma_12_20220304_012_QC1_neg_Col_B_012	870.54742:5109 871.55077:3169 872.55413:5852	112.9855:15529 113.9886:175 128.95959:1095 180.9729:1395 194.9894:125 453.9285:120 596.98889:81 621.00812:86 667.00208:70 687.54028:149 688.5481:137 738.99561:121 769.00873:103 799.00751:70 819.57678:219 820.5802:251 863.01361:166 864.99988:299 868.98511:525 870.00018:368 870.54822:6809 871.01001:2111	5109	2658.17	2808.29	3674.1	5973.38	5250.42	5533.38	3422.95	3749.53	4516.39	5136.17	5109	4971.76	5247	0	3664.87	4710.28	5365.76
1849	0.725	635.411	w/o MS2:5-[[17-(5,6-dihydroxy-6-methylheptan-2-yl)-3,12-dihydroxy-4,4,10,13,14-pentamethyl-2,3,5,6,7,11,12,15,16,17-decahydro-1H-cyclopenta[a]phenanthren-2-yl]oxy]-3-hydroxy-3-methyl-5-oxopentanoic acid	[M-H]-	ion correlated with 1217; ion correlated with 565	0.065	TRUE	null	635.416	C36H60O9	Triterpenoids	SWRXIGFQDQTNKP-UHFFFAOYSA-N	O=C(O)CC(O)(C)CC(=O)OC1CC2(C3=C(CCC2C(C)(C)C1O)C4(C)CCC(C(C)CCC(O)C(O)(C)C)C4(C)C(O)C3)C	530	TRUE	TRUE	FALSE	Unit NormalizedByQcPeakHeight by alignment ID=-1	FALSE	FALSE	null	null	91.8	null	null	null	null	96.56	20220304 rerun Malagan plasma_26_20220304_026_7_1-007K-36_neg_Col_B_026	635.41119:9586 636.41454:14863 637.4179:3494	102.0181:67 149.0968:315 178.99181:79 195.13699:115 277.21341:81 283.00119:134 311.20129:5017 312.20279:1244 319.00391:111 364.35959:638 377.99051:106 390.3765:1077 408.00562:95 412.98209:173 430.9729:156 439.0191:78 442.9722:107 455.99329:113 473.30081:380 478.9787:106 485.30579:340 509.0181:166 519.40002:105 521.42712:169 537.41852:151 547.00122:74 554.45392:124 557.45392:153 559.47247:210 561.…	788.75	0	0	3673.72	0	0	0	16789.8	0	791.184	875.566	788.75	197.712	0	0	0	0	334.046
203	6.481	188.987	Unknown	[M-H]-	similar chromatogram in higher mz_1153	0.804	TRUE	null	null	null	null	null	null	999	FALSE	FALSE	FALSE	Unit NormalizedByQcPeakHeight by alignment ID=-1	FALSE	FALSE	null	null	null	null	null	null	null	21.75	20220304 rerun Malagan plasma_12_20220304_012_QC1_neg_Col_B_012	188.9859:7701 189.98925:1081 190.99261:870	61.9881:99 77.0393:2135 79.957:29467 80.9644:4916 81.9522:1561 82.9597:146 92.0273:411 100.9526:338 105.0345:3613 106.0418:3876 107.0498:130758 107.4016:119 108.0217:1962 108.054:9595 109.0292:20004 110.0336:1014 141.8662:811 143.86549:329 146.9384:632 168.9897:283 176.8167:356 178.9915:47 187.0067:60496 188.01089:4853 188.987:11250 189.0023:11250	7071.19	8703.42	3454.43	5479.19	6951.81	1896.72	4914.12	2618.59	6083.81	3762.21	7871.51	7071.19	9565.45	5124.24	192.388	11323.3	20142.5	16385.8
1269	10.652	487.18	Unknown	[M-H]-		0.609	TRUE	null	null	null	null	null	null	999	FALSE	FALSE	FALSE	Unit NormalizedByQcPeakHeight by alignment ID=-1	FALSE	FALSE	null	null	null	null	null	null	null	10.82	20220304 rerun Malagan plasma_12_20220304_012_QC1_neg_Col_B_012	487.17609:3093 488.17944:793 489.1828:0	127.0513:898 144.9269:53 145.06219:2936 161.0461:1110 179.056:315 199.9944:93 215.0318:73 230.98801:163 264.99438:124 283.11121:107 294.0397:288 295.00449:171 300.0567:302 302.991:2 306.9877:230 310.99921:1676 316.98611:161 320.99951:124 328.98401:689 329.078:261 342.99951:114 345.0163:90 345.05121:2144 408.9928:202 425.00171:120 470.98511:133 473.28079:24 475.02011:478 475.1489:654 476.9848:221 …	3093.25	1816.61	1908.69	1894.63	5254.05	3142.61	2382.41	2930.76	1989.85	1732.71	1595.12	3093.25	2041.32	3898.07	0	3234.16	3686	3790.58
2503	10.444	833.521	w/o MS2:Phosphatidylinositol 16	[M-H]-		0.957	TRUE	null	833.519	C43H79O13P	Phosphatidylinositols	UKUWCMCEVNAMQA-DNPFOPPISA-N	CCCCCCCCCCCCCCCC(=O)OCC(COP(O)(=O)O[C@H]1[C@H](O)[C@@H](O)[C@H](O)[C@@H](O)[C@H]1O)OC(=O)CC\C=C/C\C=C/CCCCCCCCCC	530	TRUE	TRUE	FALSE	Unit NormalizedByQcPeakHeight by alignment ID=-1	FALSE	FALSE	null	null	99.2	null	null	null	null	125.41	20220304 rerun Malagan plasma_62_20220304_062_23_1-013K-36_neg_Col_B_062	833.52063:13438 834.52398:7078 835.52734:15359	152.9935:468 241.0123:3164 279.23239:692 281.25009:651 391.22641:1749 417.23151:71 419.258:334 553.27417:1534 553.28552:1534 571.2973:318 574.2959:48 581.3089:153 706.99829:59 831.50818:1473 832.51892:1181 833.05768:233 833.51971:46113	6055.94	1975.59	2464.25	2308.49	7551.09	6820.19	11099.4	4060.85	5698.46	3394.31	3818.08	6055.94	5494.48	4369.01	0	5256.49	7372.58	6525.28
1426	0.764	530.991	Unknown	[M-H]-		0.957	TRUE	null	null	null	null	null	null	999	FALSE	FALSE	FALSE	Unit NormalizedByQcPeakHeight by alignment ID=-1	FALSE	FALSE	null	null	null	null	null	null	null	10.96	20220304 rerun Malagan plasma_12_20220304_012_QC1_neg_Col_B_012	530.99402:7728 531.99737:980 533.00073:10443	108.9916:242 144.991:94 150.9998:82 154.9946:118 171.1017:172 175.0013:108 184.9872:106 190.99451:75 196.98599:128 204.99139:76 216.99409:288 228.99249:204 268.98471:488 276.97559:84 289.99371:148 291.00519:764 293.00339:172 300.98801:263 302.991:448 306.99469:461 318.98059:360 322.99551:139 324.98792:223 340.98349:655 342.98639:640 346.99149:506 348.99011:173 352.9816:798 356.97491:221 358.9736:…	8326.06	8242.14	8086.18	8783.52	6386.52	7461.55	6636.43	6728.06	7121.6	6769.94	6935.75	8326.06	7586.59	4679.64	2582.41	6959.1	6913.52	8635.2
778	0.581	372.992	Unknown	[M+FA-H]-	adduct linked to 558_[M-H2O-H]-	0.043	TRUE	null	null	null	null	null	null	999	FALSE	FALSE	FALSE	Unit NormalizedByQcPeakHeight by alignment ID=-1	FALSE	FALSE	null	null	null	null	null	null	null	7.94	20220304 rerun Malagan plasma_4_20220304_004_Blank_neg_Col_B_004	372.9917:4560 373.99505:0 374.99841:5872	92.9952:686 112.9852:1890 116.9931:453 132.99091:272 141.9576:990 142.9911:645 146.9873:252 154.9921:216 166.9911:284 170.9874:593 173.86749:82 180.89931:110 182.9894:365 185.9489:545 190.993:399 192.9868:729 194.98689:225 204.9921:537 207.0045:136 208.983:384 211.01759:127 214.9915:324 216.987:1574 218.00549:147 220.9839:796 230.9874:533 231.00529:533 232.981:893 240.9897:364 241.9877:210 242.98…	2161	1971.59	2098.24	2316.92	1873.92	2230.46	2443.01	2534.76	2074.34	2004.64	2832.81	2161	1836.16	2544.55	4951.93	1846.94	2275.59	2115.01
2127	0.758	725	Unknown	[M-H]-	adduct linked to 2237_[M+Cl]-; adduct linked to 2279_[M+FA-H]-	0.522	TRUE	null	null	null	null	null	null	999	FALSE	FALSE	FALSE	Unit NormalizedByQcPeakHeight by alignment ID=-1	FALSE	FALSE	null	null	null	null	null	null	null	12.68	20220304 rerun Malagan plasma_18_20220304_018_3_1-010K-0_neg_Col_B_018	725.00238:6874 726.00573:4552 727.00909:12291	146.9847:131 168.043:809 170.9857:159 192.99091:153 216.9975:144 242.98849:132 255.2317:700 270.9801:166 279.23389:1433 281.24689:192 297.00079:164 303.2309:709 304.23889:273 308.9783:109 318.98529:257 320.995:118 350.99139:227 351.9899:134 384.99139:141 402.9783:218 410.9964:201 426.21091:144 426.99081:167 430.9993:431 442.98859:189 452.9823:356 460.98911:159 468.9938:179 472.99271:197 476.9982:…	6539.81	3499.35	10560.4	8371.36	7324.48	2167.24	9723.36	5989.06	7214.24	3112.29	9163.88	6539.81	4688.09	7526.58	2468.86	8542.61	5268.94	5144.68
2120	2.154	724.873	Unknown	[M-H]-	ion correlated with 2582; ion correlated with 2354	0.043	TRUE	null	null	null	null	null	null	999	FALSE	FALSE	FALSE	Unit NormalizedByQcPeakHeight by alignment ID=-1	FALSE	FALSE	null	null	null	null	null	null	null	47.22	20220304 rerun Malagan plasma_12_20220304_012_QC1_neg_Col_B_012	724.87311:99772 725.87646:12213 726.87982:4709	112.9852:15979 180.9733:10438 248.9606:47559 249.963:3756 250.9626:729 306.91989:609 316.9476:53071 317.9512:3891 318.95401:426 384.936:30256 385.9364:1397 452.9234:49453 453.92941:3491 454.92651:1991 520.91071:22059 521.90961:1371 522.91272:950 523.91742:591 588.89722:45106 589.90002:3685 590.90192:1318 656.88623:8094 657.89117:1571 658.8913:1274 671.008:541 717.00909:1021 722.97888:544 724.8729…	92395.8	95493.8	95727.9	95964.9	89859.8	94815.8	93529.5	95629.2	96098.5	93857.2	92866.1	92395.8	94921.3	96455.6	0	94086.2	95108.1	89873.4
2161	1.028	738.992	Unknown	[M-H]-		0.022	TRUE	null	null	null	null	null	null	999	FALSE	FALSE	FALSE	Unit NormalizedByQcPeakHeight by alignment ID=-1	FALSE	FALSE	null	null	null	null	null	null	null	5.29	20220304 rerun Malagan plasma_4_20220304_004_Blank_neg_Col_B_004	738.992:4148 739.99535:1678 740.99871:4246	288.99149:95 302.98318:105 330.97949:96 450.98581:103 530.97772:116 626.98499:120 692.99017:133 718.97498:247 728.98492:1170 729.98792:364 730.03662:280 731.00482:2129 731.99847:418 732.99231:1977 733.02618:1432 734.92169:213 734.99359:3467 736.01288:294 736.99847:2352 737.03918:163 737.52112:94 738.02759:418 738.9928:2831	566.625	531.495	474.628	409.418	179.016	470.931	1036.9	1385.12	2008.3	1871.73	1612.06	566.625	1199.69	4533.81	13183.7	2452.36	2282.7	1689.44
16	0.72	102.948	Unknown	[M-H]-		0.239	TRUE	null	null	null	null	null	null	999	FALSE	FALSE	FALSE	Unit NormalizedByQcPeakHeight by alignment ID=-1	FALSE	FALSE	null	null	null	null	null	null	null	16.09	20220304 rerun Malagan plasma_16_20220304_016_2_1-010K-8_neg_Col_B_016	102.9486:3119 103.95195:593 104.95531:0	68.9953:3368 92.995:674	2825.19	2822.36	3442.91	2929.41	2405.44	2327.84	3280.43	3478.74	2787.29	3216.41	3534.5	2825.19	3725.41	4093.19	1371.21	4076	3208.01	4615.26
987	7.912	418.994	Unknown	[M-H]-		0.022	TRUE	null	null	null	null	null	null	999	FALSE	FALSE	FALSE	Unit NormalizedByQcPeakHeight by alignment ID=-1	FALSE	FALSE	null	null	null	null	null	null	null	4.08	20220304 rerun Malagan plasma_74_20220304_074_29_1-003K-36_neg_Col_B_074	418.99399:5076 419.99734:0 421.0007:4527	108.9904:724 111.0044:450 140.9968:309 152.99831:900 166.9933:394 180.99071:976 190.99319:529 204.0549:759 225.063:829 228.992:985 240.9903:671 244.98399:653 248.99809:1106 252.99631:612 260.9971:724 262.99161:688 264.87689:488 264.9921:791 266.98499:1512 268.98251:941 269.00391:724 270.9986:765 277.0007:659 278.98599:1600 284.97821:697 292.9949:1344 294.98001:703 295:600 296.98569:1385 303.00461…	4543.25	5053.23	4824.45	4458.42	4610.75	4072.83	4761.46	5020.66	4207.49	4842.37	4747.65	4543.25	5050.34	5203.77	2736.06	3770.92	5015.16	5094.29
2144	1.12	732.861	Unknown	[M-H]-		0.13	TRUE	null	null	null	null	null	null	999	FALSE	FALSE	FALSE	Unit NormalizedByQcPeakHeight by alignment ID=-1	FALSE	FALSE	null	null	null	null	null	null	null	133.69	20220304 rerun Malagan plasma_14_20220304_014_1_1-010K-36_neg_Col_B_014	732.8623:7226 733.86565:1880 734.86901:0	112.9853:2831 180.9742:2347 248.96111:8035 249.9581:474 303.2355:74 316.948:7493 317.94958:759 362.9895:77 384.93781:4430 385.9346:54 400.9097:739 452.92459:5255 453.927:932 462.879:243 468.89569:495 520.9118:2693 521.91388:484 536.88361:463 588.89838:3976 589.89661:228 590.91052:95 604.8717:2059 656.88812:1491 672.86462:1084 687.53979:8 728.99231:124 731.01147:377	6340.38	7021.23	7107.39	7805.35	6786.79	6097.53	7334.7	7532.1	6691.67	6722.64	5953.97	6340.38	6123.43	6988.65	0	6633.34	7146.36	5595.27
795	5.122	376.986	w/o MS2:2-Perfluorohexyl ethanoic acid	[M-H]-	similar chromatogram in higher mz_2404	0.087	TRUE	null	376.985	C8H3F13O2	PFSA	LRWIIEJPCFNNCZ-UHFFFAOYSA-N	O=C(O)CC(F)(F)C(F)(F)C(F)(F)C(F)(F)C(F)(F)C(F)(F)F	530	TRUE	TRUE	FALSE	Unit NormalizedByQcPeakHeight by alignment ID=-1	FALSE	FALSE	null	null	64.8	null	null	null	null	6.21	20220304 rerun Malagan plasma_24_20220304_024_6_1-005K-0_neg_Col_B_024	376.9856:10208 377.98895:1922 378.99231:7908	92.9956:1474 108.9925:747 130.9939:1006 142.99429:406 152.99699:1079 154.9922:1512 166.9938:724 168.9888:735 170.98869:1394 176.9948:465 178.9928:900 180.9906:1315 182.98911:759 190.99361:1300 192.99139:1056 196.9834:626 204.9893:1541 211.00079:750 214.99319:847 216.9903:3003 219.0067:909 228.98959:2024 230.98759:703 232.98241:1038 238.99809:950 240.98801:959 242.9859:3382 244.9823:1074 246.98489…	9549.75	9734.44	10453.9	10322	9418.74	10272.4	10587.1	9799	9115.4	9812.75	9735.53	9549.75	8554.67	8923.07	4326.16	9393.04	9199.07	9325.97
1388	1.246	520.911	Unknown	[M-H]-	ion correlated with 1685	0.957	TRUE	null	null	null	null	null	null	999	FALSE	FALSE	FALSE	Unit NormalizedByQcPeakHeight by alignment ID=-1	FALSE	FALSE	null	null	null	null	null	null	null	73.18	20220304 rerun Malagan plasma_12_20220304_012_QC1_neg_Col_B_012	520.91119:203993 521.91454:19189 522.9179:6765	112.9853:104918 113.9883:1412 114.9894:1121 146.94051:1379 180.9731:40676 181.9751:2018 190.92709:876 248.96049:135738 249.9631:6379 250.9651:2429 290.98471:385 304.9816:715 316.948:69421 317.95081:3012 318.95239:1474 320.98679:641 326.90369:615 330.98001:826 384.9357:95809 385.94031:7485 386.93909:1997 452.923:23535 453.92859:2559 454.9335:1256 510.9949:738 514.01398:665 514.99017:1053 519.0069:…	197672	193954	201532	200921	196355	197778	197794	195649	197443	202643	200728	197672	197738	193635	0	197668	195146	200262
985	0.764	418.986	Unknown	[M+Cl]-	adduct linked to 817_[M-H]-	0.783	TRUE	null	null	null	null	null	null	999	FALSE	FALSE	FALSE	Unit NormalizedByQcPeakHeight by alignment ID=-1	FALSE	FALSE	null	null	null	null	null	null	null	7.28	20220304 rerun Malagan plasma_12_20220304_012_QC1_neg_Col_B_012	418.98389:5567 419.98724:0 420.9906:6504	102.9492:401 108.9907:421 112.9842:500 118.9928:183 130.9938:387 146.93919:711 146.987:294 160.9998:100 166.995:199 168.99159:1460 170.9859:384 178.9937:245 180.98981:646 182.9855:105 190.9279:1233 190.99249:246 192.98869:0 202.992:319 204.9904:320 206.98689:448 214.99809:141 218.9859:302 220.9868:362 222.9827:540 222.998:540 230.9895:355 236.99451:276 242.98891:822 244.98289:545 246.9845:307 250…	5954.69	6158.58	8141.15	6583.25	5432.77	5712.55	6414.94	7713.93	6983.19	6592.74	7430.12	5954.69	5492.97	6402.65	2636.5	5849.49	4779.16	6718.44
1289	4.909	492.996	w/o MS2:harpagoside	[M-H]-		0.022	TRUE	null	492.99	C24H30O11	Iridoid O-glycosides	KVRQGMOSZKPBNS-FMHLWDFHSA-N	O=C(OC1(C)CC(O)C2(O)C=COC(OC3OC(CO)C(O)C(O)C3O)C21)C=CC=4C=CC=CC4	530	TRUE	TRUE	FALSE	Unit NormalizedByQcPeakHeight by alignment ID=-1	FALSE	FALSE	null	null	81.8	null	null	null	null	8.3	20220304 rerun Malagan plasma_54_20220304_054_20_1-008K-36_neg_Col_B_054	492.99609:8128 493.99944:2324 495.0028:9435	92.9972:659 146.9883:776 202.99339:715 204.9884:897 211.0033:429 220.98759:671 224.99249:947 235.00211:806 242.987:774 268.98901:662 279.23251:629 280.98621:541 281.24911:538 283.11151:3353 285.12271:747 290.98709:1397 302.98489:676 304.98419:541 304.99881:835 314.98581:459 316.98331:1044 317.00629:1041 322.99399:926 324.99219:521 330.9791:1074 334.9942:641 340.98419:1241 350.9873:747 352.98639:1…	6899.69	6841.84	7340.94	6856.52	6715.54	7013.05	4733.15	6142.58	6249.61	6304.97	4749.15	6899.69	7114.99	5467.4	2662.33	6697.8	6507.42	5933.85
830	2.225	384.936	Unknown	[M-H]-		0.043	TRUE	null	null	null	null	null	null	999	FALSE	FALSE	FALSE	Unit NormalizedByQcPeakHeight by alignment ID=-1	FALSE	FALSE	null	null	null	null	null	null	null	123.58	20220304 rerun Malagan plasma_54_20220304_054_20_1-008K-36_neg_Col_B_054	384.93619:96536 385.93954:6370 386.9429:3209	102.9569:1356 112.9855:117200 113.9879:1682 180.9731:24938 181.9758:847 192.9915:538 204.9919:574 216.9838:682 224.99429:524 248.9606:78338 249.966:4859 250.96339:1785 302.9848:509 304.98099:641 316.94901:27921 317.95209:1474 318.95459:1174 330.98239:647 336.98901:915 370.98819:594 370.99881:341 380.98911:1218 384.93549:4288	98735.3	98652.9	93702.6	94265.4	95717.2	93122.9	92181.4	92457.1	93499.9	91711.7	92556	98735.3	92547.6	91162.2	146.213	91061.8	92317.1	91994.3
2272	4.965	769.626	Unknown	[M-H]-		0.87	TRUE	null	null	null	null	null	null	999	FALSE	FALSE	FALSE	Unit NormalizedByQcPeakHeight by alignment ID=-1	FALSE	FALSE	null	null	null	null	null	null	null	74.93	20220304 rerun Malagan plasma_12_20220304_012_QC1_neg_Col_B_012	769.62207:4157 770.62542:1807 771.62878:2313	168.04221:1665 196.0378:583 255.23061:53 257.22421:15 259.24261:1469 284.24881:607 301.21561:691 302.22119:210 303.23309:23194 304.2377:9126 305.24289:2662 306.24771:346 327.2326:1839 329.2478:845 330.24991:172 366.98199:350 366.9967:350 444.2934:118 446.30029:554 463.30511:987 464.31369:4477 465.31799:1281 480.31021:231 496.99271:134 569.0058:161 645.00342:170 687.54022:362 688.54358:1876 689.55…	3944.19	4412.84	4125.4	3815.47	2290.37	2755.3	2944.85	2961.59	3616	3296.68	4767.54	3944.19	3925.02	3548.63	0	5745.18	5158.29	4861.26
555	0.791	308.998	Unknown	[M-H2O-H]-	adduct linked to 613_[M-H]-	0.261	TRUE	null	null	null	null	null	null	999	FALSE	FALSE	FALSE	Unit NormalizedByQcPeakHeight by alignment ID=-1	FALSE	FALSE	null	null	null	null	null	null	null	4.39	20220304 rerun Malagan plasma_14_20220304_014_1_1-010K-36_neg_Col_B_014	308.99719:2691 310.00054:678 311.0039:1628	68.9952:39 92.9971:1170 108.9903:1406 116.996:1343 132.99139:368 136.9846:217 142.9919:388 145.9283:365 152.9975:587 154.9928:1225 162.99789:351 166.9926:1124 168.98911:419 169.9938:69 170.98669:312 178.9917:540 180.9904:397 186.9976:920 198.98331:533 204.9897:2395 206.98711:385 207.008:385 216.9906:803 219.007:383 220.1458:251 220.9861:1228 222.9834:420 223.0009:420 224.9973:746 230.987:1139 232…	1969.5	2822.43	2401.2	2188.43	2168.83	2195.63	1374.61	1933.18	2331.03	2735.46	2013.71	1969.5	2293.79	1669.9	579.365	2031.37	1623.13	2582.56
2440	5.15	816.554	w/o MS2:Phosphatidylethanolamine 20	[M-H]-		0.022	TRUE	null	816.555	C47H80NO8P	Phosphatidylethanolamines	BOUBNNHFOXUIOH-RHMKWMONNA-N	CCCCCCCCCCCCCCC\C=C/CCC(=O)OCC(COP(O)(=O)OCCN)OC(=O)CC\C=C/C\C=C/C\C=C/C\C=C/C\C=C/C\C=C/CC	530	TRUE	TRUE	FALSE	Unit NormalizedByQcPeakHeight by alignment ID=-1	FALSE	FALSE	null	null	100	null	null	null	null	42.93	20220304 rerun Malagan plasma_58_20220304_058_21_1-008K-0_neg_Col_B_058	816.55438:2147 817.55773:0 818.56109:0	112.9855:5025 279.23389:752 282.97711:79 290.98691:212 322.98981:72 403.00751:66 550.98718:98 676.97632:43 680.9682:67 687.54163:1143 742.53711:760 758.63269:268 769.62567:0 771.63782:237 783.03662:67 789.03461:69 808.99078:372 809.02631:34 810.52649:1226 810.98309:779 811.00812:310 813.00421:968 813.53662:1514 814.5517:311 814.99231:90 815.01758:36 815.55737:5553 816.01489:311 816.55377:2610 817…	2089.25	1445.54	1704.3	1582.22	1982.01	1486.38	1464.06	2254.66	2962.49	2467.99	2323.37	2089.25	2854.92	2332.87	0	2719.96	3305.11	2682.94
2069	1.098	702.996	w/o MS2:PFAP-N_PFSE_disubstituted; C14H19F14N2O8PS2	[M-H]-		0.043	TRUE	null	703.002	C14H19F14N2O8PS2	PFSA	IXLQZTIFLGFDGA-UHFFFAOYSA-N	O=P(O)(OCCN(CC)S(=O)(=O)C(F)(F)F)OCCN(CC)S(=O)(=O)C(F)(F)C(F)(F)C(F)(F)C(F)(F)C(F)(F)F	530	TRUE	TRUE	FALSE	Unit NormalizedByQcPeakHeight by alignment ID=-1	FALSE	FALSE	null	null	91.2	null	null	null	null	4	20220304 rerun Malagan plasma_90_20220304_090_36_1-011K-36_neg_Col_B_090	702.9964:2900 703.99975:0 705.00311:2570	112.9855:2050 146.9892:532 180.9729:2112 224.9971:544 248.9614:4018 249.9669:644 314.98611:782 316.95129:3938 352.98831:576 382.98779:332 384.936:2206 404.9899:656 418.98721:829 452.92441:2226 520.90973:1362 538.99329:600 544.9856:815 558.99518:538 583.0119:429 588.89868:1194 640.98151:435 656.88818:1082 678.97729:544 689.0116:568 690.01428:1321 690.05573:474 690.0705:394 690.9892:515 691.00177:5…	1046.69	1157.29	1475.79	987.282	1375.6	849.696	1502.38	655.907	1322.6	593.486	1322.15	1046.69	1169.1	857.378	4372.65	1127.65	876.004	1737.57
600	0.574	322.995	Unknown	[M-H]-		0.022	TRUE	null	null	null	null	null	null	999	FALSE	FALSE	FALSE	Unit NormalizedByQcPeakHeight by alignment ID=-1	FALSE	FALSE	null	null	null	null	null	null	null	5.23	20220304 rerun Malagan plasma_6_20220304_006_Blank_neg_Col_B_006	322.995:2315 323.99835:0 325.00171:3574	68.9948:468 92.9189:1516 92.9952:1202 94.9947:126 102.9495:756 108.991:1420 112.9853:4671 116.9957:1215 120.9925:183 125.0041:233 126.8821:1285 128.8756:728 128.996:369 130.99229:1441 132.9904:594 134.86971:53 136.90981:3495 138.9054:619 140.9969:71 146.93919:1150 146.9868:1052 148.9838:205 154.99229:1506 170.86909:614 170.9875:540 174.9783:31 178.99271:655 180.89931:2383 180.98959:575 182.8968:8…	939.688	971.658	999.18	1246.26	399.951	1082.58	1203.81	1142.41	838.494	785.568	112.654	939.688	1083.69	846.49	2101.86	626.057	1147.63	1005.25
3048	1.11	1088.77	Unknown	[M-H]-	ion correlated with 3059; ion correlated with 2933; ion correlated with 2994	0.109	FALSE	null	null	null	null	null	null	999	FALSE	FALSE	FALSE	Unit NormalizedByQcPeakHeight by alignment ID=-1	FALSE	FALSE	null	null	null	null	null	null	null	91.86	20220304 rerun Malagan plasma_40_20220304_040_13_1-014K-0_neg_Col_B_040	1088.77356:5887 1089.77691:3265 1090.78027:0		3444.75	3996.72	4234.25	3729.64	3445.4	4529.95	3833.54	2632.42	3516.78	2568.73	2174.69	3444.75	2487.09	2691.33	0	4225.87	3005.54	1976.26
1526	1.088	552.993	Unknown	[M+FA-H]-	adduct linked to 1341_[M-H]-	0.391	TRUE	null	null	null	null	null	null	999	FALSE	FALSE	FALSE	Unit NormalizedByQcPeakHeight by alignment ID=-1	FALSE	FALSE	null	null	null	null	null	null	null	5.05	20220304 rerun Malagan plasma_12_20220304_012_QC1_neg_Col_B_012	552.99121:2520 553.99456:0 554.99792:2419	112.9854:3282 180.97099:1478 248.96249:3367 260.99869:121 306.99341:142 316.94809:2168 318.98141:161 340.98181:82 356.9794:176 384.93689:879 390.9808:288 400.91159:1006 416.88699:215 418.96811:206 418.9888:206 432.9884:67 440.98871:96 468.89709:877 508.33609:101 518.99683:145 549.9953:119 550.98492:47 552.99353:916	2216.75	2247.17	2023.19	1359.56	1090.53	2182.83	2410.05	2399.75	2016.23	2617.19	2225.12	2216.75	2364.18	2984.57	9007.27	1891.64	2759	3346.36
2655	1.107	884.812	Unknown	[M-H]-		0.304	TRUE	null	null	null	null	null	null	999	FALSE	FALSE	FALSE	Unit NormalizedByQcPeakHeight by alignment ID=-1	FALSE	FALSE	null	null	null	null	null	null	null	65.7	20220304 rerun Malagan plasma_12_20220304_012_QC1_neg_Col_B_012	884.80988:3082 885.81323:1572 886.81659:0	112.9861:1933 248.96111:3225 249.96919:326 273.01431:108 290.98181:121 316.94711:2211 317.95709:434 384.93381:2987 452.92499:1447 520.90979:2211 588.90082:2166 589.909:151 656.88733:887 724.87292:799 740.84497:960 741.84808:211 792.86218:583 808.83368:720 848.99689:142 868.83728:120 870.5481:158 874.9906:604 876.81989:3628 877.81708:737 878.8233:343 879.03229:205	2168.12	2130.22	2479.97	2520.62	2350.43	2972.93	2522.04	2124.04	2005.51	2006.82	1353.54	2168.12	1725.93	1887.32	0	2691.6	1741.48	1604.38
942	0.768	410.99	Unknown	[M+Cl]-	adduct linked to 789_[M-H]-	0.957	TRUE	null	null	null	null	null	null	999	FALSE	FALSE	FALSE	Unit NormalizedByQcPeakHeight by alignment ID=-1	FALSE	FALSE	null	null	null	null	null	null	null	8.35	20220304 rerun Malagan plasma_12_20220304_012_QC1_neg_Col_B_012	410.98849:5249 411.99184:2189 412.9952:12413	102.9492:378 108.9907:442 112.9842:496 118.9928:181 130.9938:406 146.93919:689 146.987:304 160.9998:107 166.995:200 168.99159:1460 170.9859:384 178.9937:241 180.98981:649 182.9855:112 190.9279:1236 190.99249:258 192.98869:18 202.992:332 204.9904:328 206.98689:453 214.99809:141 218.9859:287 220.9868:372 222.9827:557 222.998:557 230.9895:359 236.99451:276 242.98891:826 244.98289:536 246.9845:302 25…	5563.5	6492.72	6041.35	5126.15	5108.38	4425.56	5837.11	4955.43	5411.83	5782.14	4733.07	5563.5	5534.57	6279.78	2724.66	5226.01	4919.79	4850.22
1687	1.039	588.899	Unknown	[M+Cl]-	ion correlated with 1389; adduct linked to 1436_[M-H2O-H]-	0.739	TRUE	null	null	null	null	null	null	999	FALSE	FALSE	FALSE	Unit NormalizedByQcPeakHeight by alignment ID=-1	FALSE	FALSE	null	null	null	null	null	null	null	330.08	20220304 rerun Malagan plasma_12_20220304_012_QC1_neg_Col_B_012	588.8985:146247 589.90185:14585 590.90521:5546	102.9582:171 112.9852:279 181.97681:165 230.9852:135 242.9821:166 266.9845:295 280.23541:148 293.21579:155 295.22781:240 297.24319:786 316.94781:2516 317.95319:213 328.98499:162 350.98941:206 374.9949:110 384.93579:1945 386.94171:240 387.36511:113 394.97861:162 423.00159:277 428.9812:200 442.99411:108 445.32999:144 452.9227:5457 453.92679:150 484.99069:146 488.9809:236 489.35971:191 490.9819:286 …	148973	153847	153781	149644	145934	140300	142886	140666	143552	137437	147097	148973	151209	150850	0	134468	143715	143294
1662	5.493	583.257	w/o MS2:Bilirubin	[M-H]-		0.391	TRUE	null	583.256	C33H36N4O6	Bilirubins	BPYKTIZUTYGOLE-IFADSCNNSA-N	O=C(O)CCC1=C(NC(C=C2N=C(O)C(=C2C=C)C)=C1C)CC=3NC(C=C4N=C(O)C(C=C)=C4C)=C(C3CCC(=O)O)C	530	TRUE	TRUE	FALSE	Unit NormalizedByQcPeakHeight by alignment ID=-1	FALSE	FALSE	null	null	64.4	null	null	null	null	62.05	20220304 rerun Malagan plasma_94_20220304_094_38_1-002K-36_neg_Col_B_094	583.25671:6406 584.26006:3031 585.26342:0	78.9589:123 168.04379:138 241.1351:411 253.1339:702 255.23219:28 257.22891:519 262.9957:108 283.26239:1473 284.2681:1620 285.12439:10028 286.12781:1899 301.21701:830 305.24811:776 318.9837:83 332.97601:344 332.9975:344 348.98871:266 412.944:95 414.98849:595 422.98911:455 432.9852:307 446.9877:188 463.0043:287 510.34891:2877 520.38892:126 526.29132:1652 527.29773:513 545.00848:19 569.3656:99 570.0…	2022.81	1393.99	1665.47	1596.85	2146.72	1555.32	1558.46	4336.19	3137.05	4361.3	2040.52	2022.81	1436.46	1390.39	0	2344.58	3022.94	2836.32
2402	1.049	802.999	w/o MS2:PFAP-N_PFSE_disubstituted; C16H19F18N2O8PS2	[M+Cl]-	adduct linked to 2259_[M-H]-	0.043	TRUE	null	802.996	C16H19F18N2O8PS2	PFSA	XJQZJFXTZBVLBD-UHFFFAOYSA-N	O=P(O)(OCCN(CC)S(=O)(=O)C(F)(F)F)OCCN(CC)S(=O)(=O)C(F)(F)C(F)(F)C(F)(F)C(F)(F)C(F)(F)C(F)(F)C(F)(F)F	530	TRUE	TRUE	FALSE	Unit NormalizedByQcPeakHeight by alignment ID=-1	FALSE	FALSE	null	null	98.3	null	null	null	null	7.24	20220304 rerun Malagan plasma_6_20220304_006_Blank_neg_Col_B_006	802.99902:4828 804.00237:0 805.00573:5178	112.9289:145 320.983:106 325.9884:125 372.9906:134 385.99121:95 477.00409:100 626.67761:117 664.99652:188 752.99139:238 773.00983:194 775.02899:178 784.98871:486 788.98889:1251 789.02008:350 790.00171:260 792.00128:110 793.00012:1628 794.97552:1965 795.02979:1311 796.01007:711 797.0036:1172 798.97552:236 799.00787:3146 799.98901:784 801.98969:717 802.9798:506 803.00403:3939	774.875	361.249	435.829	269.558	553.025	223.611	786.156	512.959	505.586	668.639	1044.86	774.875	834.847	391.373	6398.87	430.602	504.078	1657.55
462	3.507	264.991	Unknown	[M-H]-		0.043	TRUE	null	null	null	null	null	null	999	FALSE	FALSE	FALSE	Unit NormalizedByQcPeakHeight by alignment ID=-1	FALSE	FALSE	null	null	null	null	null	null	null	9.38	20220304 rerun Malagan plasma_12_20220304_012_QC1_neg_Col_B_012	264.99139:5594 265.99474:0 266.9981:1646	68.9957:1365 92.9956:3012 94.0002:638 102.9483:2906 108.9903:2318 112.9858:4306 116.9954:2347 117.0147:588 128.99561:1312 140.99699:559 142.994:503 146.93829:1585 154.9938:1391 175.04269:8482 176.043:1285 183.03081:779 193.05431:868 194.987:1024 210.9812:547 216.9902:824 230.98911:624 244.98759:806 248.9756:2132 250.99451:597 256.9874:562 262.99969:550 264.99109:1482	4903.88	3720.91	3958.25	4672.21	4349.21	3783.88	4463.55	4209.52	3957.72	4851.73	4539.8	4903.88	4249.1	4410.99	2954.12	4401.84	5780.46	4693.15
2774	1.881	929.341	Unknown	[M-H]-		0.087	FALSE	null	null	null	null	null	null	999	FALSE	FALSE	FALSE	Unit NormalizedByQcPeakHeight by alignment ID=-1	FALSE	FALSE	null	null	null	null	null	null	null	260.94	20220304 rerun Malagan plasma_58_20220304_058_21_1-008K-0_neg_Col_B_058	929.34052:22360 930.34387:2961 931.34723:0		20170.9	20925.6	21210.4	20697.6	21515.3	21557.3	19317	20634.1	20915.5	20021.1	20333.4	20170.9	19373.2	20205.9	0	19065.6	19510.1	19952.3
2365	1.835	793.362	Unknown	[M-H]-		0.022	TRUE	null	null	null	null	null	null	999	FALSE	FALSE	FALSE	Unit NormalizedByQcPeakHeight by alignment ID=-1	FALSE	FALSE	null	null	null	null	null	null	null	227.57	20220304 rerun Malagan plasma_96_20220304_096_39_1-002K-8_neg_Col_B_096	793.36151:11379 794.36486:2128 795.36822:0	112.9857:7682 180.9722:5097 248.96049:29056 249.96339:1215 279.2316:518 281.24921:659 303.23779:374 316.94849:27835 317.9519:997 384.9364:27697 385.93979:3350 386.94211:1224 452.92261:19379 453.92819:1162 454.93259:665 520.91138:33794 521.91669:2632 547.1264:579 588.89868:13456 589.90271:1121 656.8858:25326 657.89288:2547 658.88672:1459 724.87048:7029 725.87152:979 742.54211:950 744.5603:803 792.…	11820.4	11797.8	12058.8	12351.6	12215.1	11989.7	11841.1	11731.8	11524.5	11697.2	12290.5	11820.4	11973.6	11815	0	12196.5	11969.3	10961.8
2290	0.869	774.845	Unknown	[M-H]-	adduct linked to 2218_[M-H2O-H]-	0.804	TRUE	null	null	null	null	null	null	999	FALSE	FALSE	FALSE	Unit NormalizedByQcPeakHeight by alignment ID=-1	FALSE	FALSE	null	null	null	null	null	null	null	95.84	20220304 rerun Malagan plasma_16_20220304_016_2_1-010K-8_neg_Col_B_016	774.84332:5292 775.84667:1619 776.85003:0	180.97141:832 248.95979:2640 264.93661:112 316.95001:1349 384.93671:1425 468.89951:131 520.90802:408 536.88879:181 770.56781:184 775.02533:259	4806.44	4608.89	6394.81	3011.74	5679.9	4491.3	5450.99	4786.93	4635.91	5157.5	4498.96	4806.44	4223.46	4223.57	0	5389.15	5310.83	4760.33
341	11.042	230.013	w/o MS2:Unknown (carbon number 8); PlaSMA ID-345	[M-H]-		0.261	TRUE	2.61	230.012	C8H9NO5S	Unknown			530	TRUE	TRUE	FALSE	Unit NormalizedByQcPeakHeight by alignment ID=-1	FALSE	FALSE	null	null	99.8	99.6	null	null	null	322.32	20220304 rerun Malagan plasma_72_20220304_072_28_1-003K-12_neg_Col_B_072	230.01289:55485 231.01624:6854 232.0196:3130	79.9571:4259 92.9956:830 106.0287:425 108.0431:6476 116.9952:320 118.8975:60 128.99471:286 134.0237:390 150.0556:113089 150.2523:155 151.0587:11243 152.0618:907 230.013:49223	7292.31	0	0	0	0	0	0	0	0	0	0	7292.31	0	0	0	0	0	0
3072	1.821	1099.31	Unknown	[M-H]-		0.065	FALSE	null	null	null	null	null	null	999	FALSE	FALSE	FALSE	Unit NormalizedByQcPeakHeight by alignment ID=-1	FALSE	FALSE	null	null	null	null	null	null	null	225.73	20220304 rerun Malagan plasma_54_20220304_054_20_1-008K-36_neg_Col_B_054	1099.30725:25760 1100.3106:0 1101.31396:0		25157.5	26690.2	25327.5	25218.9	23979.8	26207.4	25511	25921.2	24096	26282.8	25593.2	25157.5	24179.1	24051.9	0	25028.8	24200.9	22129
2081	0.761	709.003	Unknown	[M-H]-	adduct linked to 2217_[M-H]-	0.826	TRUE	null	null	null	null	null	null	999	FALSE	FALSE	FALSE	Unit NormalizedByQcPeakHeight by alignment ID=-1	FALSE	FALSE	null	null	null	null	null	null	null	12.84	20220304 rerun Malagan plasma_12_20220304_012_QC1_neg_Col_B_012	708.99988:7773 710.00323:2065 711.00659:8557	146.9857:109 208.98219:418 254.98579:158 255.23801:328 269.0018:125 280.98831:132 286.9913:187 326.9021:99 328.99811:276 341.00421:99 353.00491:102 354.98239:313 357.0134:118 366.98251:136 372.98911:115 382.97659:106 396.99329:293 398.98599:80 400.98251:120 418.99469:285 426.97299:153 436.9823:58 446.99631:43 463.99591:87 464.97891:106 476.9743:276 488.98071:110 496.98041:193 502.96729:274 502.99…	8500.88	5502.37	5569.78	10684.8	9217.58	9946.66	8401.9	6476.19	7413.7	9068.74	8182.95	8500.88	7353.07	9587.61	2029.57	7220.84	5504.55	8771.52
3013	1.353	1065.49	Unknown	[M-H]-		0.022	FALSE	null	null	null	null	null	null	999	FALSE	FALSE	FALSE	Unit NormalizedByQcPeakHeight by alignment ID=-1	FALSE	FALSE	null	null	null	null	null	null	null	49.42	20220304 rerun Malagan plasma_22_20220304_022_5_1-005K-36_neg_Col_B_022	1065.48816:3563 1066.49151:0 1067.49487:0		2341.94	2788.96	3739.48	4409.21	2454.95	4014.8	4557.55	1467.72	3040.26	4045.95	3536.78	2341.94	2678.69	2865.49	0	2975.86	4297.81	3663.64
2572	0.76	857.012	Unknown	[M+FA-H]-	adduct linked to 2426_[M-H]-	0.5	TRUE	null	null	null	null	null	null	999	FALSE	FALSE	FALSE	Unit NormalizedByQcPeakHeight by alignment ID=-1	FALSE	FALSE	null	null	null	null	null	null	null	13.02	20220304 rerun Malagan plasma_20_20220304_020_4_1-005K-8_neg_Col_B_020	857.00702:9063 858.01037:2348 859.01373:14196	112.9853:3322 240.98621:96 255.23289:16 279.23471:98 283.24438:674 283.26419:674 303.23309:1903 304.2384:437 305.2485:1416 306.25021:62 318.98331:133 328.23569:155 342.983:81 391.00259:86 508.3443:356 524.98462:101 699.01379:97 716.9986:108 721.00787:168 741.00763:150 742.55847:172 762.9729:86 774.99933:203 781.00201:86 790.54218:510 792.55408:199 793.55768:628 794.57092:4464 795.57391:1279 795.6…	7918.75	13546.8	7736.15	5038.89	11269.1	10968.4	5478.41	8080.19	5587.43	7430.2	8847.4	7918.75	8169.38	6883.87	607.211	8462.76	4903.21	8899.28
2001	0.688	682.592	Unknown	[M+Cl]-	adduct linked to 1820_[M-H2O-H]-	0.957	TRUE	null	null	null	null	null	null	999	FALSE	FALSE	FALSE	Unit NormalizedByQcPeakHeight by alignment ID=-1	FALSE	FALSE	null	null	null	null	null	null	null	356.23	20220304 rerun Malagan plasma_12_20220304_012_QC1_neg_Col_B_012	682.58929:4213 683.59264:6026 684.596:7335	158.99071:117 219.17509:138 232.1778:140 235.2057:474 261.13419:119 261.22571:285 265.2179:133 275.16461:720 293.17969:130 378.3736:610 388.35379:316 390.37399:614 395.24399:3614 396.2485:995 403.00131:97 539.91351:61 612.57568:133 624.59888:244 625.61359:153 630.58289:884 631.00092:128 631.58612:331 632.59821:10836 633.60162:4586 634.61328:8674 635.61688:3635 635.86359:176 636.62183:1250 637.634…	11689.9	15102.2	20003.3	14082.9	43154.2	13754	35787.1	12633.7	12971.2	12072.5	20041.6	11689.9	16989.1	35225.4	0	12601.1	21660.4	16241.4
807	9.882	379.083	Unknown	[M-H]-		0.022	TRUE	null	null	null	null	null	null	999	FALSE	FALSE	FALSE	Unit NormalizedByQcPeakHeight by alignment ID=-1	FALSE	FALSE	null	null	null	null	null	null	null	3.16	20220304 rerun Malagan plasma_22_20220304_022_5_1-005K-36_neg_Col_B_022	379.0834:2349 380.08675:0 381.09011:0	101.0227:460 112.986:297 118.9952:50 130.9911:282 131.994:115 168.99049:208 179.0571:2448 186.9964:128 190.9955:114 216.9882:344 227.01379:114 227.9982:128 237.01601:322 242.98669:86 252.9874:196 266.9859:106 284.9892:303 286.9953:184 304.9856:198 326.98599:104 332.98059:435 341.10901:9475 342.1156:1184 370.99039:117 374.9892:471 377.08591:3140 378.0936:144 379.08551:1292	830.688	0	997.294	0	1370.16	1890.27	0	0	335.573	160.912	316.229	830.687	264.127	1055.36	0	250.629	842.771	0
2358	1.285	792.862	Unknown	[M-H]-	ion correlated with 2124; ion correlated with 2584	0.435	TRUE	null	null	null	null	null	null	999	FALSE	FALSE	FALSE	Unit NormalizedByQcPeakHeight by alignment ID=-1	FALSE	FALSE	null	null	null	null	null	null	null	479.93	20220304 rerun Malagan plasma_12_20220304_012_QC1_neg_Col_B_012	792.86151:113461 793.86486:14750 794.86822:4607	112.9851:8941 180.97301:6053 248.9606:32106 249.9621:2935 250.9637:1003 316.94809:38141 317.95029:2738 318.94791:821 384.93521:32447 385.93811:3141 452.92239:26997 453.9259:2212 454.9296:1315 520.91052:38982 521.91339:3821 522.91461:1047 588.89832:18685 589.90088:2579 656.8866:30244 657.88538:2676 658.88953:2282 724.8728:7700 725.88019:912 742.53632:676 792.86169:45682	106087	102069	108588	107360	102418	98839.3	100707	104709	107570	106139	109640	106087	105278	107574	0	105263	109423	108118
1857	5.032	637.004	Unknown	[M-H]-		0.065	TRUE	null	null	null	null	null	null	999	FALSE	FALSE	FALSE	Unit NormalizedByQcPeakHeight by alignment ID=-1	FALSE	FALSE	null	null	null	null	null	null	null	6.46	20220304 rerun Malagan plasma_18_20220304_018_3_1-010K-0_neg_Col_B_018	637.00421:9628 638.00756:1487 639.01092:6196	112.9846:529 126.9993:379 228.98711:571 296.99951:426 357.98059:576 376.9856:1400 424.99139:659 426.9913:1203 432.9921:397 440.99689:697 442.97849:462 444.9931:856 446.9899:1550 451:682 452.98599:1141 463.0025:362 468.98309:1000 472.98019:1365 486.98669:862 487.00781:759 488.9798:1047 492.97559:815 496.99539:1074 510.98581:794 512.98779:1176 527.00177:809 544.9953:618 550.99188:1215 572.98053:597…	8935.38	9410.75	9742.46	9535.06	8741.2	8918.44	9049.67	9898.37	9137.07	9479.99	9506.79	8935.38	9420.88	8914.44	3886.43	8950.56	9157.25	8294.38
1126	0.979	452.924	Unknown	[M-H2O-H]-	adduct linked to 1375_[M+FA-H]-	0.391	TRUE	null	null	null	null	null	null	999	FALSE	FALSE	FALSE	Unit NormalizedByQcPeakHeight by alignment ID=-1	FALSE	FALSE	null	null	null	null	null	null	null	105.34	20220304 rerun Malagan plasma_14_20220304_014_1_1-010K-36_neg_Col_B_014	452.92331:135236 453.92666:10917 454.93002:4931	112.9853:112706 113.9886:2091 114.9899:1091 146.9379:1212 180.97321:44538 181.9761:1835 190.9285:682 238.93491:544 248.96049:94391 249.9639:4738 250.966:1668 258.9169:571 281.24701:521 316.94839:94674 317.9509:4371 318.9534:2997 318.9816:606 326.90021:912 332.92261:1912 384.93509:18050 385.93729:1235 386.9407:756 394.8974:485 428.98318:841 430.99069:726 450.97931:874 450.9917:694 452.92319:6065 4…	134992	132440	143468	143630	135198	137588	131191	131926	136518	128356	136970	134992	147002	153749	0	134725	130808	148552
1971	0.864	672.862	Unknown	[M-H2O-H]-	adduct linked to 2025_[M-H]-	0.957	TRUE	null	null	null	null	null	null	999	FALSE	FALSE	FALSE	Unit NormalizedByQcPeakHeight by alignment ID=-1	FALSE	FALSE	null	null	null	null	null	null	null	496.4	20220304 rerun Malagan plasma_12_20220304_012_QC1_neg_Col_B_012	672.8598:31760 673.86315:4363 674.86651:3804	113.9909:219 180.9729:3721 248.9599:15010 249.96339:1068 250.9653:121 316.94751:9484 317.9523:793 332.92029:863 384.9357:8579 400.9086:1253 401.9209:100 452.92459:5785 453.92889:161 468.9035:1138 520.90973:5705 521.9126:586 536.8844:2806 538.88519:316 578.96667:109 588.89862:1673 589.90002:423 590.90253:113 604.87122:1239 672.85931:3429	33054.8	34463.9	34133	30809.2	37246.7	34154.8	40514	33360.4	37599.7	35207.8	32028.2	33054.8	31936.3	33795.3	0	41075.7	36041.4	33680.8
684	14.935	347.832	Unknown	[M-H]-	ion correlated with 692; similar chromatogram in higher mz_696	1	TRUE	null	null	null	null	null	null	999	FALSE	FALSE	FALSE	Unit NormalizedByQcPeakHeight by alignment ID=-1	FALSE	FALSE	null	null	null	null	null	null	null	88.67	20220304 rerun Malagan plasma_12_20220304_012_QC1_neg_Col_B_012	347.8327:13528 348.83605:3669 349.83941:16787	100.9126:1462 102.9124:915 103.9128:794 105.9095:576 113.9419:1185 119.9076:2179 129.9355:2662 136.8727:500 144.90421:1197 146.9014:794 147.9025:3612 150.9017:391 157.9317:1324 188.89191:588 193.908:2326 203.93739:2168 257.83719:1112 259.8353:1450 289.88269:947 301.8259:2288 302.83109:741 303.8244:4126 304.82721:782 343.99869:1900 347.8331:2674	4380.19	2810.27	3226.56	2819.14	2653.23	2986.29	3436.2	3321.84	3300.85	3790.19	4169.53	4380.19	5048.59	6264.35	18861.4	5952.72	5286.46	5175.22
2415	10.537	807.504	Unknown	[M-H]-		0.37	TRUE	null	null	null	null	null	null	999	FALSE	FALSE	FALSE	Unit NormalizedByQcPeakHeight by alignment ID=-1	FALSE	FALSE	null	null	null	null	null	null	null	68.23	20220304 rerun Malagan plasma_12_20220304_012_QC1_neg_Col_B_012	807.50171:2773 808.50506:1591 809.50842:998	134.98441:64 228.9913:60 418.983:78 553.27411:164 730.01819:66 768.96918:68 795.02209:169 796.0108:193 799.00519:516 803.00983:43 807.50421:6806	2306	0	206.098	0	1208.04	1462.98	3400.34	494.586	1597.37	453.934	894.098	2306	361.168	1028.72	0	2010.04	3029.62	2332.94
1283	0.588	490.995	Unknown	[M-H]-	adduct linked to 1409_[M+Cl]-	0.043	TRUE	null	null	null	null	null	null	999	FALSE	FALSE	FALSE	Unit NormalizedByQcPeakHeight by alignment ID=-1	FALSE	FALSE	null	null	null	null	null	null	null	10.02	20220304 rerun Malagan plasma_4_20220304_004_Blank_neg_Col_B_004	490.99429:4970 491.99764:2109 493.001:6426	112.9847:1650 130.9926:968 146.9388:1174 146.9903:621 162.98331:644 172.95399:618 190.9259:621 192.9901:1188 202.99429:750 216.9901:1065 218.8685:747 232.6194:341 236.994:565 242.9882:550 244.9828:747 254.98689:1012 262.85889:509 298.99481:941 304.9845:1771 327.992:568 328.98611:1003 334.00409:679 348.97269:415 352.98209:1841 356.9816:950 360.9881:1347 362.974:468 364.97961:659 366.97711:729 372.…	2656.88	2183.04	3007.92	3237.67	3006.96	1795.4	2867.64	2180.53	2978.3	2544.89	3516.5	2656.88	3307.91	1820.35	5270.15	2526.71	3015	2502.14
2967	0.984	1038.81	Unknown	[M-2H]2-	ion correlated with 2706; ion correlated with 2783; ion correlated with 2856; ion correlated with 2908	0.848	FALSE	null	null	null	null	null	null	999	FALSE	FALSE	FALSE	Unit NormalizedByQcPeakHeight by alignment ID=-1	FALSE	FALSE	null	null	null	null	null	null	null	318.91	20220304 rerun Malagan plasma_92_20220304_092_37_1-002K-0_neg_Col_B_092	1038.80627:21164 1039.80962:3911 1040.81298:0		16995.1	18515.2	19139.9	16796.4	19448.4	18119.8	17666.2	17931	17738.6	17177	18322.3	16995.1	16286.9	19001	0	17700	20157.2	15356.4
2484	1.391	827.359	Unknown	[M-H]-		0.065	TRUE	null	null	null	null	null	null	999	FALSE	FALSE	FALSE	Unit NormalizedByQcPeakHeight by alignment ID=-1	FALSE	FALSE	null	null	null	null	null	null	null	209.33	20220304 rerun Malagan plasma_28_20220304_028_8_1-007K-0_neg_Col_B_028	827.35931:15826 828.36266:1687 829.36602:0	112.9855:6438 180.9725:3059 248.96021:10771 249.9626:474 316.94711:11359 317.95099:1982 384.93649:7529 385.93811:412 452.9231:7294 520.91107:6756 588.89893:7985 656.8844:2788 724.87091:3188 782.65747:738 792.85938:2050 826.85382:4988 827.35229:2224 827.85681:1621	14706.2	15425.1	15655.9	14697.5	14384.3	16192.7	14122.5	14937.8	15697.7	14188.5	15381.6	14706.2	14273.4	14694.5	0	14793.6	15943.2	14397.8
1742	4.966	601.003	w/o MS2:FT-thioether; C14H9F19O2S	[M-H]-		0.022	TRUE	null	600.995	C14H9F19O2S	PFSA	FZEDGFGZEGTNJU-UHFFFAOYSA-N	O=C(O)CCSCCC(F)(F)C(F)(F)C(F)(F)C(F)(F)C(F)(F)C(F)(F)C(F)(F)C(F)(F)C(F)(F)F	530	TRUE	TRUE	FALSE	Unit NormalizedByQcPeakHeight by alignment ID=-1	FALSE	FALSE	null	null	80.4	null	null	null	null	5.19	20220304 rerun Malagan plasma_98_20220304_098_QC5_neg_Col_B_098	601.00262:8316 602.00597:0 603.00933:7576	220.98309:644 284.9949:709 290.98859:794 298.99231:621 305.2514:647 309.98419:650 368.99899:915 376.98199:585 379.00171:479 389.004:771 391.99591:782 418.98669:750 432.983:729 434.99329:1285 450.9866:547 455.01208:650 458.98419:429 461.9863:700 470.98251:932 480.98691:718 500.99329:753 510.98721:559 512.98041:453 526.97247:691 529.31769:1109 530.32678:974 531.00732:924 545.00269:847 548.98578:119…	6804.38	7275.95	5721.9	5883.62	9162.59	6806.98	4767.42	8055.44	9430.41	8611.52	7441.5	6804.38	8070.99	6718.02	3419.98	7576.43	8275.31	8075.87
2124	1.282	724.874	Unknown	[M-H]-	ion correlated with 2358	0.739	TRUE	null	null	null	null	null	null	999	FALSE	FALSE	FALSE	Unit NormalizedByQcPeakHeight by alignment ID=-1	FALSE	FALSE	null	null	null	null	null	null	null	154.56	20220304 rerun Malagan plasma_12_20220304_012_QC1_neg_Col_B_012	724.87433:112883 725.87768:13413 726.88104:5843	112.9856:10676 113.9893:1274 180.9725:11115 248.9606:50915 249.96201:1859 250.9623:1229 316.94861:55606 317.95261:2924 318.9501:1621 384.93689:28068 385.40289:724 385.9397:1712 386.9375:859 442.9014:653 452.9234:52497 453.9285:3532 454.92841:1585 520.91119:19665 521.91553:1468 588.8985:49312 589.89722:2579 590.90057:3544 656.88672:11538 657.89508:882 724.87311:39415	106961	106352	109054	110269	109462	106409	104312	108654	109970	110840	110817	106961	107446	109276	0	109847	112735	110962
2101	5.183	716.524	w/o MS2:Phosphatidylethanolamine 16	[M-H]-		0.5	TRUE	null	716.524	C39H76NO8P	Phosphatidylethanolamines	RECBGBLFDMTQRS-SGEDCAFJNA-N	CCCCCCCCCCCCCCCC(=O)OCC(COP(O)(=O)OCCN)OC(=O)CC\C=C/CCCCCCCCCCCCC	530	TRUE	TRUE	FALSE	Unit NormalizedByQcPeakHeight by alignment ID=-1	FALSE	FALSE	null	null	100	null	null	null	null	76.58	20220304 rerun Malagan plasma_74_20220304_074_29_1-003K-36_neg_Col_B_074	716.5238:7496 717.52715:4787 718.53051:1750	168.0419:3998 169.0457:415 192.0067:147 196.0383:192 214.0444:60 253.21671:1380 254.9877:72 255.2336:8222 256.2373:1361 277.21939:1482 278.2197:132 279.23318:15273 280.23621:2970 281.24811:7450 282.25171:984 302.9848:74 322.99179:82 340.9834:156 452.28021:1825 460.28519:68 500.99481:93 511.0062:140 541.0155:94 548.9917:143 571.0025:170 572.98712:68 583.0014:130 585.0025:177 589.45471:100 590.9973…	2752.25	735.959	1683.15	341.572	4481.48	4502.93	4498.09	626.42	675.751	486.833	2431.06	2752.25	1431.4	2776.25	0	2121.05	3676.97	2580.68
1922	1.875	656.887	w/o MS2:PFSA-pentafluorosulfide; C9HF23O3S2	[M-H]-	ion correlated with 400	0.13	TRUE	null	656.893	C9HF23O3S2	PFSA	GQDNCVBSGIWYLZ-UHFFFAOYSA-N	O=S(=O)(O)C(F)(F)C(F)(F)C(F)(F)C(F)(F)C(F)(F)C(F)(F)C(F)(F)C(F)(F)C(F)(F)S(F)(F)(F)(F)F	530	TRUE	TRUE	FALSE	Unit NormalizedByQcPeakHeight by alignment ID=-1	FALSE	FALSE	null	null	89.8	null	null	null	null	101.92	20220304 rerun Malagan plasma_64_20220304_064_24_1-013K-0_neg_Col_B_064	656.8866:111805 657.88995:10635 658.89331:4009	112.9853:38750 180.9729:17194 181.9767:1800 248.9606:83153 249.9651:2862 250.9648:1897 316.94809:60829 317.95209:4209 384.9361:62753 385.9397:4976 386.94339:1100 452.9238:28094 453.92639:2215 454.927:1047 520.91101:72535 521.91309:4432 522.9151:2894 588.89752:15879 589.90149:1485 590.90039:629 648.99591:921 656.88507:40603	110257	108389	111081	110087	109236	110685	112834	111942	116725	112351	113165	110257	112878	114821	0	113857	109662	111460
738	0.766	364.992	Unknown	[M+FA-H]-	adduct linked to 594_[M-H]-	0.674	TRUE	null	null	null	null	null	null	999	FALSE	FALSE	FALSE	Unit NormalizedByQcPeakHeight by alignment ID=-1	FALSE	FALSE	null	null	null	null	null	null	null	5.13	20220304 rerun Malagan plasma_14_20220304_014_1_1-010K-36_neg_Col_B_014	364.9859:3668 365.98925:1735 366.99261:5826	108.9911:905 112.9852:1005 116.9949:422 128.9957:732 130.99091:637 132.9921:736 136.98511:322 142.9921:743 154.99049:1387 156.98891:172 159.0067:290 166.9922:260 168.99049:1043 170.9879:560 178.9921:1279 180.9913:452 182.987:812 187.0041:597 189.93961:137 189.9854:183 190.92709:77 190.9926:887 192.98911:1085 194.9902:203 196.98599:249 198.9828:625 200.99899:132 202.99471:1337 204.9899:795 206.989…	3712.31	5279.93	4658.38	4291.86	4247.87	3070.61	3536.44	3645.04	1996.93	3056.07	1979.56	3712.31	2965.93	3375.86	1230.68	2414.74	1855.4	2383.47
583	1.214	316.948	Unknown	[M-H]-	ion correlated with 401; ion correlated with 825; ion correlated with 1920	0.696	TRUE	null	null	null	null	null	null	999	FALSE	FALSE	FALSE	Unit NormalizedByQcPeakHeight by alignment ID=-1	FALSE	FALSE	null	null	null	null	null	null	null	43.37	20220304 rerun Malagan plasma_12_20220304_012_QC1_neg_Col_B_012	316.94821:124958 317.95156:6902 318.95492:2344	102.9478:500 112.9853:205341 113.2094:685 113.6292:500 113.7041:288 113.8015:362 113.988:6365 114.9903:1803 116.9973:626 126.905:785 128.9938:535 138.99789:759 146.9397:1600 178.9924:1162 180.9727:49606 180.9937:638 181.97549:1732 182.9799:1038 187.0182:503 188.9312:562 190.929:809 194.9893:747 214.9904:606 216.99271:556 219.00079:582 240.9305:629 240.9892:479 242.9872:1250 248.96021:69806 249.96…	122540	124619	122953	121197	122268	124541	120176	119939	121694	118199	119790	121316	121449	118250	0	124808	122799	124406
1106	1.079	448.992	Unknown	[M-H]-	adduct linked to 1295_[M+FA-H]-	0.435	TRUE	null	null	null	null	null	null	999	FALSE	FALSE	FALSE	Unit NormalizedByQcPeakHeight by alignment ID=-1	FALSE	FALSE	null	null	null	null	null	null	null	4.54	20220304 rerun Malagan plasma_12_20220304_012_QC1_neg_Col_B_012	448.98889:2589 449.99224:0 450.9956:3739	142.9928:212 162.9817:79 186.9857:237 244.9826:65 282.98099:105 286.9913:131 291.0072:124 304.98129:113 316.98431:366 332.9826:345 343.00009:108 370.98792:56 400.98621:180 410.9859:38 424.97281:214 432.99179:734 434.9921:573 436.9841:604 437.00439:1005 439.0097:1219 441.0015:222 442.99469:343 444.99469:617 447.00351:443 448.97839:77	2588.69	2144.25	2328.02	1738.89	2849.65	2238.8	2038.88	2650.55	2945.29	2459.98	2899.02	2588.69	2900.61	2034.68	8292.36	2662.7	2530.19	3337.73
2923	1.093	1012.8	Unknown	[M-H]-	adduct linked to 2889_[M-H2O-H]-	0.913	FALSE	null	null	null	null	null	null	999	FALSE	FALSE	FALSE	Unit NormalizedByQcPeakHeight by alignment ID=-1	FALSE	FALSE	null	null	null	null	null	null	null	324.34	20220304 rerun Malagan plasma_94_20220304_094_38_1-002K-36_neg_Col_B_094	1012.80121:24210 1013.80456:5893 1014.80792:2357		17556.3	17451	18240.5	19120	17772.9	18975.5	18340.1	17007.1	18308.8	16042.9	15534	17556.3	16970.8	17336.1	0	19465.1	16913.9	15658.9
2287	0.758	774.534	w/o MS2:Phosphatidylethanolamine alkenyl 18	[M-2H]2-		0.022	TRUE	null	774.544	C45H78NO7P	1-(1Z-alkenyl),2-acylglycerophosphoethanolamines	FIJFPUAJUDAZEY-NUANVQICNA-N	CCCCCCCCCCCCCCCC\C=C\OCC(COP(O)(=O)OCCN)OC(=O)CC\C=C/C\C=C/C\C=C/C\C=C/C\C=C/C\C=C/CC	530	TRUE	TRUE	FALSE	Unit NormalizedByQcPeakHeight by alignment ID=-1	FALSE	FALSE	null	null	79.7	null	null	null	null	49.64	20220304 rerun Malagan plasma_74_20220304_074_29_1-003K-36_neg_Col_B_074	774.53387:2482 775.53722:781 776.54058:7726	150.0334:118 152.9953:136 162.9836:101 168.04359:526 227.2027:1260 241.21851:953 253.21809:6062 254.2215:1315 255.2328:7585 256.2363:947 274.99469:153 277.2179:134 279.23309:16700 280.23691:4120 280.98819:222 281.24899:7008 282.25171:1498 283.24039:6026 283.26419:6026 284.2717:788 303.2341:1893 305.24438:1623 306.2536:1215 327.23541:4383 329.25061:634 330.25259:136 358.9917:125 396.98999:126 410.…	1278.69	976.232	345.55	547.775	974.313	1534.25	1310.02	802.849	903.953	178.374	654.759	1278.69	1241.09	1003.68	0	1565.16	1337.87	1374.99
144	14.925	172.831	Unknown	[M-H]-		0.978	TRUE	null	null	null	null	null	null	999	FALSE	FALSE	FALSE	Unit NormalizedByQcPeakHeight by alignment ID=-1	FALSE	FALSE	null	null	null	null	null	null	null	184.02	20220304 rerun Malagan plasma_12_20220304_012_QC1_neg_Col_B_012	172.8307:19628 173.83405:1769 174.83741:8667	78.9184:488 101.0242:579 102.948:1115 136.87:803 136.935:697 138.8707:794 154.9473:806 168.83549:3288 170.83299:14635 171.8353:1565 172.8308:9294	22917.4	32858.9	32113.2	30737.3	26371	26878.9	25950.8	25264.9	24518.5	26186.5	25139.3	22917.4	22979.6	24959.1	26370.1	23497.5	22640.6	24620.6
1695	1.339	589.903	Unknown	[M-H]-	ion correlated with 2689	0.022	TRUE	null	null	null	null	null	null	999	FALSE	FALSE	FALSE	Unit NormalizedByQcPeakHeight by alignment ID=-1	FALSE	FALSE	null	null	null	null	null	null	null	11.5	20220304 rerun Malagan plasma_16_20220304_016_2_1-010K-8_neg_Col_B_016	589.90308:21736 590.90643:8454 591.90979:1044	112.9853:66991 113.9885:2085 114.9912:441 180.97279:44071 181.9758:2824 238.9308:1003 248.9606:111574 249.4024:621 249.8947:403 249.9644:3232 250.96429:2306 252.9919:612 302.01639:371 306.91931:1294 316.948:126335 317.50821:685 317.95129:9047 318.9519:1550 374.90869:535 384.93561:46903 385.9407:3909 386.94229:709 442.89182:1244 452.9231:92912 453.92731:6829 454.92691:2571 520.91058:18232 521.9152…	19667.6	21060	21315.4	19891.3	20422	20973.5	21544.7	19972.3	19945.6	21343.4	21369.2	19667.6	21893.3	19775.5	0	20263	20633.5	20899.4
1103	8.094	448.308	w/o MS2:glycohyodeoxycholic acid	[M-H]-		0.5	TRUE	null	448.307	C26H43NO5	Glycinated bile acids and derivatives	SPOIYSFQOFYOFZ-BRDORRHWSA-N	O=C(O)CN=C(O)CCC(C)C1CCC2C3CC(O)C4CC(O)CCC4(C)C3CCC12C	530	TRUE	TRUE	FALSE	Unit NormalizedByQcPeakHeight by alignment ID=-1	FALSE	FALSE	null	null	99.7	null	null	null	null	124.84	20220304 rerun Malagan plasma_74_20220304_074_29_1-003K-36_neg_Col_B_074	448.3078:13394 449.31115:4748 450.31451:931	112.9849:382 113.0011:382 144.9942:64 149.0025:98 152.9975:127 168.98981:153 210.99989:126 244.9837:325 266.9852:121 278.98361:497 302.9863:217 308.9967:62 324.99011:105 352.98019:24 354.98489:233 356.98349:200 376.98401:114 430.99359:358 440.02469:228 445.00891:65 448.30789:22317	3977.75	4567.11	2041.77	6035.1	10187	5093.78	5120.35	236.264	419.336	3343.34	7055.09	3977.75	3909.06	3453.34	0	1833.4	5443.46	2431.64
567	0.772	312.992	Unknown	[M-H2O-H]-	adduct linked to 798_[M+FA-H]-; adduct linked to 690_[M+Cl]-	0.457	TRUE	null	null	null	null	null	null	999	FALSE	FALSE	FALSE	Unit NormalizedByQcPeakHeight by alignment ID=-1	FALSE	FALSE	null	null	null	null	null	null	null	5.05	20220304 rerun Malagan plasma_18_20220304_018_3_1-010K-0_neg_Col_B_018	312.99069:2941 313.99404:0 314.9974:3913	92.996:807 102.949:911 108.9907:1650 116.9959:1251 132.9919:601 142.99159:470 144.9897:113 146.9382:911 146.9901:237 154.9917:1333 160.9847:543 166.99361:792 168.9915:474 173.00191:94 178.9937:711 182.9875:31 189.93089:158 190.92731:1099 192.99049:769 194.9884:767 199.0002:952 204.9886:1337 216.9292:32 216.9903:1509 218.989:385 220.9841:150 224.9973:821 228.9904:1018 230.9894:146 232.9873:1143 23…	2557.62	4141.62	3880.38	4007.37	2682.59	2695.8	2502.72	2545.68	2773.42	3008.6	1867.65	2557.62	2902.57	2855.72	1270.33	2773.96	1909.38	1796.82
2846	1.722	963.834	Unknown	[M-H]-		0.022	FALSE	null	null	null	null	null	null	999	FALSE	FALSE	FALSE	Unit NormalizedByQcPeakHeight by alignment ID=-1	FALSE	FALSE	null	null	null	null	null	null	null	87.9	20220304 rerun Malagan plasma_72_20220304_072_28_1-003K-12_neg_Col_B_072	963.83362:10970 964.83697:891 965.84033:0		11083.6	10842.1	11137.8	11204.2	11337.9	12175.2	11341.6	12971	11872.2	12579.7	12637.4	11083.6	11845.9	13476	0	12483.6	11949.9	10022.5
1210	5.071	473.003	Unknown	[M-H]-		0.152	TRUE	null	null	null	null	null	null	999	FALSE	FALSE	FALSE	Unit NormalizedByQcPeakHeight by alignment ID=-1	FALSE	FALSE	null	null	null	null	null	null	null	7.51	20220304 rerun Malagan plasma_16_20220304_016_2_1-010K-8_neg_Col_B_016	473.0029:12046 474.00625:1844 475.00961:5054	116.9961:23 142.99249:103 164.94189:57 191.06689:94 196.9845:103 208.9855:100 216.9866:140 220.9841:177 252.9855:400 254.9892:334 256.98831:66 260.99411:120 283.11029:5426 284.11349:730 288.98999:60 300.98871:143 304.98251:116 305.00229:106 308.99829:59 315.00681:7 316.98221:403 322.9939:461 326.98331:515 328.98199:881 330.97891:1 332.97461:197 332.9967:435 334.98389:50 336.99161:810 340.98071:63…	10768.8	10098.1	11736.4	10650.6	10745.8	11463.7	11329.5	9286.41	11210.9	9365.18	10428.3	10768.8	10795.2	10240.8	4773.1	10199.9	10898.8	10385.7
614	5.09	326.991	w/o MS2:5:2 Fluorotelomer carboxylic acid	[M-H]-		0.174	TRUE	null	326.988	C7H3F11O2	PFSA	KDHKNZMUAYFSHV-UHFFFAOYSA-N	O=C(O)CC(F)(F)C(F)(F)C(F)(F)C(F)(F)C(F)(F)F	530	TRUE	TRUE	FALSE	Unit NormalizedByQcPeakHeight by alignment ID=-1	FALSE	FALSE	null	null	62.3	null	null	null	null	5.17	20220304 rerun Malagan plasma_34_20220304_034_QC2_neg_Col_B_034	326.9906:8266 327.99395:0 328.99731:2724	92.9956:1253 94.9976:329 112.9851:826 116.9949:1438 118.9928:438 128.04131:521 128.9968:829 130.9931:1626 132.9915:853 134.987:435 140.9957:1685 142.9928:947 144.9931:785 154.99249:1938 166.992:2056 180.9928:1094 182.98621:1321 185.00459:947 187.0023:544 192.9899:2591 194.9877:932 204.9888:4224 211.0041:559 216.991:2112 217.99249:453 224.99699:2618 226.9939:1085 228.99091:756 231.0047:900 232.986…	7549.06	7111.3	7554.17	6711.78	6437.51	7485.9	8111.13	6730.33	6986.77	7206.8	7514.13	7549.06	7485.61	7143.84	3286.27	6983.47	6536.11	7048.42
1458	5.611	538.316	Unknown	[M-H]-		0.891	TRUE	null	null	null	null	null	null	999	FALSE	FALSE	FALSE	Unit NormalizedByQcPeakHeight by alignment ID=-1	FALSE	FALSE	null	null	null	null	null	null	null	88.1	20220304 rerun Malagan plasma_12_20220304_012_QC1_neg_Col_B_012	538.315:4456 539.31835:998 540.32171:158467	152.9964:887 225.06821:92 230.9886:113 242.0811:727 253.2182:2862 254.2195:1194 255.23289:6022 255.3485:8 255.58121:312 256.08521:101 256.23599:759 266.98669:105 290.98599:170 334.99091:140 338.9892:373 352.98001:287 367.00439:400 368.97821:199 372.9856:274 382.99609:231 391.22131:445 404.98199:88 405.0072:162 406.97781:229 438.98611:261 450.979:3 454.99579:140 460.99771:126 466.99179:165 478.294…	4455.56	2390.35	2710.98	3279.94	3988.09	5315.34	4379.8	3919.78	4754.58	4500.53	5895.8	4455.56	4054.88	5695.28	0	7702.66	9092.19	5998.84
1696	2.005	589.903	Unknown	[M-H]-		0.043	TRUE	null	null	null	null	null	null	999	FALSE	FALSE	FALSE	Unit NormalizedByQcPeakHeight by alignment ID=-1	FALSE	FALSE	null	null	null	null	null	null	null	11.13	20220304 rerun Malagan plasma_24_20220304_024_6_1-005K-0_neg_Col_B_024	589.90332:18694 590.90667:8144 591.91003:0	112.9851:74579 113.9887:976 114.9917:665 166.99451:541 180.97279:38662 181.9791:797 238.93201:997 248.96049:99485 249.96471:5035 250.9646:497 306.91711:597 316.94821:116321 317.06519:797 317.9505:4903 318.95389:838 384.936:42038 385.9389:1462 452.92361:81668 453.23199:579 453.4364:691 453.92529:4903 454.9267:1565 520.91119:20897 521.91608:2706 573.00378:629 588.89758:36571 589.89807:3291	17723	18977	18858.1	18419	16614.9	18271.3	18395.9	18367.7	17773.1	17772	16849.2	17723	18522.2	18108.9	0	18022.7	17555.7	17788.5
2117	0.76	723.005	Unknown	[M-H]-		0.587	TRUE	null	null	null	null	null	null	999	FALSE	FALSE	FALSE	Unit NormalizedByQcPeakHeight by alignment ID=-1	FALSE	FALSE	null	null	null	null	null	null	null	12.47	20220304 rerun Malagan plasma_12_20220304_012_QC1_neg_Col_B_012	723.00342:8346 724.00677:1376 725.01013:15581	227.2023:142 242.9873:342 253.2168:1245 255.2325:1447 267.0072:238 279.23209:1683 286.9899:161 302.98511:333 303.23111:726 304.23709:147 305.2446:151 314.97751:151 316.99039:118 318.99969:160 320.97681:160 324.98911:154 328.9859:95 352.98529:71 353.01559:85 360.9906:197 380.99261:631 382.99649:165 394.9693:129 406.9931:79 426.9801:191 430.9791:238 440.99789:210 445.01181:140 446.98099:130 478.974…	8346.19	8325.01	10030.1	9927.64	7946.24	10930	11078.3	5429.1	7620.4	13724.2	13020.8	8346.19	12569.3	9870.72	3332.66	6875.28	13101.3	8876.56
2857	1.125	970.817	Unknown	[M-H]-		0.239	FALSE	null	null	null	null	null	null	999	FALSE	FALSE	FALSE	Unit NormalizedByQcPeakHeight by alignment ID=-1	FALSE	FALSE	null	null	null	null	null	null	null	114.36	20220304 rerun Malagan plasma_18_20220304_018_3_1-010K-0_neg_Col_B_018	970.81738:19127 971.82073:3902 972.82409:0		16157.9	16374	18763.1	20013.2	17309.2	16438.8	17400	17664.7	16712.5	15873.8	18144.9	16157.9	17267.4	16512.7	0	16202.5	18403	14127.4
826	1.904	384.936	Unknown	[M-H]-	ion correlated with 581	0.152	TRUE	null	null	null	null	null	null	999	FALSE	FALSE	FALSE	Unit NormalizedByQcPeakHeight by alignment ID=-1	FALSE	FALSE	null	null	null	null	null	null	null	54.96	20220304 rerun Malagan plasma_76_20220304_076_30_1-003K-0_neg_Col_B_076	384.93619:97755 385.93954:6981 386.9429:2115	112.9853:128350 113.9883:3265 114.9892:1382 156.9924:647 180.97321:31600 181.97729:941 182.9769:503 240.98779:659 242.9872:941 248.96069:96335 249.3775:829 249.9646:3518 250.9644:879 254.9874:1044 266.9852:812 316.9487:25147 317.95761:759 318.9537:503 340.98569:1015 379.00021:1021 383.01389:615 384.93539:6538	98298.4	99845.3	94197.1	99593.7	101461	100662	100830	100324	100400	98963.2	102448	98298.4	98759.2	101314	0	102256	98863.6	99724.2
965	5.122	414.995	w/o MS2:Geodin Hydrate	[M-H]-	adduct linked to 1116_[M+Cl]-	0.022	TRUE	null	414.999	C17H14Cl2O8	Diphenylethers	MYFFDMMUGIQJQM-UHFFFAOYSA-N	O=C(O)C1=C(O)C(Cl)=C(C(Cl)=C1OC=2C(OC)=CC(O)=CC2C(=O)OC)C	530	TRUE	TRUE	FALSE	Unit NormalizedByQcPeakHeight by alignment ID=-1	FALSE	FALSE	null	null	89.9	null	null	null	null	4.31	20220304 rerun Malagan plasma_40_20220304_040_13_1-014K-0_neg_Col_B_040	414.99469:6470 415.99804:0 417.0014:6548	112.9839:576 130.99181:671 134.9882:559 142.99229:821 158.987:744 192.9894:906 204.991:838 220.9841:688 228.9894:785 230.9906:838 232.98219:891 234.99789:656 240.989:700 244.9826:621 251.01131:697 254.9917:1976 256.9873:821 260.98969:1150 262.99039:650 264.98849:729 266.98581:4641 268.9805:1082 270.99921:932 276.98959:615 278.98679:3300 281.09439:600 282.9801:1188 284.99359:1012 287.01279:806 288…	5985.81	5750.22	6493.71	6016.07	7178	4753.25	6936.97	6116.97	6686.24	4936.5	6372.57	5985.81	6282.09	5553.78	3685.17	6685.3	6840.88	6268.87
489	9.363	277.074	w/o MS2:3-(5,7-dimethoxy-4-oxochromen-2-yl)propanoic acid	[M-H]-		0.217	TRUE	null	277.072	C14H14O6		AKJIPZYHXYQVJT-UHFFFAOYSA-N	O=C(O)CCC=1OC2=CC(OC)=CC(OC)=C2C(=O)C1	530	TRUE	TRUE	FALSE	Unit NormalizedByQcPeakHeight by alignment ID=-1	FALSE	FALSE	null	null	98.7	null	null	null	null	8.81	20220304 rerun Malagan plasma_46_20220304_046_16_1-009K-36_neg_Col_B_046	277.07379:5055 278.07714:813 279.0805:0	85.0115:525 88.0405:1631 89.0239:1034 112.0543:143 114.0258:472 115.0206:2061 116.9959:458 120.9888:84 130.062:1076 132.99001:136 144.9921:492 154.9935:252 156.03481:567 156.9989:34 157.03059:1618 164.9969:115 166.9921:51 175.00169:115 182.9877:63 186.0464:591 186.99699:338 187.04221:2784 188.04761:163 192.9892:206 201.03951:47 203.007:337 204.98891:191 212.9953:420 217.0513:1169 241.0914:485 266…	2907.62	1975.54	2561.2	1978.1	3720.1	3570.06	2876.59	2767.59	1735.37	2296.53	3100.84	2907.62	2215.36	2027.61	0	3517.67	2134.11	1790.87
2375	4.925	795.64	Unknown	[M-H]-	adduct linked to 2530_[M+FA-H]-	0.935	TRUE	null	null	null	null	null	null	999	FALSE	FALSE	FALSE	Unit NormalizedByQcPeakHeight by alignment ID=-1	FALSE	FALSE	null	null	null	null	null	null	null	73.76	20220304 rerun Malagan plasma_12_20220304_012_QC1_neg_Col_B_012	795.63989:5069 796.64324:1976 797.6466:6848	168.0433:1987 218.9902:65 283.26471:89 303.2345:172 304.2395:231 304.98239:46 327.23679:348 446.98871:94 566.98779:84 622.98962:47 628.99579:138 712.00348:51 714.98669:63 724.5152:28 739.57599:165 740.5686:213 741.59271:1263 742.53931:440 742.5965:457 744.61102:582 745.61627:762 788.96039:46 790.50189:872 790.54352:53 791.026:1690 791.50317:481 791.58929:391 791.60712:486 792.00629:54 793.02307:7…	4455	3743.08	3198.47	3221.25	2653.62	2661.28	3134.97	3345.92	3604.22	3204.83	4688	4455	4778.1	3893.33	0	8033.42	7297.89	6877.15
2764	1.781	928.836	Unknown	[M-H]-	ion correlated with 2897; ion correlated with 3005; ion correlated with 2583	0.109	FALSE	null	null	null	null	null	null	999	FALSE	FALSE	FALSE	Unit NormalizedByQcPeakHeight by alignment ID=-1	FALSE	FALSE	null	null	null	null	null	null	null	974.19	20220304 rerun Malagan plasma_56_20220304_056_QC3_neg_Col_B_056	928.83618:100625 929.83953:13976 930.84289:3963		100033	100346	99759.9	100806	101201	100665	103602	106450	102272	103519	103439	100033	101340	100150	0	100622	99277.2	99846.1
2151	0.978	733.362	Unknown	[M-H]-		0.087	TRUE	null	null	null	null	null	null	999	FALSE	FALSE	FALSE	Unit NormalizedByQcPeakHeight by alignment ID=-1	FALSE	FALSE	null	null	null	null	null	null	null	42.11	20220304 rerun Malagan plasma_52_20220304_052_19_1-008K-8_neg_Col_B_052	733.36212:2260 734.36547:0 735.36883:0	112.986:4974 180.9731:3276 248.9604:14841 279.2363:1071 316.94919:14338 317.94989:521 384.93649:8732 385.93991:1062 452.92319:11768 453.9285:959 468.89511:1691 469.9053:588 520.91058:8100 521.9187:865 536.88593:1015 537.12982:397 588.89612:7876 604.87299:4250 656.88721:3688 672.8587:1153 685.52399:518 687.5415:1021 724.87048:874 731.02301:1588	1984.62	2543.89	2556.51	2598.35	2255.03	1840.43	2332.39	1822.08	2474.08	2651.69	2204.21	1984.62	1756.61	2040.93	0	2211.32	2547.51	2188.53
697	0.69	352.854	Unknown	[M-H]-	similar chromatogram in higher mz_1623; adduct linked to 632_[M-H2O-H]-	0.109	TRUE	null	null	null	null	null	null	999	FALSE	FALSE	FALSE	Unit NormalizedByQcPeakHeight by alignment ID=-1	FALSE	FALSE	null	null	null	null	null	null	null	20.38	20220304 rerun Malagan plasma_72_20220304_072_28_1-003K-12_neg_Col_B_072	352.85501:2120 353.85836:1352 354.86172:0	102.9498:779 108.991:968 112.0017:412 146.9377:1785 174.8786:1662 188.9978:556 190.9276:741 198.9846:671 216.99071:650 218.8692:1276 218.9407:459 224.8484:882 248.97099:732 262.8576:1262 266.9877:750 285.0004:800 290.98611:982 309.9819:759 348.9892:447 350.98859:2821 353.00861:782	1498.12	1208.82	932.552	1021.71	1511.96	1120	1847.32	1373.28	832.829	1070.53	1123.44	1498.12	489.589	2184.7	269.36	1099.54	2088.99	1416.73
1145	4.98	458.99	Unknown	[M-H]-		0.022	TRUE	null	null	null	null	null	null	999	FALSE	FALSE	FALSE	Unit NormalizedByQcPeakHeight by alignment ID=-1	FALSE	FALSE	null	null	null	null	null	null	null	5.21	20220304 rerun Malagan plasma_26_20220304_026_7_1-007K-36_neg_Col_B_026	458.98969:8709 459.99304:1704 460.9964:7398	142.9906:609 156.9899:941 186.9975:412 190.994:626 194.9881:824 214.9911:574 216.989:703 218.98959:1244 237.0139:300 240.9895:726 242.9865:1124 246.99831:662 248.9767:532 258.98059:762 260.99551:724 266.98669:1582 269.00241:803 272.9967:556 278.98889:1194 282.98471:968 290.9863:4244 291.9877:474 295.99301:682 296.99979:729 297.99579:424 298.9913:1200 302.99039:1279 304.98309:2250 306.98071:1962 3…	8314.81	9001.5	9050.33	8609.76	6882.81	9556.47	9356.19	9127.56	8011.17	9304.1	9537.25	8314.81	9925.91	9154.68	4266.25	9488.03	8418.61	9410.12
2933	1.11	1020.78	Unknown	[M-2H]2-	ion correlated with 3059; ion correlated with 2742; ion correlated with 3048; ion correlated with 2879	0.37	FALSE	null	null	null	null	null	null	999	FALSE	FALSE	FALSE	Unit NormalizedByQcPeakHeight by alignment ID=-1	FALSE	FALSE	null	null	null	null	null	null	null	89.02	20220304 rerun Malagan plasma_22_20220304_022_5_1-005K-36_neg_Col_B_022	1020.78369:6563 1021.78704:3193 1022.7904:0		3322.44	3838.43	3806.82	3621.25	3881	5013.57	3898.38	3009.69	3626.33	3219.74	2095.56	3322.44	2864.78	3049.15	0	4735.42	2146.68	2793.8
2925	0.872	1014.8	Unknown	[M+Cl]-	adduct linked to 2830_[M-H2O-H]-	0.065	FALSE	null	null	null	null	null	null	999	FALSE	FALSE	FALSE	Unit NormalizedByQcPeakHeight by alignment ID=-1	FALSE	FALSE	null	null	null	null	null	null	null	46.25	20220304 rerun Malagan plasma_92_20220304_092_37_1-002K-0_neg_Col_B_092	1014.80042:2674 1015.80377:852 1016.80713:0		2070.38	2316.75	2216.36	2459.09	2108.87	2037.86	2082.84	1931.83	2300.71	1989.37	1941.1	2070.38	1483.06	2090.54	0	1918.9	1928.14	1782.8
638	10.382	335.05	w/o MS2:Unknown (carbon number 19); PlaSMA ID-751	[M-H]-	ion correlated with 133; similar chromatogram in higher mz_1085	0.957	TRUE	4.94	335.056	C19H12O6	Unknown			530	TRUE	TRUE	FALSE	Unit NormalizedByQcPeakHeight by alignment ID=-1	FALSE	FALSE	null	null	82.1	99.9	null	null	null	176.37	20220304 rerun Malagan plasma_20_20220304_020_4_1-005K-8_neg_Col_B_020	335.0498:134113 336.05315:21065 337.05651:2543	92.9961:369 96.0203:8102 97.0045:2587 123.0306:616 124.015:60825 124.2107:116 125.0187:3123 128.9957:85 167.021:410027 167.0752:661 167.1073:1368 167.1888:2253 167.1982:2157 167.2506:2265 167.27:2942 167.2903:2285 167.4276:408 167.6246:929 167.6994:615 167.71519:497 167.8038:1176 167.83369:1323 167.8512:1458 167.8647:1393 167.8956:1394 167.9108:1287 167.927:1019 167.9426:1179 167.95889:1508 167.9…	112711	109438	122710	119484	145500	141725	146682	139991	139947	133507	128457	112711	112785	124390	0	136505	143494	123806
2509	10.455	835.535	w/o MS2:Phosphatidylinositol 16	[M-H]-		0.217	TRUE	null	835.534	C43H81O13P	Phosphatidylinositols	IBBOEPTXNHPBRH-AFOMSZMQSA-N	CCCCCCCCCCCCCCCC(=O)OCC(COP(O)(=O)O[C@H]1[C@H](O)[C@@H](O)[C@H](O)[C@@H](O)[C@H]1O)OC(=O)CC\C=C/CCCCCCCCCCCCC	530	TRUE	TRUE	FALSE	Unit NormalizedByQcPeakHeight by alignment ID=-1	FALSE	FALSE	null	null	100	null	null	null	null	82.57	20220304 rerun Malagan plasma_96_20220304_096_39_1-002K-8_neg_Col_B_096	835.53461:5906 836.53796:3513 837.54132:0	241.0137:848 255.23039:355 279.23489:113 391.2265:554 553.28088:406 670.97491:46 695.85437:57 831.00189:278 833.52118:14905 834.5249:7629 835.53351:19201	7737.75	4853.37	3407.02	3670.56	6991.99	7811.96	10288.7	5550.23	6694.74	4985.92	5021.6	7737.75	5451.23	5369.8	0	5352.26	8264.18	6259.5
2137	0.688	728.541	Unknown	[M-H]-		0.196	TRUE	null	null	null	null	null	null	999	FALSE	FALSE	FALSE	Unit NormalizedByQcPeakHeight by alignment ID=-1	FALSE	FALSE	null	null	null	null	null	null	null	50.53	20220304 rerun Malagan plasma_78_20220304_078_QC4_neg_Col_B_078	728.54437:2398 729.54772:1920 730.55108:1209	80.9178:183 146.93761:146 190.9263:212 237.1534:104 281.25101:185 663.64697:1437 665.62811:84 666.6355:209 672.6311:264 674.65112:2094 675.659:722 678.65021:213 701.01312:30 709.43512:1376 709.56012:721 709.6142:2195 709.6626:1468 710.43671:456 710.56641:377 710.6181:2691 711.61932:1663 712.52942:351 712.57971:278 712.61133:225 712.64301:673 713.03003:96 713.5282:832 713.62341:95 713.65381:47 714…	906.5	687.391	623.011	722.157	1584.48	1014.51	1628.19	1025.39	895.527	1088.31	1622.38	906.5	1318.48	2565.75	0	897.505	1151.2	1391.29
1481	5.037	543.003	Unknown	[M-H]-		0.022	TRUE	null	null	null	null	null	null	999	FALSE	FALSE	FALSE	Unit NormalizedByQcPeakHeight by alignment ID=-1	FALSE	FALSE	null	null	null	null	null	null	null	6.99	20220304 rerun Malagan plasma_44_20220304_044_15_1-014K-36_neg_Col_B_044	543.0033:7819 544.00665:0 545.01001:9433	168.98869:965 224.0715:1106 228.9903:644 242.99071:894 248.9958:924 252.9884:606 255.2325:9356 256.2366:1479 261.00201:700 286.99109:568 288.99411:638 292.98389:668 298.99411:785 306.99771:868 316.9834:688 318.9808:579 322.99451:624 340.98349:788 342.98679:1529 346.9938:1085 352.8421:388 354.9798:700 356.992:1071 372.98569:941 380.979:1547 384.98959:1382 390.97849:1124 391.02759:444 392.99579:759…	6903.44	8288.73	8668.26	5878.9	9441.42	6264.34	6587.79	6791.34	7847.63	7494.32	5803.92	6903.44	4681.86	7115.97	2001.05	7904.2	5651.97	7628.75
3011	1.41	1065.14	Unknown	[M-H]-		0.022	FALSE	null	null	null	null	null	null	999	FALSE	FALSE	FALSE	Unit NormalizedByQcPeakHeight by alignment ID=-1	FALSE	FALSE	null	null	null	null	null	null	null	5.76	20220304 rerun Malagan plasma_20_20220304_020_4_1-005K-8_neg_Col_B_020	1065.1449:7299 1066.14825:0 1067.15161:0		5946	6105.72	5550.57	5476.7	6338.21	5791.46	6035.97	5548.03	5204.85	4817.28	5894.14	5946	5191.4	5975.63	0	5968.96	4872.92	6020.71
1318	6.701	500.279	w/o MS2:Phosphatidylethanolamine lyso 20	[M-H]-		0.957	TRUE	null	500.278	C25H44NO7P	2-acyl-sn-glycero-3-phosphoethanolamines	SOFGMCJQWLTKCE-ZKWNWVNENA-N	CCCCCC\C=C/C\C=C/C\C=C/C\C=C/CCC(=O)OC(CO)COP(O)(=O)OCCN	530	TRUE	TRUE	FALSE	Unit NormalizedByQcPeakHeight by alignment ID=-1	FALSE	FALSE	null	null	99.9	null	null	null	null	265.18	20220304 rerun Malagan plasma_42_20220304_042_14_1-014K-8$9_neg_Col_B_042	500.27859:23419 501.28194:9559 502.2853:4313	78.9594:224 132.99091:93 140.0123:971 189.045:92 196.03819:3008 205.19411:332 214.0479:283 259.24261:1777 260.24951:333 301.21591:173 303.2334:17898 304.23761:4221 305.246:1769 316.9848:346 348.9874:102 352.97699:259 356.97729:56 364.98529:84 410.9939:77 434.9848:88 489.28171:110 490.99261:196 497:125 500.2785:30006	13776.4	10457.6	13371.1	11448.6	14549.4	15085.5	14224.1	11712.6	10799.5	11485.7	16452.9	13776.4	9285.05	14310.2	0	16637.7	24526	15380.1
391	13.551	247.041	Unknown	[M-H]-		0.022	TRUE	null	null	null	null	null	null	999	FALSE	FALSE	FALSE	Unit NormalizedByQcPeakHeight by alignment ID=-1	FALSE	FALSE	null	null	null	null	null	null	null	5.18	20220304 rerun Malagan plasma_18_20220304_018_3_1-010K-0_neg_Col_B_018	247.041:5091 248.04435:806 249.04771:1765	61.0173:609 118.898:529 162.83839:1759 176.8952:515 178.86681:1521 196.8775:1771 214.91161:888 216.9146:559 232.9279:1497 233.8013:529 234.92101:532 235.7964:747 247.04041:2121	2986	4994.74	4311	5235.15	3624.9	3971	4040.03	3910.89	2870.91	2971.84	3026.63	2986	2859.07	3055.76	2456.46	3182.75	3200.45	2686.05
1920	1.266	656.886	w/o MS2:PFSA-pentafluorosulfide; C9HF23O3S2	[M-H]-	ion correlated with 583; ion correlated with 401; ion correlated with 825	0.848	TRUE	null	656.893	C9HF23O3S2	PFSA	GQDNCVBSGIWYLZ-UHFFFAOYSA-N	O=S(=O)(O)C(F)(F)C(F)(F)C(F)(F)C(F)(F)C(F)(F)C(F)(F)C(F)(F)C(F)(F)C(F)(F)S(F)(F)(F)(F)F	530	TRUE	TRUE	FALSE	Unit NormalizedByQcPeakHeight by alignment ID=-1	FALSE	FALSE	null	null	88.6	null	null	null	null	83.96	20220304 rerun Malagan plasma_18_20220304_018_3_1-010K-0_neg_Col_B_018	656.88623:133688 657.88958:14006 658.89294:5465	112.9856:35229 113.99:1679 180.9731:19188 181.97591:726 248.9606:77762 249.964:3400 250.967:1585 316.9483:49056 317.95139:2800 318.95441:1382 384.93549:56959 385.9361:3226 386.93829:1224 394.892:1344 452.9231:29506 453.92349:3221 520.91058:56676 521.91479:5350 522.9162:3574 569.0119:491 588.89728:16215 589.89972:1671 590.90448:959 656.8858:31391	126106	124197	129918	131019	126991	123935	121696	126442	124658	127297	127818	126106	124462	122222	0	123722	124912	126160
585	0.992	316.948	Unknown	[M-H]-	ion correlated with 828	0.043	TRUE	null	null	null	null	null	null	999	FALSE	FALSE	FALSE	Unit NormalizedByQcPeakHeight by alignment ID=-1	FALSE	FALSE	null	null	null	null	null	null	null	13.19	20220304 rerun Malagan plasma_54_20220304_054_20_1-008K-36_neg_Col_B_054	316.94849:109532 317.95184:7870 318.9552:2813	75.0151:391 102.9484:571 112.9854:177009 113.6294:515 113.7723:391 113.9017:274 113.9888:4453 114.989:1312 118.995:559 128.9938:671 146.9382:962 179.058:1135 180.97321:35662 181.9763:1332 190.9288:1256 248.96111:60941 249.9651:3662 250.9659:1568 254.9875:809 282.98389:662 312.99591:1100 314.98401:644 316.7406:3212 316.94669:3779	107291	103137	106202	107572	102565	104267	103183	110761	104640	111013	108770	107291	113969	108121	0	101575	110359	110213
1747	1.097	604.873	Unknown	[M-H2O-H]-	adduct linked to 1805_[M-H]-	0.935	TRUE	null	null	null	null	null	null	999	FALSE	FALSE	FALSE	Unit NormalizedByQcPeakHeight by alignment ID=-1	FALSE	FALSE	null	null	null	null	null	null	null	59.08	20220304 rerun Malagan plasma_12_20220304_012_QC1_neg_Col_B_012	604.8728:45536 605.87615:5665 606.87951:5900	248.96001:4302 250.9651:452 304.98499:147 306.91629:126 316.9483:586 317.95239:124 318.9545:229 332.92099:830 384.936:2069 400.90961:420 437.04221:146 452.92261:342 454.9296:118 468.897:2829 470.9046:446 470.99139:15 472.98221:214 520.91132:2677 521.91492:543 522.91071:352 536.88397:830 574.9953:91 582.9726:156 584.97998:272 591.46149:435 592.98907:146 593.1593:92 594.9389:85 595.01721:534 595.49…	40717	40258.7	43694.4	40470.8	41769.2	45281.3	42143.6	37407.3	38939.7	37512.9	32127.1	40717	36349.1	36555.5	0	44436.6	35107.8	37556.3
1201	5.079	470.997	Unknown	[M-H]-		0.065	TRUE	null	null	null	null	null	null	999	FALSE	FALSE	FALSE	Unit NormalizedByQcPeakHeight by alignment ID=-1	FALSE	FALSE	null	null	null	null	null	null	null	7.56	20220304 rerun Malagan plasma_22_20220304_022_5_1-005K-36_neg_Col_B_022	470.9967:9849 472.00005:0 473.00341:12737	185.0025:691 186.9993:547 192.9884:779 216.9903:547 224.9973:626 232.983:609 242.98759:1847 244.9843:406 254.992:1188 255.2337:3662 262.99319:971 266.9866:1429 268.9859:485 274.99301:579 278.98529:1018 283.11481:1503 286.99429:1268 290.9913:1035 292.98489:709 300.98779:832 302.98831:1694 304.98459:924 306.97879:544 315.00821:624 316.98199:2788 317.9892:874 318.98001:1900 322.99481:4224 324.99579:…	8325.69	7851.6	8677.32	8533.92	7212.51	9773.55	8837.66	7414.17	8709.52	9210.61	8912.75	8325.69	6743.44	7949.8	2675.08	8567.28	8282.89	7623.14
2529	0.76	841.012	Unknown	[M-H]-		0.587	TRUE	null	null	null	null	null	null	999	FALSE	FALSE	FALSE	Unit NormalizedByQcPeakHeight by alignment ID=-1	FALSE	FALSE	null	null	null	null	null	null	null	13.19	20220304 rerun Malagan plasma_12_20220304_012_QC1_neg_Col_B_012	841.01147:7076 842.01482:2607 843.01818:5904	216.9982:128 279.23169:102 280.2359:163 281.2478:648 284.26569:192 311.61938:218 413.00119:131 508.33911:59 508.98059:144 601.00842:247 616.97852:218 620.97827:186 702.97601:258 711.00739:129 715.57739:87 754.97803:115 765.00671:178 768.02502:108 769.62653:2285 770.57092:1166 770.62091:592 771.00122:23 771.57379:2466 771.63678:1177 772.58319:3285 772.64069:691 772.98511:102 773.58728:1571 774.585…	7741.56	10717	8082.37	8135.47	3367.3	8386.71	10001.2	5845.42	5304.45	9331.5	7038.1	7741.56	7957.86	7919.22	1378.23	9151.25	7031.62	8458.7
2590	1.385	861.351	Unknown	[M-H]-		0.109	TRUE	null	null	null	null	null	null	999	FALSE	FALSE	FALSE	Unit NormalizedByQcPeakHeight by alignment ID=-1	FALSE	FALSE	null	null	null	null	null	null	null	136.16	20220304 rerun Malagan plasma_44_20220304_044_15_1-014K-36_neg_Col_B_044	861.35138:16835 862.35473:1280 863.35809:0	112.9853:8971 180.97321:5576 181.97459:671 248.96091:21218 249.9653:903 303.23419:865 316.948:24462 317.95309:476 318.95029:882 327.23279:335 384.9353:19382 385.9426:1985 452.92331:22576 453.9277:971 454.9259:918 510.8804:697 520.91132:17579 521.91821:1162 522.9137:729 588.89838:25753 589.9057:2232 590.89948:874 656.88641:9585 657.89209:1053 714.83551:659 724.8739:22982 725.8786:2603 726.88623:17…	17287.9	17055.7	16953.1	17852.7	16262.1	16192.6	15976.1	17168.9	16559.8	16114.4	16516.8	17287.9	16984	16254.4	0	15870.8	16178.3	16031.8
2505	1.105	834.844	Unknown	[M-2H]2-		0.674	TRUE	null	null	null	null	null	null	999	FALSE	FALSE	FALSE	Unit NormalizedByQcPeakHeight by alignment ID=-1	FALSE	FALSE	null	null	null	null	null	null	null	209.3	20220304 rerun Malagan plasma_14_20220304_014_1_1-010K-36_neg_Col_B_014	834.84229:14288 835.84564:3580 836.849:0	180.9743:103 316.94971:863 384.93631:385 520.90619:1447 770.56488:175 772.58978:87 790.0097:55 829.04053:93 830.5813:256 831.0177:500 832.99158:162	14107.9	14476.3	14876	15513.3	13153.4	12050.9	15143	14071.2	13855.9	14617	12938.7	14107.9	12945.1	13963.8	0	13488.2	14433.2	12764.7
2514	0.763	837.01	Unknown	[M-H2O-H]-	adduct linked to 2704_[M+FA-H]-	0.674	TRUE	null	null	null	null	null	null	999	FALSE	FALSE	FALSE	Unit NormalizedByQcPeakHeight by alignment ID=-1	FALSE	FALSE	null	null	null	null	null	null	null	12.83	20220304 rerun Malagan plasma_12_20220304_012_QC1_neg_Col_B_012	837.00641:7139 838.00976:1948 839.01312:9920	216.9982:128 279.23169:103 280.2359:163 281.2478:648 284.26569:192 311.61938:218 413.00119:131 508.33911:59 508.98059:144 601.00842:247 616.97852:218 620.97827:186 702.97601:258 711.00739:129 715.57739:87 754.97803:115 765.00671:178 768.02502:108 769.62653:2285 770.57092:1166 770.62091:592 771.00122:23 771.57379:2467 771.63678:1177 772.58319:3285 772.64069:691 772.98511:102 773.58728:1571 774.585…	7139.19	8655.8	8852.29	3794.89	8522.37	7594.31	7140.49	4203	10215.7	8989.91	9668.4	7139.19	9487.83	5672.44	1453.81	9037.95	7349.55	9604.02
153	7.908	173.987	Unknown	[M-H]-	similar chromatogram in higher mz_1539	0.674	TRUE	null	null	null	null	null	null	999	FALSE	FALSE	FALSE	Unit NormalizedByQcPeakHeight by alignment ID=-1	FALSE	FALSE	null	null	null	null	null	null	null	487.9	20220304 rerun Malagan plasma_12_20220304_012_QC1_neg_Col_B_012	173.9864:22202 174.98975:2004 175.99311:2257	66.0346:4331 71.0134:858 78.9178:651 79.9559:715 80.9164:639 90.9973:64 94.0295:97023 95.0325:6256 99.0077:211 104.9962:741 113.0025:549 113.0243:418 146.9384:11 148.9843:345 166.9921:170 173.9865:31660	21293.9	20479.7	18509.1	2413.21	2215.11	993.845	301.553	419.377	500.905	988.863	40245.7	21293.9	48455.4	19102.7	0	14719.4	46416	46827.9
1225	1.077	476.983	Unknown	[M+Cl]-	adduct linked to 1072_[M-H]-	0.13	TRUE	null	null	null	null	null	null	999	FALSE	FALSE	FALSE	Unit NormalizedByQcPeakHeight by alignment ID=-1	FALSE	FALSE	null	null	null	null	null	null	null	6.12	20220304 rerun Malagan plasma_90_20220304_090_36_1-011K-36_neg_Col_B_090	476.987:3038 477.99035:963 478.99371:3885	112.9853:7306 180.9735:3267 186.9977:12 194.9873:27 214.99541:21 220.98711:173 248.96159:6709 266.98541:694 278.991:575 280.98111:3 283.26141:12 284.9986:95 294.98071:16 297.9985:118 298.99469:546 302.98969:605 304.98361:346 316.94659:4084 316.98181:542 317.9837:24 324.9899:231 328.9838:727 330.99301:379 332.92068:593 334.9924:446 340.98431:104 354.9855:446 360.98941:412 366.9798:733 368.99551:42…	1477.25	1491.45	1908.4	1423.54	1206.86	1660.4	2134.9	1622.98	1705.21	2523.61	1773.68	1477.25	1872.72	2035.84	6760.74	1150.99	1672.34	1649.03
8	6.928	87.0417	w/o MS2:Isobutyric acid	[M-H]-	similar chromatogram in higher mz_52	0.957	FALSE	null	87.0452	C4H8O2	Carboxylic acids	KQNPFQTWMSNSAP-UHFFFAOYSA-N	O=C(O)C(C)C	530	TRUE	TRUE	FALSE	Unit NormalizedByQcPeakHeight by alignment ID=-1	FALSE	FALSE	null	null	94.2	null	null	null	null	65.1	20220304 rerun Malagan plasma_62_20220304_062_23_1-013K-36_neg_Col_B_062	87.0417:4173 88.04505:0 89.04841:0		3480.44	3311.07	3363.92	4079.72	2674.25	4197.32	3416.05	3531.34	3560.05	3769.73	4454.31	3480.44	3607.33	3513.14	0	3776.82	4021.62	4116.65
504	0.773	290.991	Unknown	[M-H]-		0.043	TRUE	null	null	null	null	null	null	999	FALSE	FALSE	FALSE	Unit NormalizedByQcPeakHeight by alignment ID=-1	FALSE	FALSE	null	null	null	null	null	null	null	3.65	20220304 rerun Malagan plasma_80_20220304_080_31_1-004K-8_neg_Col_B_080	290.98779:2051 291.99114:0 292.9945:2539	68.9978:220 92.9951:666 94.9951:148 108.9908:932 116.9939:1201 118.993:244 128.99409:367 132.9892:328 135.00571:60 138.98869:68 142.9931:804 145.9323:208 146.99071:233 154.99361:1183 166.99319:1316 168.9917:520 170.98869:358 182.98849:769 194.9868:810 198.9942:84 202.99091:277 204.9902:1827 210.9823:141 216.99049:938 221.0036:929 221.15559:925 223.00281:128 224.996:984 232.981:564 234.98689:104 2…	1568	2385.83	1788.44	2101.01	2004.32	2360.33	1761	1885.77	1428.04	2242.08	1154.12	1568	1803.3	1488.29	628.096	1165.29	1370.74	1515.6
232	10.287	197.068	w/o MS2:Harmol	[M-H]-	similar chromatogram in higher mz_361	0.935	TRUE	3.166	197.072	C12H10N2O	Harmala alkaloids	SATMZMMKDDTOSQ-UHFFFAOYSA-N	CC1=C2NC3=C(C=CC(O)=C3)C2=CC=N1	530	TRUE	TRUE	FALSE	Unit NormalizedByQcPeakHeight by alignment ID=-1	FALSE	FALSE	null	null	62	99.7	null	null	null	108.42	20220304 rerun Malagan plasma_52_20220304_052_19_1-008K-8_neg_Col_B_052	197.0677:35618 198.07105:32528 199.07441:21804	66.9982:76 70.0365:235 70.9946:282 72.0088:2524 74.024:2000 75.0305:1342 80.0606:496 81.0689:130 89.0211:1055 90.0275:1067 90.0449:1067 92.026:112 93.0336:203 94.0409:778 94.9932:80 102.9992:162 107.0491:753 108.0563:2328 109.0276:1392 109.0612:1396 110.0358:10024 110.0661:302 111.0417:4078 112.0144:164 113.0207:2296 114.0277:2185 117.0336:196 118.0421:163 122.0363:1695 123.0433:12046 124.0505:60…	29787.6	32061.3	34120.8	28070.8	28567.5	31485.6	29532.9	30617.9	31176.3	33293.8	29261.4	29787.6	29756	31042.5	0	29683.4	33203	29221.5
28	1.19	112.985	Trifluoroacetic acid	[M-H]-		0.217	TRUE	null	112.986	C2HF3O2	PFSA	DTQVDTLACAAQTR-UHFFFAOYSA-N	O=C(O)C(F)(F)F	430	TRUE	TRUE	TRUE	Unit NormalizedByQcPeakHeight by alignment ID=-1	FALSE	FALSE	null	null	93.3	null	88	88	100	21.53	20220304 rerun Malagan plasma_70_20220304_070_27_1-012K-12_neg_Col_B_070	112.9853:86845 113.98865:2200 114.99201:0	68.9953:4244 112.9862:3900	85974.8	86592.2	83482.3	87411.3	82046.5	89859.1	86869.3	88118.8	89320	92535.4	87735.5	85974.8	88441.6	83261.1	4420.64	93046.1	88041	90074.4
2191	0.763	745.007	Unknown	[M-H2O-H]-	adduct linked to 2382_[M+Cl]-; adduct linked to 2419_[M+FA-H]-	0.652	TRUE	null	null	null	null	null	null	999	FALSE	FALSE	FALSE	Unit NormalizedByQcPeakHeight by alignment ID=-1	FALSE	FALSE	null	null	null	null	null	null	null	13.66	20220304 rerun Malagan plasma_12_20220304_012_QC1_neg_Col_B_012	745.01038:6508 746.01373:2941 747.01709:10076	168.04311:1480 192.9899:114 227.2011:176 255.2332:1746 256.2366:170 276.99301:90 279.23221:8 280.2363:491 281.2485:2008 282.2536:167 303.2345:1398 327.2363:288 341.98511:144 354.97369:239 374.98471:212 414.97461:99 420.9903:122 463.42471:146 480.31339:100 543.0058:152 545.00061:157 552.98291:152 557.00861:226 560.98969:386 590.98859:126 605.0072:107 609.02368:246 615.01672:224 625.00391:237 654.9…	8587	12773.5	10267.6	8227.17	8647.72	11366.9	5847.5	8302.91	8281.5	9036.83	6896.19	8587	9405.15	7003.06	1646.95	5596.94	7808.59	7908.36
1038	0.768	434.991	Unknown	[M-H]-		0.587	TRUE	null	null	null	null	null	null	999	FALSE	FALSE	FALSE	Unit NormalizedByQcPeakHeight by alignment ID=-1	FALSE	FALSE	null	null	null	null	null	null	null	7.27	20220304 rerun Malagan plasma_14_20220304_014_1_1-010K-36_neg_Col_B_014	434.99359:5831 435.99694:863 437.0003:8169	108.9899:421 162.9791:335 166.9937:103 168.99159:211 170.98801:128 174.9973:148 188.99879:120 190.9928:638 192.9904:893 202.99249:104 204.989:197 210.99699:159 216.9917:1054 218.9899:505 220.98331:544 226.9917:254 230.9868:638 240.991:613 242.98489:1021 244.98531:1025 248.9984:529 252.992:532 260.98041:131 262.99011:56 264.99109:76 266.9877:1084 267.0018:1084 268.98441:385 270.9827:366 276.98431:…	5375.81	6682.53	6914.01	5703.75	4639.24	6044.72	5471.72	4749.47	6494.88	3557.66	6515.79	5375.81	7497.89	7256.54	2268.56	6155.1	4636.66	5339.56
1384	5.136	519.024	Unknown	[M-H]-		0.043	TRUE	null	null	null	null	null	null	999	FALSE	FALSE	FALSE	Unit NormalizedByQcPeakHeight by alignment ID=-1	FALSE	FALSE	null	null	null	null	null	null	null	6.76	20220304 rerun Malagan plasma_30_20220304_030_9_1-007K-8_neg_Col_B_030	519.02441:4718 520.02776:476 521.03112:0	182.9879:656 186.9846:418 220.98531:735 221.0074:471 230.9839:824 252.98911:1050 262.99289:662 266.98581:859 269.00681:568 272.97601:706 283.26129:688 284.99841:674 290.98801:668 303.00021:662 303.98389:571 305.2514:609 324.98889:556 328.9863:1529 334.97421:371 334.99719:1541 336.99521:1438 338.99319:859 340.98151:1856 346.98792:788 352.9895:671 354.9913:1241 366.97949:1212 367.00409:588 371.0007…	4219.75	3539.32	4343.76	3745.05	3575.59	3260.39	3751.95	3982.07	3736	4399.35	3593.63	4219.75	4517.68	3164.64	997.941	3863.5	3650.76	3226.07
2056	0.908	698.867	Unknown	[M-H]-		0.152	TRUE	null	null	null	null	null	null	999	FALSE	FALSE	FALSE	Unit NormalizedByQcPeakHeight by alignment ID=-1	FALSE	FALSE	null	null	null	null	null	null	null	80.43	20220304 rerun Malagan plasma_66_20220304_066_25_1-012K-0_neg_Col_B_066	698.86542:3868 699.86877:0 700.87213:0	112.9861:2609 180.97391:1524 248.9608:6153 316.94839:5671 384.93619:3544 452.92511:2800 520.91431:2012 552.86328:871 588.90417:1150 656.88208:835 677.00043:544 689.02222:691 698.99829:703	3818	4524.21	4415.76	3586.93	3958.21	3820.18	4480.53	3779.9	3567.51	3896.13	3850.03	3818	3579.66	4637.46	0	3245.59	3898.96	4185.39
23	8.777	112.985	Trifluoroacetic acid	[M-H]-		0.152	TRUE	null	112.986	C2HF3O2	PFSA	DTQVDTLACAAQTR-UHFFFAOYSA-N	O=C(O)C(F)(F)F	430	TRUE	TRUE	TRUE	Unit NormalizedByQcPeakHeight by alignment ID=-1	FALSE	FALSE	null	null	87.4	null	77.4	77.4	100	4.85	20220304 rerun Malagan plasma_42_20220304_042_14_1-014K-8$9_neg_Col_B_042	112.9853:11647 113.98865:0 114.99201:0	68.9955:14744 112.9854:3421	11219.9	10371.6	10997.8	10660.1	10757.5	11048.6	10701.9	11037.7	10058.1	11141.6	11326.5	11219.9	11338	11161.3	11393.2	10585.6	11535.2	13413.4
2682	1.403	894.844	Unknown	[M-H]-		0.739	TRUE	null	null	null	null	null	null	999	FALSE	FALSE	FALSE	Unit NormalizedByQcPeakHeight by alignment ID=-1	FALSE	FALSE	null	null	null	null	null	null	null	435.72	20220304 rerun Malagan plasma_12_20220304_012_QC1_neg_Col_B_012	894.84259:61270 895.84594:9509 896.8493:0	112.9853:9285 180.97369:3809 181.976:685 248.96021:17441 249.9639:1094 316.94809:11024 317.9552:618 384.93661:6582 385.93951:1024 452.9248:8182 453.92841:788 520.90869:3794 521.90747:603 588.89691:6062 656.8869:3888 658.88831:659 724.87042:3635 725.8736:668 792.86572:2306 860.85321:2397 894.84338:12218 895.34167:4859	56403.8	56903.8	60022	58190.6	56280.3	57801	57443.3	54911.8	55825.5	54130	57624.6	56403.8	55360	56691.3	0	55514.3	57312.4	53064.9
1285	10.656	491.118	w/o MS2:7-hydroxy-2-(4-hydroxy-3,5-dimethoxyphenyl)-5-[(2S,3R,4S,5S,6R)-3,4,5-trihydroxy-6-(hydroxymethyl)oxan-2-yl]oxychromen-4-one	[M-H]-		0.891	TRUE	null	491.12	C23H24O12		FLSOTPIEFVBPBU-LDBVRRDLSA-N	O=C1C=C(OC2=CC(O)=CC(OC3OC(CO)C(O)C(O)C3O)=C12)C=4C=C(OC)C(O)=C(OC)C4	530	TRUE	TRUE	FALSE	Unit NormalizedByQcPeakHeight by alignment ID=-1	FALSE	FALSE	null	null	67	null	null	null	null	8.34	20220304 rerun Malagan plasma_40_20220304_040_13_1-014K-0_neg_Col_B_040	491.1181:3832 492.12145:817 493.12481:0	145.06371:344 183.9718:153 242.98981:245 249.01511:112 278.99011:180 283.10999:174 305.0033:38 310.99649:2328 328.02649:501 329.07431:111 332.99979:114 340.98911:370 342.98749:116 345.0498:2411 380.9935:231 397.05261:139 410.98709:123 418.9689:111 427.0032:258 450.98941:371 459.02881:130 488.99649:321 490.9978:834 491.12521:856	2643.19	1944.68	1972.89	1956.7	2198.59	2503.35	2491.73	3088.33	3276.48	3185.76	3054.35	2643.19	3362.32	4016.47	0	4432.36	3925.1	2973.78
712	0.603	356.987	w/o MS2:1-(3,4-dihydroxyphenyl)-6,7-dihydroxy-1,2-dihydronaphthalene-2,3-dicarboxylic acid	[M-H]-		0.022	TRUE	null	356.994	C18H14O8	Aryltetralin lignans	WJMFXQBNYLYADA-UHFFFAOYSA-N	O=C(O)C1=CC=2C=C(O)C(O)=CC2C(C3=CC=C(O)C(O)=C3)C1C(=O)O	530	TRUE	TRUE	FALSE	Unit NormalizedByQcPeakHeight by alignment ID=-1	FALSE	FALSE	null	null	77.3	null	null	null	null	11.76	20220304 rerun Malagan plasma_4_20220304_004_Blank_neg_Col_B_004	356.9873:5644 357.99065:806 358.99401:5474	92.9952:401 108.9917:550 118.9901:324 126.9039:77 128.99541:372 130.88879:68 130.99249:85 131.9312:154 144.9912:490 146.9882:29 154.99249:44 166.9912:376 170.98711:881 172.9193:74 178.81239:118 178.9157:50 178.9913:698 188.9975:97 192.98959:671 194.993:168 196.98531:151 202.9315:212 204.98891:683 216.8187:96 216.9892:1648 217.9946:79 220.98399:93 226.99409:387 228.9875:1036 230.9874:241 232.98289…	2047.5	2393.27	1954.44	2471.39	2837.97	1844.7	3000.11	2613.88	2552.05	3115.29	1713.68	2047.5	1927.17	1445.82	5344.27	2617.35	1506.25	2018.88
1084	10.284	443.131	w/o MS2:Diferuloyl glycerol; PlaSMA ID-1172	[M+Cl]-	adduct linked to 931_[M-H]-; adduct linked to 886_[M-H]-	0.891	TRUE	6.34	443.135	C23H24O9	Ferulic acid and derivatives	PATJZXBBUQEFOY-UHFFFAOYSA-N	O=C(OCC(O)COC(=O)C=CC=1C=CC(O)=C(OC)C=1)C=CC=2C=CC(O)=C(OC)C=2	530	TRUE	TRUE	FALSE	Unit NormalizedByQcPeakHeight by alignment ID=-1	FALSE	FALSE	null	null	92.7	99.9	null	null	null	14.95	20220304 rerun Malagan plasma_38_20220304_038_12_1-001K-8_neg_Col_B_038	443.1308:4133 444.13415:930 445.13751:0	125.0567:290 220.05701:684 221.06281:2087 236.02631:85 260.9993:266 266.9921:354 268.9848:160 316.97891:336 354.98749:172 367.00369:106 390.98001:103 409.02371:99 428.9863:51 430.9798:568 431.00131:245 433.0022:347 434.98871:561 437.12161:177 438.98761:271 440.99969:358 442.1268:93 443.13281:3185	2756.5	2889.14	2601.03	1835.3	1544.46	1763.5	2072.7	3525.53	3354.48	3051.48	2546.23	2756.5	3005.23	4028.9	0	3097.95	2897.19	2847.51
2082	1.079	709.005	Unknown	[M-H]-		0.065	TRUE	null	null	null	null	null	null	999	FALSE	FALSE	FALSE	Unit NormalizedByQcPeakHeight by alignment ID=-1	FALSE	FALSE	null	null	null	null	null	null	null	4.22	20220304 rerun Malagan plasma_68_20220304_068_26_1-012K-36_neg_Col_B_068	709.0011:2387 710.00445:0 711.00781:1219	112.9856:5659 180.9733:1144 248.9601:4741 316.94681:7162 384.93771:2921 392.99701:559 452.92151:2685 508.9873:771 520.91553:2953 586.98828:503 588.89801:2835 631.33429:497 656.88318:809 689.00647:971 690.99658:1026 691.0235:438 692.02258:506 692.98572:1021 693.01221:1126 694.98499:921 695.01752:2226 699.00781:1815 701.00342:985 702.9975:2547 705.01331:341 707.00818:818 709.00043:1429	1493.06	1240.46	757.424	2087.09	2491.64	1991.38	3385.17	2597.8	2611.8	2843.51	2180.84	1493.06	2958.48	1825.74	8224.65	2189.84	2501.08	2402.52
1254	1.108	484.872	Unknown	[M-H2O-H]-	adduct linked to 1459_[M+Cl]-	0.391	TRUE	null	null	null	null	null	null	999	FALSE	FALSE	FALSE	Unit NormalizedByQcPeakHeight by alignment ID=-1	FALSE	FALSE	null	null	null	null	null	null	null	6.96	20220304 rerun Malagan plasma_12_20220304_012_QC1_neg_Col_B_012	484.8721:3237 485.87545:0 486.87881:720	112.9852:8472 113.9889:776 146.94:196 180.97321:3346 248.9603:7727 249.96429:713 251.0163:118 259.9184:77 266.98621:20 270.98651:139 292.98349:172 302.9866:145 316.94791:3261 316.9776:83 317.95529:417 332.91931:1016 342.97681:551 384.93661:702 384.9917:148 400.91211:933 402.9801:116 422.9939:161 442.98669:135 444.99469:158 452.9819:144 454.9668:71 454.99509:65 460.9968:260 462.98999:225 471.00519…	2536.75	2199.93	2541.78	2191.95	1879.78	3064.47	2029.78	2202.82	1878.1	1943.32	1315.82	2536.75	2033.22	1667.01	0	3115.22	1627.33	2157.19
1979	0.87	674.86	Unknown	[M+Cl]-	adduct linked to 1797_[M-H2O-H]-	0.348	TRUE	null	null	null	null	null	null	999	FALSE	FALSE	FALSE	Unit NormalizedByQcPeakHeight by alignment ID=-1	FALSE	FALSE	null	null	null	null	null	null	null	62.2	20220304 rerun Malagan plasma_34_20220304_034_QC2_neg_Col_B_034	674.8587:4149 675.86205:0 676.86541:0	112.9852:7689 180.97321:4103 248.9603:928 249.96291:915 316.94809:13461 317.94781:578 384.93631:1848 400.91071:268 452.92261:6025 454.92441:129 468.89761:1881 520.91083:5653 521.91089:331 536.8855:4407 588.89862:2610 604.86969:2250 672.85992:2223 674.85852:192 674.9903:625 675.0202:609	4185	4013.48	3844.42	3745.21	4626.12	3840.03	4411.13	3775.99	4017.87	4346.35	4135.13	4185	3812.63	4093.49	0	4694.61	4264.27	3546.94
2493	4.959	829.645	Unknown	[M+FA-H]-	adduct linked to 2325_[M-H]-	0.957	TRUE	null	null	null	null	null	null	999	FALSE	FALSE	FALSE	Unit NormalizedByQcPeakHeight by alignment ID=-1	FALSE	FALSE	null	null	null	null	null	null	null	243.6	20220304 rerun Malagan plasma_12_20220304_012_QC1_neg_Col_B_012	829.646:13365 830.64935:6583 831.65271:10009	112.9848:1779 168.0443:578 200.99921:60 279.23349:314 303.23279:2413 329.2467:82 354.97049:39 499.99289:50 552:47 606.97461:98 636.99719:84 746.51111:292 748.52777:2343 749.53119:407 750.54303:2730 751.55371:1126 755.60492:201 756.61188:427 757.6225:2408 758.62677:3154 759.62469:984 765.5921:509 767.60687:4672 768.61682:2204 769.62292:35841 770.62659:11364 770.84021:61 771.64642:307 811.01312:110…	12865.3	13117.6	12559.2	12133.7	8046.95	8952.91	9824.15	10441.9	12609.5	10754	14808.9	12865.3	13497.6	11796	0	17643	16863.3	15655.4
1924	1.527	656.887	w/o MS2:PFSA-pentafluorosulfide; C9HF23O3S2	[M-H]-	ion correlated with 2121; ion correlated with 2123	0.348	TRUE	null	656.893	C9HF23O3S2	PFSA	GQDNCVBSGIWYLZ-UHFFFAOYSA-N	O=S(=O)(O)C(F)(F)C(F)(F)C(F)(F)C(F)(F)C(F)(F)C(F)(F)C(F)(F)C(F)(F)C(F)(F)S(F)(F)(F)(F)F	530	TRUE	TRUE	FALSE	Unit NormalizedByQcPeakHeight by alignment ID=-1	FALSE	FALSE	null	null	91.1	null	null	null	null	91.16	20220304 rerun Malagan plasma_18_20220304_018_3_1-010K-0_neg_Col_B_018	656.88702:137858 657.89037:16448 658.89373:6456	112.9854:42009 113.9884:1282 180.9731:25100 182.97881:735 248.9604:105238 249.96581:4294 250.9632:2544 305.00311:615 316.94809:70753 317.9498:2459 318.95209:962 326.90259:762 384.93591:78526 385.93719:3847 386.9426:2829 387.93811:547 394.88821:371 452.92401:34035 453.92709:4282 454.92889:1706 520.91071:87553 521.91632:5785 522.91461:2726 588.8974:20415 589.90417:1600 656.88483:38212	129711	130575	134910	135271	131759	129961	133078	135614	136527	137704	129899	129711	132701	128604	0	134791	131254	135682
192	7.863	185.077	w/o MS2:Unknown (carbon number 9); PlaSMA ID-219	[M-H]-		0.717	TRUE	4.48	185.082	C9H14O4	Unknown			530	TRUE	TRUE	FALSE	Unit NormalizedByQcPeakHeight by alignment ID=-1	FALSE	FALSE	null	null	90.7	99.9	null	null	null	22.78	20220304 rerun Malagan plasma_96_20220304_096_39_1-002K-8_neg_Col_B_096	185.07719:5072 186.08054:0 187.0839:0	70.9922:1529 71.0133:1529 80.9164:1443 89.024:3913 89.0414:3913 90.0271:194 104.996:99 112.0015:110 112.9853:737 113.0011:1478 113.0239:805 116.9977:294 118.9951:512 119.035:1116 127.077:401 129.0191:78 146.93671:255 170.8308:98 176.81709:643 180.81329:2243 183.0049:144	4314.44	3407.93	4035.67	3922.28	3957.01	4391.09	4552.74	3866.28	4406.96	4340.48	4455.99	4314.44	4067.75	4261.39	0	4367.96	4758.56	4231.16
2769	1.6	928.838	Unknown	[M-H]-		0.109	FALSE	null	null	null	null	null	null	999	FALSE	FALSE	FALSE	Unit NormalizedByQcPeakHeight by alignment ID=-1	FALSE	FALSE	null	null	null	null	null	null	null	922.42	20220304 rerun Malagan plasma_96_20220304_096_39_1-002K-8_neg_Col_B_096	928.83759:103534 929.84094:17630 930.8443:5011		98255.5	96876.1	98390.2	101520	99648.8	98015.9	97975.4	97966.8	102628	96895.4	95232.8	98255.5	97493.2	99867.6	0	95550.9	96784.6	97578.5
2957	1.503	1031.32	Unknown	[M-H]-		0.109	FALSE	null	null	null	null	null	null	999	FALSE	FALSE	FALSE	Unit NormalizedByQcPeakHeight by alignment ID=-1	FALSE	FALSE	null	null	null	null	null	null	null	131.44	20220304 rerun Malagan plasma_32_20220304_032_10_1-001K-0_neg_Col_B_032	1031.31982:26421 1032.32317:3131 1033.32653:0		23222.6	21279.9	22909.9	22495.8	22034.8	21968.7	21991.8	22476.9	23711.8	22533.4	24111.4	23222.6	21997.9	24316.3	0	21043.2	21706.4	22085.3
726	1.084	360.989	Unknown	[M+Cl]-	adduct linked to 602_[M-H]-	0.457	TRUE	null	null	null	null	null	null	999	FALSE	FALSE	FALSE	Unit NormalizedByQcPeakHeight by alignment ID=-1	FALSE	FALSE	null	null	null	null	null	null	null	4.09	20220304 rerun Malagan plasma_12_20220304_012_QC1_neg_Col_B_012	360.99741:2259 362.00076:0 363.00412:1946	108.9895:380 112.9852:1029 118.9931:386 130.9921:311 142.9937:139 151.00259:114 154.9926:307 161.00481:113 162.9805:70 168.99091:794 178.9937:72 198.9814:120 200.9818:258 216.9899:482 218.9892:116 220.9852:906 222.9805:85 232.9855:33 244.98801:752 254.9837:620 256.98792:269 266.98599:1037 270.98001:174 278.98721:555 282.9845:731 286.992:113 290.9928:274 295.00031:428 300.9754:302 308.97559:74 322…	2258.88	1866.99	1807.37	2214.57	2050.43	1523	2039.46	2519.89	1942.46	1512.46	3049.34	2258.88	1898.79	2016.6	4455.51	2472.93	2488.5	2255.92
1237	6.742	480.309	w/o MS2:Phosphatidylethanolamine lyso 18	[M-H]-	similar chromatogram in higher mz_1309	0.957	TRUE	null	480.31	C23H48NO7P	2-acyl-sn-glycero-3-phosphoethanolamines	KIHAGWUUUHJRMS-UHFFFAOYNA-N	CCCCCCCCCCCCCCCCCC(=O)OC(CO)COP(O)(=O)OCCN	530	TRUE	TRUE	FALSE	Unit NormalizedByQcPeakHeight by alignment ID=-1	FALSE	FALSE	null	null	100	null	null	null	null	231.52	20220304 rerun Malagan plasma_12_20220304_012_QC1_neg_Col_B_012	480.30939:21401 481.31274:7269 482.3161:1113	112.9871:173 140.0112:1272 152.9957:244 158.9852:134 172.93159:84 196.03819:4773 214.0489:1491 228.9919:16 242.9828:71 254.9856:141 266.98779:132 270.99469:137 279.233:123 280.2366:295 281.2482:17990 282.25281:3439 283.26431:36743 284.2677:7214 284.9928:97 285.27121:1148 293.99139:100 294.98251:116 304.9866:78 312.9761:68 326.98511:185 328.983:85 340.9848:139 344.97729:153 348.98929:259 354.98901…	11947.6	3530.94	5036.94	5276.72	10021.9	10102.8	11564.2	6500.29	6377.56	7924.97	13671.9	11947.6	13011.2	16163.8	0	14785.1	22346.7	13534
1860	0.76	638.998	Unknown	[M-H]-	adduct linked to 1801_[M-H2O-H]-	0.783	TRUE	null	null	null	null	null	null	999	FALSE	FALSE	FALSE	Unit NormalizedByQcPeakHeight by alignment ID=-1	FALSE	FALSE	null	null	null	null	null	null	null	12.41	20220304 rerun Malagan plasma_12_20220304_012_QC1_neg_Col_B_012	638.99792:7517 640.00127:2454 641.00463:12426	174.99969:215 180.97501:29 226.9962:110 254.9886:403 262.9975:125 292.98279:143 314.9874:182 322.99509:320 348.99091:278 376.98749:373 382.00241:103 384.991:142 394.99979:247 408.00049:145 440.98251:706 450.97809:241 458.99039:115 462.9812:400 484.9935:505 486.98441:556 490.97961:408 490.9968:408 499.99121:112 510.99539:173 516.98749:188 523.97998:93 532.97461:247 536.98242:124 545.00281:448 562.…	7821.94	8199.47	8639.02	8841.65	5625.31	5884.79	7507.17	6949.1	6216.81	8049.31	8002.52	7821.94	8629.67	6409.13	1802.88	5848.06	6918.53	7121.77
1693	2.213	589.902	Unknown	[M-H]-		0.13	TRUE	null	null	null	null	null	null	999	FALSE	FALSE	FALSE	Unit NormalizedByQcPeakHeight by alignment ID=-1	FALSE	FALSE	null	null	null	null	null	null	null	69.08	20220304 rerun Malagan plasma_36_20220304_036_11_1-001K-36_neg_Col_B_036	589.90167:18476 590.90502:6254 591.90838:0	102.9544:515 112.9853:65165 113.9883:876 180.9731:32244 181.97459:1429 248.96069:92776 249.96359:4076 250.9653:1944 285.57501:697 306.92331:715 316.94769:93088 317.95261:3935 318.68091:591 318.95309:1924 350.9809:485 384.9357:33559 385.93839:1203 386.94:588 423.345:394 452.92361:73403 453.92761:5885 454.9277:782 484.99731:582 508.98209:794 520.91199:21859 521.91559:1915 522.05127:353 572.97882:70…	16029.1	16891.8	16421.8	16670.2	16451.3	16054.1	16618.8	16387	15982.5	16606.5	16952.5	16029.1	17344.8	16217.2	0	16884.9	16357.1	15272.6
2897	1.736	996.825	Unknown	[M-2H]2-	ion correlated with 3005; ion correlated with 2764	0.196	FALSE	null	null	null	null	null	null	999	FALSE	FALSE	FALSE	Unit NormalizedByQcPeakHeight by alignment ID=-1	FALSE	FALSE	null	null	null	null	null	null	null	849.73	20220304 rerun Malagan plasma_62_20220304_062_23_1-013K-36_neg_Col_B_062	996.82452:101653 997.82787:18496 998.83123:3333		100586	100228	104670	100448	96755.5	97978.8	98910.4	102901	101276	99544.1	99387.7	98828.8	97964	98884.7	0	97216.6	97888.9	95454.8
1228	5.037	477.01	Unknown	[M-H]-		0.022	TRUE	null	null	null	null	null	null	999	FALSE	FALSE	FALSE	Unit NormalizedByQcPeakHeight by alignment ID=-1	FALSE	FALSE	null	null	null	null	null	null	null	2.71	20220304 rerun Malagan plasma_56_20220304_056_QC3_neg_Col_B_056	477.01041:3033 478.01376:0 479.01712:7204	94.7423:94 112.9851:47 130.99071:165 186.98331:80 190.994:15 192.98759:400 232.9837:162 242.993:1233 246.9817:101 268.97849:61 278.9888:404 280.98929:467 283.11011:64 284.99371:66 290.9856:319 291.99438:18 295.99341:39 302.9863:652 316.98209:611 326.98792:258 328.98499:1291 329.9881:259 338.99109:284 340.98389:986 342.9826:398 342.9982:398 344.9855:656 348.99161:812 350.9881:235 352.9834:271 353.…	3032.75	2062.5	3503.17	5304.22	2823.35	1472.32	3076.32	1738.76	2830.41	2316.09	3574.41	3032.75	2631.23	1352.92	1117.75	4437.2	1194.75	1474.03
116	13.99	162.839	Unknown	[M-H]-		0.022	TRUE	null	null	null	null	null	null	999	FALSE	FALSE	FALSE	Unit NormalizedByQcPeakHeight by alignment ID=-1	FALSE	FALSE	null	null	null	null	null	null	null	26.05	20220304 rerun Malagan plasma_12_20220304_012_QC1_neg_Col_B_012	162.839:13944 163.84235:0 164.84571:4911	76.9683:138 126.8792:90 160.8418:5665 162.839:4234	14284.3	17812.5	18565.9	19043.3	19413.6	17963.3	20297.5	20662.4	16956	15710.8	12870	14284.3	13945	14108.4	6743.1	15203.4	13978.4	14428.1
2355	1.899	792.862	Unknown	[M-H]-	ion correlated with 2895	0.043	TRUE	null	null	null	null	null	null	999	FALSE	FALSE	FALSE	Unit NormalizedByQcPeakHeight by alignment ID=-1	FALSE	FALSE	null	null	null	null	null	null	null	140.05	20220304 rerun Malagan plasma_20_20220304_020_4_1-005K-8_neg_Col_B_020	792.86151:106263 793.86486:14272 794.86822:3661	112.9853:1044 113.9893:152 248.9606:904 249.9641:500 250.965:47 255.2316:164 256.23859:128 279.2326:105 280.23489:160 281.2493:139 316.94769:343 317.9527:141 318.95599:277 385.93869:169 386.94189:218 394.88651:285 480.31299:95 520.91101:429 588.89917:2304 589.90198:548 620.29828:87 657.89062:387 724.87659:155	103039	106190	102668	104749	102812	99853.7	101532	102036	103607	101442	105207	103039	101511	102748	0	101625	101165	101893
4	0.688	68.995	Unknown	[M-H]-		0.087	FALSE	null	null	null	null	null	null	999	FALSE	FALSE	FALSE	Unit NormalizedByQcPeakHeight by alignment ID=-1	FALSE	FALSE	null	null	null	null	null	null	null	9.45	20220304 rerun Malagan plasma_48_20220304_048_17_1-009K-8_neg_Col_B_048	68.995:2436 69.99835:0 71.00171:0		1370.69	888.119	889.061	990.659	983.089	1476.24	1619.64	1121.26	1606.01	1106.49	1308.39	1370.69	1463.52	2345.98	1680.9	1372.76	1821.83	1216.68
2901	1.421	997.326	Unknown	[M-H]-		0.087	FALSE	null	null	null	null	null	null	999	FALSE	FALSE	FALSE	Unit NormalizedByQcPeakHeight by alignment ID=-1	FALSE	FALSE	null	null	null	null	null	null	null	353.53	20220304 rerun Malagan plasma_48_20220304_048_17_1-009K-8_neg_Col_B_048	997.32648:24796 998.32983:5859 999.33319:0		22031.9	21872.5	22446.5	23237.8	20895.8	22212.3	21976	22193	22566.9	20634.5	22645.2	22031.9	22625	22631	0	21687.4	23272.9	21726.3
46	10.654	128.035	w/o MS2:L-5-Oxoproline	[M-H]-	similar chromatogram in higher mz_342; similar chromatogram in higher mz_793; similar chromatogram in higher mz_285	0.891	TRUE	null	128.035	C5H7NO3	Alpha amino acids and derivatives	ODHCTXKNWHHXJC-VKHMYHEASA-N	OC(=O)[C@@H]1CCC(O)=N1	530	TRUE	TRUE	FALSE	Unit NormalizedByQcPeakHeight by alignment ID=-1	FALSE	FALSE	null	null	62.4	null	null	null	null	60.33	20220304 rerun Malagan plasma_94_20220304_094_38_1-002K-36_neg_Col_B_094	128.0352:4214 129.03855:0 130.04191:0	61.9876:894 68.9954:1420 109.0387:850 126.9047:1343 127.0512:2994 128.035:1555	3123.69	3051.54	2786.53	3217.89	3778.36	3077.58	2704.48	3452.91	3791.5	3425.09	3209.08	3123.69	3079.33	4538.56	0	3711.34	4225.62	3292.67
60	13.37	134.895	Unknown	[M-H]-	similar chromatogram in higher mz_392; similar chromatogram in higher mz_673	0.913	TRUE	null	null	null	null	null	null	999	FALSE	FALSE	FALSE	Unit NormalizedByQcPeakHeight by alignment ID=-1	FALSE	FALSE	null	null	null	null	null	null	null	107.65	20220304 rerun Malagan plasma_14_20220304_014_1_1-010K-36_neg_Col_B_014	134.89439:39044 135.89774:7537 136.9011:11044	78.958:635 94.9293:1388 96.9278:994 96.9686:829 97.931:3197 99.9256:52518 100.0029:471 100.9263:6559 101.9245:2688 118.8999:906 128.89391:2518 130.8893:3006 132.8671:1218 132.8876:1409 132.9003:6141 134.8653:1788 134.8945:121679	58973.2	241113	166766	136241	99866.8	99795.7	72239.5	62469.4	76812.2	55344.7	64920.8	58973.2	64406.6	61430.7	0	59667.8	58113.2	57703.8
160	13.491	174.84	Unknown	[M-H]-		0.174	TRUE	null	null	null	null	null	null	999	FALSE	FALSE	FALSE	Unit NormalizedByQcPeakHeight by alignment ID=-1	FALSE	FALSE	null	null	null	null	null	null	null	36.77	20220304 rerun Malagan plasma_18_20220304_018_3_1-010K-0_neg_Col_B_018	174.83971:17425 175.84306:1222 176.84642:5598	78.9592:674 86.9755:1724 99.0442:606 99.9254:606 100.9258:529 130.9653:2038 132.8679:1391 134.8649:4809 134.8951:697 136.8607:2521 136.93539:959 137.87241:718 143.86391:668 146.95799:524 154.94679:1121 156.847:2444 159.89259:2082 168.83051:2306 169.8326:982 170.8327:2524 170.8492:1197 171.8315:874 172.84261:29815 173.8428:2321 174.8394:29121 174.86011:550 174.9568:1953 175.04379:906	14987.8	144026	76782.5	54704.2	36048.2	32011.8	27285.5	24397.9	20445.8	19557	16555	14987.8	15421.2	15760.7	280.345	15665	15796	15432.2
1676	5.469	586.315	Unknown	[M-H]-	adduct linked to 1599_[M-H2O-H]-	0.478	TRUE	null	null	null	null	null	null	999	FALSE	FALSE	FALSE	Unit NormalizedByQcPeakHeight by alignment ID=-1	FALSE	FALSE	null	null	null	null	null	null	null	60.63	20220304 rerun Malagan plasma_12_20220304_012_QC1_neg_Col_B_012	586.31299:2847 587.31634:0 588.3197:10611	168.0399:558 224.0687:1048 225.0748:796 242.0815:629 257.2272:566 283.26379:3995 284.26721:6078 285.2695:546 286.125:370 286.13461:370 298.99341:108 301.2182:1622 321.00089:120 354.99881:195 368.98221:226 380.9938:27 384.991:229 396.98999:55 405.00021:191 410.9856:289 414.9798:357 426.98941:235 440.97159:116 445.00369:258 466.9765:85 468.98901:105 481.00461:169 486.9827:133 506.98889:218 508.3406…	2569	1270.74	1303.44	1276.51	2230.8	3959.79	2997.7	1665.61	2307.64	2200.4	2391.63	2569	4269.91	2350.02	0	4653.03	3857.64	2357.83
2394	5.006	801.612	Unknown	[M-H]-		0.935	TRUE	null	null	null	null	null	null	999	FALSE	FALSE	FALSE	Unit NormalizedByQcPeakHeight by alignment ID=-1	FALSE	FALSE	null	null	null	null	null	null	null	76.32	20220304 rerun Malagan plasma_12_20220304_012_QC1_neg_Col_B_012	801.61292:5554 802.61627:2950 803.61963:8928	112.9857:275 196.03419:86 245.00211:123 279.23779:394 281.245:487 283.24179:2726 283.26639:2793 303.23181:547 327.2326:3238 328.23749:361 329.24969:999 374.98431:191 522.98218:188 551.98108:160 584.98718:176 627.03638:74 659.00909:159 682.99231:225 712.99072:201 722.51312:198 726.54163:707 729.58948:4172 730.59747:1152 731.59583:306 739.57062:245 741.59222:1267 743.6087:24780 744.28223:92 744.611…	4389.56	3062.76	3313.17	2976.64	3275	3020.51	3226.09	2833.33	3038.89	2011.72	3733.67	4389.56	5007.26	3322.73	0	5872.2	6101.91	5093.02
860	0.588	392.982	Unknown	[M-H]-	adduct linked to 1062_[M+FA-H]-; adduct linked to 1023_[M+Cl]-	0.022	TRUE	null	null	null	null	null	null	999	FALSE	FALSE	FALSE	Unit NormalizedByQcPeakHeight by alignment ID=-1	FALSE	FALSE	null	null	null	null	null	null	null	7.67	20220304 rerun Malagan plasma_6_20220304_006_Blank_neg_Col_B_006	392.98151:3758 393.98486:0 394.98822:7416	108.9898:320 112.9852:1689 118.993:429 128.9976:180 130.9931:914 142.9935:83 144.99049:394 146.9375:515 146.987:350 154.99271:533 168.9911:117 170.9868:346 180.9005:149 190.9285:1172 192.98801:145 194.9901:237 202.993:263 204.9921:1082 205.0141:632 208.9843:110 216.94279:152 220.9843:659 222.9911:259 224.9957:335 228.9894:193 232.9848:519 236.97659:131 240.9888:365 242.9865:447 248.974:1229 252.9…	2263.81	1774.79	1091.69	1187.16	1825.58	1584.5	2667.22	2870.66	2381.8	4034.31	3854.08	2263.81	4926.18	5052.92	5904.19	3177.02	2896.81	2963.65
1439	0.766	534.996	Unknown	[M+FA-H]-	adduct linked to 1272_[M-H]-	0.913	TRUE	null	null	null	null	null	null	999	FALSE	FALSE	FALSE	Unit NormalizedByQcPeakHeight by alignment ID=-1	FALSE	FALSE	null	null	null	null	null	null	null	11.57	20220304 rerun Malagan plasma_12_20220304_012_QC1_neg_Col_B_012	534.99158:6660 535.99493:3017 536.99829:11517	108.9916:249 144.991:94 150.9998:82 154.9946:103 171.1017:172 175.0013:108 184.9872:106 190.99451:72 196.98599:128 204.99139:76 216.99409:288 228.99249:204 268.98471:488 276.97559:84 289.99371:148 291.00519:764 293.00339:172 300.98801:286 302.991:448 306.99469:461 318.98059:374 322.99551:139 324.98792:223 340.98349:655 342.98639:656 346.99149:506 348.99011:173 352.9816:819 356.97491:221 358.9736:…	8501.56	10321.3	10524.8	8813.06	8535.67	8507.69	7070.23	8884.74	4778.61	7052.1	6448.59	8501.56	7213.01	7552.15	3248.46	7357.26	7858.86	4613.97
1208	1.083	472.993	Unknown	[M-H]-	adduct linked to 1379_[M+FA-H]-	0.522	TRUE	null	null	null	null	null	null	999	FALSE	FALSE	FALSE	Unit NormalizedByQcPeakHeight by alignment ID=-1	FALSE	FALSE	null	null	null	null	null	null	null	5.01	20220304 rerun Malagan plasma_28_20220304_028_8_1-007K-0_neg_Col_B_028	473.00381:2773 474.00716:0 475.01052:1496	112.9853:13095 180.9731:4194 198.1572:73 220.9816:0 242.9863:211 248.96091:10278 264.98761:206 272.99539:113 274.99789:168 278.9859:268 289.01431:79 290.98611:84 302.9877:365 305.25061:46 316.94791:4754 317.95071:413 328.9834:151 330.99509:317 332.92239:1360 334.9245:224 340.97849:85 341.0072:51 346.99649:133 352.98792:149 366.9776:360 384.93271:1630 385.93829:570 386.98999:131 400.91141:737 420.…	3044.25	2325.4	2200.5	1877.07	2642.66	2590.11	1811.68	2793.98	3474.19	1600.04	2477.17	3044.25	3613.64	3131.07	7501.62	2687.24	2923.36	2865.5
2951	1.442	1030.82	Unknown	[M-2H]2-	ion correlated with 2836	0.674	FALSE	null	null	null	null	null	null	999	FALSE	FALSE	FALSE	Unit NormalizedByQcPeakHeight by alignment ID=-1	FALSE	FALSE	null	null	null	null	null	null	null	391.77	20220304 rerun Malagan plasma_18_20220304_018_3_1-010K-0_neg_Col_B_018	1030.81921:72127 1031.82256:12930 1032.82592:0		62403.4	62212.4	65564	65833.4	59905.7	61130.8	62169.1	61272.6	63738.9	62334.4	65416.6	62403.4	61803.5	65104.1	0	61536.6	63759	58276.5
2240	5.096	761.583	Unknown	[M-H2O-H]-	adduct linked to 2437_[M+Cl]-; adduct linked to 2099_[M-H]-	0.696	TRUE	null	null	null	null	null	null	999	FALSE	FALSE	FALSE	Unit NormalizedByQcPeakHeight by alignment ID=-1	FALSE	FALSE	null	null	null	null	null	null	null	55.91	20220304 rerun Malagan plasma_12_20220304_012_QC1_neg_Col_B_012	761.58112:3398 762.58447:2687 763.58783:0	168.04401:1356 169.04761:254 230.1989:112 255.23309:212 279.23349:477 281.24799:94 296.00751:74 305.2449:400 306.25269:281 329.24841:932 354.97971:127 434.2709:135 435.7869:94 483.02371:97 493.0033:65 508.98239:62 559.98071:80 581.00427:132 620.97162:206 624.99011:345 634.9906:11 642.99811:133 654.97247:207 670.98511:208 687.5437:1454 688.54968:7149 689.55151:29119 690.49518:143 690.55652:3760 69…	2763.31	1707.82	2168.24	1904.68	460.593	1089.02	1336.88	2122.15	2926.21	2292.2	1922.97	2763.31	2509.55	2953.18	0	3375.4	3363.11	3344.69
1525	5.122	552.991	Unknown	[M-H]-		0.022	TRUE	null	null	null	null	null	null	999	FALSE	FALSE	FALSE	Unit NormalizedByQcPeakHeight by alignment ID=-1	FALSE	FALSE	null	null	null	null	null	null	null	6.37	20220304 rerun Malagan plasma_34_20220304_034_QC2_neg_Col_B_034	552.99139:7400 553.99474:0 554.9981:10700	168.041:682 222.9994:797 224.069:682 242.08031:1882 254.9884:974 274.98471:685 276.991:715 279.23291:6444 280.23581:1374 280.9996:706 281.24939:8271 282.2529:1653 283.26379:8329 284.26581:1762 314.98669:850 316.9866:815 326.99411:538 350.98679:850 362.98541:741 364.99139:1538 376.98541:459 384.9874:2221 387.0051:647 390.97849:1638 394.9769:959 402.9808:641 404.992:924 416.9859:794 422.98529:1091 …	7141	7875.58	7862.97	5833.78	6660.03	6837.22	5535.36	7317.65	6436.27	3973.99	6987.67	7141	6837.33	5920.69	2964.42	6791.55	5602.85	6336.71
1831	0.698	632.601	Unknown	[M-H]-		0.087	TRUE	null	null	null	null	null	null	999	FALSE	FALSE	FALSE	Unit NormalizedByQcPeakHeight by alignment ID=-1	FALSE	FALSE	null	null	null	null	null	null	null	53.07	20220304 rerun Malagan plasma_62_20220304_062_23_1-013K-36_neg_Col_B_062	632.6001:2385 633.60345:1613 634.60681:1304	112.9854:697 227.1283:428 237.2235:765 261.2211:1091 263.23679:394 264.23889:188 310.30981:185 311.20029:119 335.33481:134 336.32779:438 339.349:84 347.32901:665 350.34729:227 364.3588:1482 365.34311:1031 365.36249:1031 366.3475:159 378.3725:706 390.37469:3037 391.37491:1067 392.3884:1310 404.3511:93 406.3663:558 550.99438:139 576.99121:169 590.55377:3537 591.55688:2145 592.56763:7026 593.57159:3…	846.75	1174.91	762.572	1155.42	1011.23	1028.15	1857.14	759.3	591.073	663.552	1220.78	846.75	950.581	1314.89	0	1075.51	1623.56	953.353
2246	5.053	764.523	w/o MS2:Phosphatidylethanolamine 18	[M-H]-	ion correlated with 2160	0.913	TRUE	null	764.524	C43H76NO8P	Phosphatidylethanolamines	QBVUKWXEFSHJOQ-MOYSMJPMNA-N	CCCCCCCCCCCCC\C=C/CCC(=O)OCC(COP(O)(=O)OCCN)OC(=O)CC\C=C/C\C=C/C\C=C/C\C=C/CCCCCC	530	TRUE	TRUE	FALSE	Unit NormalizedByQcPeakHeight by alignment ID=-1	FALSE	FALSE	null	null	100	null	null	null	null	137.66	20220304 rerun Malagan plasma_74_20220304_074_29_1-003K-36_neg_Col_B_074	764.52338:18186 765.52673:8654 766.53009:37470	78.9587:42 137.1344:203 140.0118:1501 168.0433:1248 182.3569:181 196.0374:632 255.2327:10746 256.2355:1886 257.22681:740 257.23721:740 259.2449:3576 269.25:554 279.23792:1338 281.25049:2334 283.24261:14306 283.26401:14305 284.2468:3603 284.27011:3207 285.2616:1002 301.21539:3301 302.22131:1135 303.23309:22061 304.23721:7568 305.24719:2148 306.25119:486 327.2326:13909 328.23599:4355 329.2489:4599 …	7014.62	2115.81	3198.05	3288.7	5445.26	9044.58	8618.77	4034.75	3121.75	4187.06	7568.65	7014.62	4946.63	7594.63	0	11873.6	15978.6	11521.7
77	0.689	145.93	Unknown	[M-H]-	similar chromatogram in higher mz_363; similar chromatogram in higher mz_697	0.478	TRUE	null	null	null	null	null	null	999	FALSE	FALSE	FALSE	Unit NormalizedByQcPeakHeight by alignment ID=-1	FALSE	FALSE	null	null	null	null	null	null	null	14.11	20220304 rerun Malagan plasma_16_20220304_016_2_1-010K-8_neg_Col_B_016	145.93089:2537 146.93424:18531 147.9376:863	67.0183:656 94.916:665 98.9072:497 99.9267:359 100.9039:738 100.9335:906 101.0606:432 102.9478:812 106.9442:665 132.8679:3544 134.8652:5009 136.86121:982	2653.25	2859.31	3259.62	2648.7	3228.26	2679.8	3803.68	3603.39	3131.29	2103.94	1673.82	2653.25	2303.61	3176.27	1402.99	2817.56	3888.89	3394.17
41	2.568	126.061	w/o MS2:Isoguvacine; LC-ESI-QTOF; MS2; CE	[M-H]-	similar chromatogram in higher mz_219	0.957	TRUE	null	126.056	C6H9NO2	Hydropyridines	KRVDMABBKYMBHG-UHFFFAOYSA-N	OC(=O)C1=CCNCC1	530	TRUE	TRUE	FALSE	Unit NormalizedByQcPeakHeight by alignment ID=-1	FALSE	FALSE	null	null	74.1	null	null	null	null	57.3	20220304 rerun Malagan plasma_94_20220304_094_38_1-002K-36_neg_Col_B_094	126.0607:3667 127.06405:0 128.06741:0	82.072:1343 112.9851:17 115.9208:78 126.0611:2322	3016.94	3010.1	2614.45	2743.89	3661.9	3390.03	2533.06	2446.65	3087.36	2744.1	3395.78	3016.94	3533.84	2990.07	0	3201.28	3166.49	3241.91
2908	0.977	1004.81	Unknown	[M-2H]2-	ion correlated with 2706; ion correlated with 2783; ion correlated with 2856; ion correlated with 2967	0.826	FALSE	null	null	null	null	null	null	999	FALSE	FALSE	FALSE	Unit NormalizedByQcPeakHeight by alignment ID=-1	FALSE	FALSE	null	null	null	null	null	null	null	277.06	20220304 rerun Malagan plasma_94_20220304_094_38_1-002K-36_neg_Col_B_094	1004.81171:21008 1005.81506:4680 1006.81842:0		16941.6	17097.3	18693.7	18095.3	19429.9	18038.2	18777.7	19355.7	17879.2	18257.3	18222.8	16941.6	16784	18223.1	0	19067.2	20178.1	16222.7
1957	0.764	666.998	Unknown	[M-H]-		0.935	TRUE	null	null	null	null	null	null	999	FALSE	FALSE	FALSE	Unit NormalizedByQcPeakHeight by alignment ID=-1	FALSE	FALSE	null	null	null	null	null	null	null	12.83	20220304 rerun Malagan plasma_12_20220304_012_QC1_neg_Col_B_012	667.0025:6514 668.00585:2844 669.00921:11289	168.041:223 168.99319:110 238.9931:136 253.0005:112 266.98459:345 270.99689:76 278.98929:160 340.98819:97 350.99869:44 376.9834:295 378.97971:144 380.99741:457 395.0076:139 421.00351:266 429.9866:101 433.98221:92 436.99829:131 440.9921:643 442.9838:382 446.98349:384 462.98221:450 490.97891:658 495.0025:494 496.97449:191 502.98581:231 516.99548:311 520.9859:113 524.99969:365 528.98608:358 539.0313…	8605.38	11055.4	10506.6	11226.9	8139.58	8216	8882.97	7986.17	5131.77	7355.07	8697.01	8605.38	9212.25	4746.87	2708.85	7595.46	5186.9	8564.87
3008	1.51	1064.81	Unknown	[M-H]-		0.522	FALSE	null	null	null	null	null	null	999	FALSE	FALSE	FALSE	Unit NormalizedByQcPeakHeight by alignment ID=-1	FALSE	FALSE	null	null	null	null	null	null	null	553.66	20220304 rerun Malagan plasma_96_20220304_096_39_1-002K-8_neg_Col_B_096	1064.81238:108684 1065.81573:19967 1066.81909:2804		99116.4	96583.8	101875	99719.3	96492.4	97194.9	98943.4	100748	102987	96987.3	98990.9	99116.4	101285	102282	0	100170	100429	94157.4
1321	0.756	500.988	Unknown	[M+FA-H]-	adduct linked to 1134_[M-H]-	0.957	TRUE	null	null	null	null	null	null	999	FALSE	FALSE	FALSE	Unit NormalizedByQcPeakHeight by alignment ID=-1	FALSE	FALSE	null	null	null	null	null	null	null	10.24	20220304 rerun Malagan plasma_12_20220304_012_QC1_neg_Col_B_012	500.98801:8260 501.99136:1313 502.99472:11481	108.991:201 118.992:123 128.9976:92 158.987:87 180.99429:82 186.98309:116 192.9902:358 202.9946:270 215.17:680 220.9868:123 230.9856:165 232.98689:60 240.9903:149 242.9912:96 244.9821:356 247.00011:159 254.9861:26 257.98761:75 266.98581:204 268.9859:181 275.00009:192 284.1134:262 284.98239:150 286.9754:64 290.9845:217 292.98471:49 295.00189:106 296.98029:288 298.97421:121 300.99011:60 302.98318:1…	7287.06	7334.31	5957.03	7780.75	6344.11	5689.62	7162.59	7628.56	7736.86	6688.46	8125.41	7287.06	8892.91	6411.18	4052.29	5016.54	8513.39	7380.89
2591	1.807	861.353	Unknown	[M-H]-		0.022	TRUE	null	null	null	null	null	null	999	FALSE	FALSE	FALSE	Unit NormalizedByQcPeakHeight by alignment ID=-1	FALSE	FALSE	null	null	null	null	null	null	null	83.52	20220304 rerun Malagan plasma_68_20220304_068_26_1-012K-36_neg_Col_B_068	861.35291:16670 862.35626:1706 863.35962:0	112.9853:5635 180.9726:1365 248.961:20512 249.96359:929 316.94809:26238 317.95181:1065 318.9519:1000 384.9353:19756 385.9389:1871 386.9429:653 452.92319:23262 453.92569:1506 520.91022:18059 521.91479:1368 522.91827:1156 588.8999:21103 589.90143:3532 590.89948:1256 656.88501:10424 658.8916:1218 724.87347:23047 725.87561:2362 726.8775:2862 792.85992:6624 793.86047:862 850.81403:491 851.57068:662 86…	16440.1	17662	17386.3	17644.3	16349.8	17547.7	17440.8	17092.7	16185.5	16886.7	16846.4	16440.1	16576.8	16694.4	0	15823.5	15608.7	15945.8
1658	0.654	582.984	w/o MS2:FT-sulfone; C13H9F17O4S	[M-H]-		0.065	TRUE	null	582.988	C13H9F17O4S	PFSA	WWVKFEADLJWCEW-UHFFFAOYSA-N	O=C(O)CCS(=O)(=O)CCC(F)(F)C(F)(F)C(F)(F)C(F)(F)C(F)(F)C(F)(F)C(F)(F)C(F)(F)F	530	TRUE	TRUE	FALSE	Unit NormalizedByQcPeakHeight by alignment ID=-1	FALSE	FALSE	null	null	94.7	null	null	null	null	8.28	20220304 rerun Malagan plasma_46_20220304_046_16_1-009K-36_neg_Col_B_046	582.98389:6938 583.98724:1707 584.9906:14217	164.97971:110 192.99319:227 202.99789:233 212.99451:183 218.9882:100 220.985:202 264.99219:382 266.98779:454 270.97961:141 273.9902:126 278.98761:118 279.23599:858 294.98499:159 300.99301:151 304.98611:176 306.97711:322 306.9949:322 316.98291:110 318.97531:116 324.98599:309 326.98859:303 327.0083:303 328.98929:136 330.97809:20 350.99121:390 359.0025:98 368.98999:143 376.98401:297 388.99359:155 38…	1304.56	2416.17	2785.58	1107	2052.89	1616.81	5456.16	1584.22	931.174	3809.49	2260.99	1304.56	1531.68	1790.16	4460.16	2112.81	1699.01	1592.81
2789	0.999	937.826	Unknown	[M-H]-		0.022	FALSE	null	null	null	null	null	null	999	FALSE	FALSE	FALSE	Unit NormalizedByQcPeakHeight by alignment ID=-1	FALSE	FALSE	null	null	null	null	null	null	null	102	20220304 rerun Malagan plasma_84_20220304_084_33_1-004K-36_neg_Col_B_084	937.82581:5156 938.82916:0 939.83252:0		4563.31	4982.37	4693.16	4858.68	5002.87	5739.53	4885.84	4403.1	5959.33	5844.3	5989.43	4563.31	4476.8	5671	0	5187.75	5796.77	4295.05
124	14.436	164.836	Unknown	[M-H]-		0.13	TRUE	null	null	null	null	null	null	999	FALSE	FALSE	FALSE	Unit NormalizedByQcPeakHeight by alignment ID=-1	FALSE	FALSE	null	null	null	null	null	null	null	15.43	20220304 rerun Malagan plasma_14_20220304_014_1_1-010K-36_neg_Col_B_014	164.83591:4812 165.83926:0 166.84262:0	159.8448:168 160.8418:7799 162.839:6207 163.8385:50 164.83591:2370	3026.69	10402.5	7213.11	5332.04	5229.53	4556.43	3806.59	2042.25	3056.25	2587.68	2537.46	3026.69	2788.16	2316.9	885.368	2575.3	2561.07	2365.81
1432	0.763	532.993	Unknown	[M+FA-H]-	adduct linked to 1265_[M-H]-	0.957	TRUE	null	null	null	null	null	null	999	FALSE	FALSE	FALSE	Unit NormalizedByQcPeakHeight by alignment ID=-1	FALSE	FALSE	null	null	null	null	null	null	null	11.37	20220304 rerun Malagan plasma_46_20220304_046_16_1-009K-36_neg_Col_B_046	533.00378:5479 534.00713:2413 535.01049:9261	108.9915:354 186.9982:99 192.9911:98 195.00771:124 220.9812:360 224.9978:107 228.9913:543 246.99651:240 252.9894:436 256.9855:141 266.98792:634 278.987:173 306.98181:303 310.99469:229 314.98859:1038 315.25961:1712 316.2576:664 322.97849:123 324.97141:264 328.9812:656 330.99521:354 338.9899:335 340.98141:861 342.9819:99 347.9783:146 352.9856:307 353.98419:121 356.99161:773 364.9899:1119 366.992:36…	7874.56	7757.14	8661.98	9015.75	7826.17	8060.95	9432.89	8099.88	9166.44	9054.98	7463.65	7874.56	9236.95	7781.67	3315.51	8022.29	7789.45	8918.39
2717	0.766	907.013	Unknown	[M-H2O-H]-	adduct linked to 2859_[M+FA-H]-	0.587	TRUE	null	null	null	null	null	null	999	FALSE	FALSE	FALSE	Unit NormalizedByQcPeakHeight by alignment ID=-1	FALSE	FALSE	null	null	null	null	null	null	null	13.43	20220304 rerun Malagan plasma_12_20220304_012_QC1_neg_Col_B_012	907.01923:4354 908.02258:0 909.02594:12615	112.9852:13544 114.9901:181 307.0007:138 410.98169:97 414.98441:83 670.99512:102 730.99048:223 772.9845:130 786.97693:254 826.55542:96 832.62408:80 834.63428:106 836.54321:144 869.02087:112 873.008:199 881.0119:447 882.9585:118 889.00061:137 890.03857:209 890.95813:98 891.00269:426 891.06689:64 893.01923:67 893.04547:316 893.08441:80 893.53131:260 894.02618:149 894.54993:2566 895.00409:1267 895.0…	7216.38	7932.44	11349.7	10302.6	10162.9	9443.16	5421.79	3075.4	8379.44	8918.09	5649.62	7216.38	6702.4	6761.09	597.375	6349.6	5811.61	4487.57
2510	10.473	836.544	w/o MS2:Phosphatidylserine 18	[M-H]-		0.087	TRUE	null	836.545	C46H80NO10P	Phosphatidylserines	KMPUODCMAGXMDR-WZARRQHINA-N	CCCCCCCCCCCCCCCCCC(=O)OCC(COP(O)(=O)OCC(N)C(O)=O)OC(=O)CC\C=C/C\C=C/C\C=C/C\C=C/C\C=C/CCCCC	530	TRUE	TRUE	FALSE	Unit NormalizedByQcPeakHeight by alignment ID=-1	FALSE	FALSE	null	null	99.9	null	null	null	null	59.27	20220304 rerun Malagan plasma_52_20220304_052_19_1-008K-8_neg_Col_B_052	836.54382:4278 837.54717:1433 838.55053:0	152.99561:392 223.0016:457 241.0132:1905 255.2375:837 279.2308:407 391.22751:1058 555.2851:111 831.5072:336 833.51849:29189 834.52307:14114 835.02692:162 835.53387:32346 836.5387:12971	3551.94	2421.58	1634.76	2074.58	3389.05	4060.12	5327.24	3184.93	3730.44	3158.86	2710.52	3551.94	2956.97	3521.69	0	3185.15	3364.37	2947.56
2783	0.964	936.822	Unknown	[M-2H]2-	ion correlated with 2856; ion correlated with 2908; ion correlated with 2967	0.696	FALSE	null	null	null	null	null	null	999	FALSE	FALSE	FALSE	Unit NormalizedByQcPeakHeight by alignment ID=-1	FALSE	FALSE	null	null	null	null	null	null	null	221.87	20220304 rerun Malagan plasma_94_20220304_094_38_1-002K-36_neg_Col_B_094	936.82239:21410 937.82574:4650 938.8291:0		18467.9	19262.1	18817.3	18635.7	19335	18303.7	19373.4	18556.8	19751.2	18345.4	21737.6	18467.9	17157.5	20077.7	0	18466.5	19929.6	20224.5
2568	4.92	855.661	Unknown	[M-H]-		0.957	TRUE	null	null	null	null	null	null	999	FALSE	FALSE	FALSE	Unit NormalizedByQcPeakHeight by alignment ID=-1	FALSE	FALSE	null	null	null	null	null	null	null	288.31	20220304 rerun Malagan plasma_12_20220304_012_QC1_neg_Col_B_012	855.66168:15862 856.66503:8556 857.66839:25665	122.9846:351 168.04289:825 169.01041:82 214.9929:114 242.9864:111 342.98651:104 541.64807:116 755.03888:84 791.60339:916 793.62341:8178 794.62769:3849 794.883:110 795.63971:54276 796.58789:227 796.64331:27296 796.88092:102 797.50989:128 797.65399:35846 797.94373:93 798.65778:17891 799.66931:3380 800.66803:44 801.53943:104 801.66718:1389 809.65729:1336 814.99371:122 852.01477:207 852.52771:100 852…	14471.9	11484.2	12027.4	13422.1	9535.92	10899.6	10801.6	12462	11712	11522.5	14406.9	14471.9	16937.9	12537.6	0	27486	25070.1	23886.4
1995	0.705	680.62	Unknown	[M-H]-		0.565	TRUE	null	null	null	null	null	null	999	FALSE	FALSE	FALSE	Unit NormalizedByQcPeakHeight by alignment ID=-1	FALSE	FALSE	null	null	null	null	null	null	null	181.27	20220304 rerun Malagan plasma_12_20220304_012_QC1_neg_Col_B_012	680.62012:10161 681.62347:5815 682.62683:3244	339.33029:86 395.2446:3602 411.7955:92 445.0488:70 500.1983:93 502.0014:65 567.13733:70 604.60681:68 632.59949:10836 633.60382:4586 634.61359:8674 635.6203:3635 636.59412:756 636.63062:946 637.59851:182 638.6109:530 639.61823:270 642.58099:2298 644.59869:16050 667.0105:50 669.3916:920 669.61627:500 670.97302:461 672.96021:188 678.60718:13360 679.00153:68 679.60712:6169 680.61859:11168	6525.62	5303.61	6530.33	7003.85	5325.65	5115.83	7754.14	5742.99	7445.45	6888.25	9346.12	6525.62	10551.5	14733.6	0	8132.29	10050.6	9188
139	14.926	170.833	Unknown	[M-H]-		0.957	TRUE	null	null	null	null	null	null	999	FALSE	FALSE	FALSE	Unit NormalizedByQcPeakHeight by alignment ID=-1	FALSE	FALSE	null	null	null	null	null	null	null	245.4	20220304 rerun Malagan plasma_14_20220304_014_1_1-010K-36_neg_Col_B_014	170.8329:33718 171.83625:924 172.83961:30413	86.9766:1488 102.9471:668 108.0451:650 130.96539:950 168.8353:3882 170.8334:17153	28514.2	39126.7	38753.4	38224	34440.2	32083.8	33568.1	31645.7	30018.5	30755.1	28397.5	28514.2	29738.6	28568.6	31557.1	29298.4	27305.8	29991
654	0.595	338.988	w/o MS2:"FRUCTOSE 1,6-BIPHOSPHATE"	[M+FA-H]-	adduct linked to 480_[M-H]-	0.043	TRUE	null	338.988	C6H14O12P2	Hexose phosphates	XPYBSIWDXQFNMH-UYFOZJQFSA-N	O=C(COP(=O)(O)O)C(O)C(O)C(O)COP(=O)(O)O	530	TRUE	TRUE	FALSE	Unit NormalizedByQcPeakHeight by alignment ID=-1	FALSE	FALSE	null	null	100	null	null	null	null	8.46	20220304 rerun Malagan plasma_6_20220304_006_Blank_neg_Col_B_006	338.98801:4057 339.99136:0 340.99472:3968	80.9952:100 92.9204:189 100.9316:395 101.9508:259 102.948:5784 103.9499:183 108.9911:994 112.9855:2480 118.9975:478 128.9964:294 130.9917:540 142.9913:552 143.9381:281 145.9407:601 146.9389:12599 146.9866:10 147.9407:218 166.99071:636 170.9886:642 178.9939:1032 180.991:816 182.9865:441 183.0067:441 186.981:317 188.93359:570 189.93311:146 190.92821:8464 190.9928:244 191.9335:188 192.9334:132 193.9…	1853.19	2606.22	1422.63	1640.24	1423.81	1607.73	1937.41	1524.12	1855.97	2008.33	1528.95	1853.19	1726.45	1974.79	3933.92	1997.04	1901.38	1830.21
2911	0.76	1005.02	Unknown	[M+Cl]-	adduct linked to 2854_[M-H]-	0.565	FALSE	null	null	null	null	null	null	999	FALSE	FALSE	FALSE	Unit NormalizedByQcPeakHeight by alignment ID=-1	FALSE	FALSE	null	null	null	null	null	null	null	13.05	20220304 rerun Malagan plasma_96_20220304_096_39_1-002K-8_neg_Col_B_096	1005.021:10714 1006.02435:2322 1007.02771:15941		6001.06	11444.6	6478.3	6795.35	8731.32	7169.55	8035.03	4399.54	7177.62	6866.47	3166.37	6001.06	3648.52	5013.62	753.109	5962.48	4936.97	6124.91
384	7.379	245.049	w/o MS2:2,2`,4,4`-Tetrahydroxybenzophenone	[M-H]-		0.543	TRUE	null	245.046	C13H10O5	Benzophenones	WXNRYSGJLQFHBR-UHFFFAOYSA-N	C1=CC(=C(C=C1O)O)C(C=2C=CC(=CC2O)O)=O	530	TRUE	TRUE	FALSE	Unit NormalizedByQcPeakHeight by alignment ID=-1	FALSE	FALSE	null	null	66.6	null	null	null	null	17.44	20220304 rerun Malagan plasma_14_20220304_014_1_1-010K-36_neg_Col_B_014	245.049:35712 246.05235:3748 247.05571:2476	61.0204:21 61.9878:665 68.9946:12 74.0232:319 79.9566:10960 80.9648:13497 82.96:769 92.0328:145 92.9949:1567 93.0093:1567 96.9606:259 104.9953:504 105.0364:168 108.0216:9787 109.0239:887 118.9934:119 123.0469:548 130.9935:250 132.9902:286 135.0432:739 142.99451:439 144.99001:334 145.9308:174 146.9893:227 148.98579:353 149.0603:2691 150.0679:1137 152.0722:448 152.9958:72 159.0072:210 160.985:321 1…	5663.19	32765.2	751.394	1750.82	6831.91	15371.6	7521.78	2829.14	0	7028.65	422.836	5663.19	298.565	1656.05	0	3740.45	0	0
636	1.077	334.988	Unknown	[M-H]-		0.043	TRUE	null	null	null	null	null	null	999	FALSE	FALSE	FALSE	Unit NormalizedByQcPeakHeight by alignment ID=-1	FALSE	FALSE	null	null	null	null	null	null	null	3.84	20220304 rerun Malagan plasma_60_20220304_060_22_1-013K-8_neg_Col_B_060	334.98831:2138 335.99166:0 336.99502:1791	112.9851:10325 154.9928:572 178.9935:421 180.97301:1007 182.9864:187 190.995:39 192.9901:254 194.98579:97 198.98289:412 199.0004:412 209.0163:126 216.9902:359 222.9989:210 232.98511:85 248.9613:3616 256.98419:189 260.97989:119 264.991:247 266.98831:441 292.9895:513 298.9946:200 310.98129:587 316.98849:823 328.98611:641 330.9827:2231 330.9989:2231 332.99741:1134 334.9744:1188	1115.88	707.378	1297.17	796.502	1010.9	979.644	477.615	793.49	722.532	419.303	514.985	1115.88	526.719	500.723	902.921	491.104	731.993	542.434
2389	0.574	800.998	Unknown	[M+FA-H]-	adduct linked to 2214_[M-H]-	0.022	TRUE	null	null	null	null	null	null	999	FALSE	FALSE	FALSE	Unit NormalizedByQcPeakHeight by alignment ID=-1	FALSE	FALSE	null	null	null	null	null	null	null	4.64	20220304 rerun Malagan plasma_6_20220304_006_Blank_neg_Col_B_006	800.99841:2489 802.00176:1283 803.00512:2000	112.9865:1056 444.97729:594 627.00922:571 728.99707:426 789.00159:1238 791.00671:2024 792.99231:1462 794.9881:1194 796.99939:1159 797.04419:644 798.98907:1829 799.01031:941 799.02698:803 800.00293:635	1165.25	2169.78	1487.81	2369.63	1911.73	1369.89	1212.19	933.079	578.738	795.469	305.62	1165.25	635.226	574.674	2011.88	645.375	943.659	886.22
2776	2.062	929.84	Unknown	[M-H]-		0.022	FALSE	null	null	null	null	null	null	999	FALSE	FALSE	FALSE	Unit NormalizedByQcPeakHeight by alignment ID=-1	FALSE	FALSE	null	null	null	null	null	null	null	62.53	20220304 rerun Malagan plasma_20_20220304_020_4_1-005K-8_neg_Col_B_020	929.8396:18025 930.84295:3969 931.84631:0		15676.2	15269.8	14540.9	15661.1	15816.4	15782.5	14784.7	15656	14973.8	14319.8	14774	15676.2	15673.3	15642.5	0	15705.9	15930	15892.1
1911	0.689	653.408	Unknown	[M-H2O-H]-	adduct linked to 1969_[M-H]-	0.543	TRUE	null	null	null	null	null	null	999	FALSE	FALSE	FALSE	Unit NormalizedByQcPeakHeight by alignment ID=-1	FALSE	FALSE	null	null	null	null	null	null	null	47.94	20220304 rerun Malagan plasma_12_20220304_012_QC1_neg_Col_B_012	653.40973:2798 654.41308:1819 655.41644:25669	170.9843:88 235.20551:302 255.1591:188 272.9924:60 277.18161:3346 347.2222:2450 364.3598:1206 367.36081:92 390.37741:613 392.38708:445 422.97729:85 437.25699:4935 438.258:1373 588.56927:344 604.5675:740 606.58698:2436 607.59259:1301 608.59259:80 616.5683:930 617.57111:423 618.58301:14889 619.58661:5481 620.6012:12383 621.60339:5478 622.61407:2117 649.01123:403 649.03461:206 649.63489:1967 650.645…	2571.19	1267.21	2595.45	2217.46	1946.84	2780.99	2295.28	1827.7	1398.47	2470.06	2580.44	2571.19	2154.83	2417.82	0	3281.78	3183.42	1896.25
928	0.588	406.991	w/o MS2:PFCA-H; C9H5F13O3	[M-H]-		0.043	TRUE	null	406.996	C9H5F13O3	PFSA	DGYHPBHYCWLZNB-UHFFFAOYSA-N	O=C(O)COCC(F)(F)C(F)(F)C(F)(F)C(F)(F)C(F)(F)C(F)(F)F	530	TRUE	TRUE	FALSE	Unit NormalizedByQcPeakHeight by alignment ID=-1	FALSE	FALSE	null	null	90.6	null	null	null	null	8.71	20220304 rerun Malagan plasma_6_20220304_006_Blank_neg_Col_B_006	406.99139:5226 407.99474:1063 408.9981:4133	108.9898:303 112.9852:1779 118.993:554 128.9976:220 130.9931:929 142.9935:93 144.99049:425 146.9375:654 146.987:431 154.99271:566 168.9911:80 170.9868:444 180.9005:166 190.9285:1360 192.98801:151 194.9901:250 202.993:285 204.9921:1113 205.0141:686 208.9843:114 216.94279:169 220.9843:683 222.9911:273 224.9957:323 228.9894:281 232.9848:616 236.97659:145 240.9888:398 242.9865:494 248.974:1338 252.99…	2056.56	2525.02	2564.93	2978.73	713.255	1286.29	2779.16	3028.98	2479.19	2216.27	2892.64	2056.56	1970.27	2209.94	3326.53	3148.96	1783.98	2620.33
2179	1.117	742.85	Unknown	[M-H]-		0.065	TRUE	null	null	null	null	null	null	999	FALSE	FALSE	FALSE	Unit NormalizedByQcPeakHeight by alignment ID=-1	FALSE	FALSE	null	null	null	null	null	null	null	83.93	20220304 rerun Malagan plasma_16_20220304_016_2_1-010K-8_neg_Col_B_016	742.8501:4773 743.85345:654 744.85681:0	112.9851:2248 127.0408:91 180.9729:1504 248.96001:7943 249.9621:154 264.93381:177 316.94839:9972 317.94958:1285 332.92111:238 384.93481:6319 385.93991:340 397.89331:114 400.90799:575 452.92419:5519 468.89651:1526 520.9118:2968 521.90808:407 536.88483:718 588.90009:4175 589.90942:764 598.85681:61 604.87549:2840 606.87518:641 656.88568:1126 657.90558:119 672.85889:507 687.55261:417 724.88062:499 73…	3290.12	2996.4	4243.17	3560.36	3404.7	3528.44	3541.12	2955.05	2630.94	2860.06	2853.53	3290.12	3033.41	3008.53	0	3092.79	2714.03	2898.53
1422	0.773	529.016	Unknown	[M-H]-		0.043	TRUE	null	null	null	null	null	null	999	FALSE	FALSE	FALSE	Unit NormalizedByQcPeakHeight by alignment ID=-1	FALSE	FALSE	null	null	null	null	null	null	null	4.95	20220304 rerun Malagan plasma_22_20220304_022_5_1-005K-36_neg_Col_B_022	529.01593:3866 530.01928:0 531.02264:0	108.9902:188 118.9928:148 150.9989:129 153.09641:116 154.9915:159 166.9953:130 168.9911:291 169.09801:179 185.00591:140 186.98129:159 192.9899:476 198.9817:572 208.9827:160 240.9929:275 242.98711:152 244.9837:166 264.99329:527 266.98819:115 268.9863:416 278.9892:515 283.0018:537 302.99121:654 304.98941:524 314.98199:388 320.97699:326 325.0141:451 328.98279:519 334.9794:337 340.9841:1114 343.98489…	1737.88	1088.55	3050.33	233.686	1833.22	3652.16	2750.85	1623.96	1293.85	435.129	1490.69	1737.88	602.964	320.38	709.539	2146.22	1634.32	786.08
2058	0.761	699.002	Unknown	[M+Cl]-	adduct linked to 1880_[M-H2O-H]-	0.783	TRUE	null	null	null	null	null	null	999	FALSE	FALSE	FALSE	Unit NormalizedByQcPeakHeight by alignment ID=-1	FALSE	FALSE	null	null	null	null	null	null	null	13.97	20220304 rerun Malagan plasma_12_20220304_012_QC1_neg_Col_B_012	698.99438:8154 699.99773:1793 701.00109:11419	146.9857:109 208.98219:418 254.98579:158 255.23801:328 269.0018:125 280.98831:132 286.9913:187 326.9021:99 328.99811:276 341.00421:99 353.00491:102 354.98239:313 357.0134:118 366.98251:136 372.98911:115 382.97659:106 396.99329:293 398.98599:80 400.98251:120 418.99469:285 426.97299:153 436.9823:58 446.99631:43 463.99591:87 464.97891:106 476.9743:276 488.98071:110 496.98041:193 502.96729:274 502.99…	9962.81	11753.9	11014.8	11607.6	9500.29	9529.83	7569.57	9923.24	10960.9	10294.6	10559.9	9962.81	6915.67	9846.69	2313.1	7462.37	6430.63	6026.15
1665	5.095	583.258	w/o MS2:Bilirubin	[M-H]-	similar chromatogram in higher mz_2059	0.522	TRUE	null	583.256	C33H36N4O6	Bilirubins	BPYKTIZUTYGOLE-IFADSCNNSA-N	O=C(O)CCC1=C(NC(C=C2N=C(O)C(=C2C=C)C)=C1C)CC=3NC(C=C4N=C(O)C(C=C)=C4C)=C(C3CCC(=O)O)C	530	TRUE	TRUE	FALSE	Unit NormalizedByQcPeakHeight by alignment ID=-1	FALSE	FALSE	null	null	99.4	null	null	null	null	63.81	20220304 rerun Malagan plasma_94_20220304_094_38_1-002K-36_neg_Col_B_094	583.25751:7019 584.26086:3493 585.26422:0	78.9593:106 130.993:138 152.99699:39 227.1165:115 228.9901:408 241.1348:582 259.24039:457 270.97849:41 283.26611:512 284.26651:247 285.1254:6197 286.12701:1184 292.98651:127 297.28061:92 298.97559:68 299.13861:494 303.23291:1529 305.24561:625 316.9856:423 332.9794:97 350.98001:78 352.9826:110 374.995:103 390.99841:405 414.979:192 422.98669:126 428.9812:86 434.97891:90 438.9819:226 442.99619:174 4…	2466.06	2116.59	2668.33	2571.58	2718.37	2157.3	2246.02	5595.14	4229.05	4750.98	2415.25	2466.06	1303.74	1872.54	0	2461.1	2864.73	3382.34
1684	2.371	588.899	Unknown	[M-H]-	ion correlated with 1386; ion correlated with 1124	0.326	TRUE	null	null	null	null	null	null	999	FALSE	FALSE	FALSE	Unit NormalizedByQcPeakHeight by alignment ID=-1	FALSE	FALSE	null	null	null	null	null	null	null	199.66	20220304 rerun Malagan plasma_12_20220304_012_QC1_neg_Col_B_012	588.89862:163871 589.90197:18150 590.90533:7563	112.9853:54856 113.9892:1109 114.9919:597 170.94591:709 180.97279:27682 181.9789:1000 238.93179:565 240.9299:791 248.9606:76079 249.96449:4485 250.9646:679 316.94821:80985 317.95071:5326 318.95151:944 378.9754:888 384.93579:28171 385.93591:2241 452.92349:63226 453.9256:5174 454.9259:1218 520.9104:12135 570.99469:1338 574.99683:1485 579.00061:906 583.00751:1326 584.9859:618 588.89771:28579	121381	124549	128738	131658	105885	129364	134745	129828	128898	128289	125346	121381	119964	128377	0	114758	128258	96369.9
3068	1.668	1098.81	Unknown	[M-H]-		0.196	FALSE	null	null	null	null	null	null	999	FALSE	FALSE	FALSE	Unit NormalizedByQcPeakHeight by alignment ID=-1	FALSE	FALSE	null	null	null	null	null	null	null	713.12	20220304 rerun Malagan plasma_28_20220304_028_8_1-007K-0_neg_Col_B_028	1098.80652:69567 1099.80987:15654 1100.81323:0		64028.1	63627.7	68413.1	67000.7	61688.1	64863.9	66333	68892.6	68996.3	67557.8	66238.9	64028.1	63945.7	64148.8	0	64323.1	65224.3	61993.3
2131	2.232	725.878	Unknown	[M-H]-		0.022	TRUE	null	null	null	null	null	null	999	FALSE	FALSE	FALSE	Unit NormalizedByQcPeakHeight by alignment ID=-1	FALSE	FALSE	null	null	null	null	null	null	null	272.35	20220304 rerun Malagan plasma_20_20220304_020_4_1-005K-8_neg_Col_B_020	725.87811:13618 726.88146:4928 727.88482:850	112.9852:8826 180.9736:10756 248.9606:37900 249.9628:2135 250.96831:353 316.94809:45144 317.95251:2547 318.9462:862 384.9357:24203 385.9389:2518 442.88739:559 452.92361:41100 453.92789:2785 454.91989:547 454.93201:809 520.91138:21262 521.91461:1524 588.89838:46888 589.90112:4824 590.9035:3235 656.88568:7679 657.88702:1550 697.00153:1100 710.98907:876 723.03558:915 724.87268:29032 725.87689:3668	11072.7	11022.3	11557.6	11883.5	11405.5	11326.5	11794.2	11183	10752.2	11175.3	10947.5	11072.7	10122	11024.5	0	10795.4	10950.5	10519.1
1020	9.032	427.957	Unknown	[M-H]-		0.109	TRUE	null	null	null	null	null	null	999	FALSE	FALSE	FALSE	Unit NormalizedByQcPeakHeight by alignment ID=-1	FALSE	FALSE	null	null	null	null	null	null	null	15.45	20220304 rerun Malagan plasma_14_20220304_014_1_1-010K-36_neg_Col_B_014	427.95609:3713 428.95944:1983 429.9628:783	124.0069:8968 125.0053:331 126.004:180 132.98849:90 216.9912:161 228.99049:75 229.9939:132 246.9832:51 249.00101:508 249.021:499 252.9893:202 266.98569:446 269.00391:180 271.00381:1592 290.98431:129 298.9942:113 302.98969:293 304.9855:168 342.98929:419 406.98599:169 410.9884:730 413.00919:45 416.9877:99 418.96991:97 421.00891:145 422.9863:262 425.00821:210 425.9574:168 426.97971:698 427.9566:1520	1041	3291.72	1385.05	944.98	1376.31	151.22	0	849.822	951.921	2212.66	3973.99	1041	5378.02	4033.45	0	3115.03	4650.27	5811.7
1488	1.086	545.002	Unknown	[M+FA-H]-	adduct linked to 1313_[M-H]-; adduct linked to 1241_[M-H2O-H]-	0.304	TRUE	null	null	null	null	null	null	999	FALSE	FALSE	FALSE	Unit NormalizedByQcPeakHeight by alignment ID=-1	FALSE	FALSE	null	null	null	null	null	null	null	4.23	20220304 rerun Malagan plasma_4_20220304_004_Blank_neg_Col_B_004	545.00269:5088 546.00604:1485 547.0094:4735	156.99159:170 190.99429:149 214.9977:258 216.99049:270 220.9846:239 264.99091:382 266.9873:455 274.9917:285 284.97589:119 288.98459:282 290.98749:524 298.9938:149 304.99991:148 324.99319:195 326.99121:604 338.99069:376 342.98331:450 354.97839:383 358.98199:234 370.013:126 370.98831:245 372.98779:165 375.97491:172 376.99481:330 378.9765:377 382.99219:151 388.9808:441 392.9971:107 410.9888:468 414.…	1605.19	1983.21	1338.2	2361.72	1861.7	2880.74	2626.44	3552.59	3115.21	2635.29	1781.07	1605.19	3418.55	2438.34	6128.54	2451	2819.19	1825.11
2390	0.765	801.01	Unknown	[M+FA-H]-	adduct linked to 2158_[M-H2O-H]-	0.087	TRUE	null	null	null	null	null	null	999	FALSE	FALSE	FALSE	Unit NormalizedByQcPeakHeight by alignment ID=-1	FALSE	FALSE	null	null	null	null	null	null	null	17.46	20220304 rerun Malagan plasma_16_20220304_016_2_1-010K-8_neg_Col_B_016	801.01453:9176 802.01788:0 803.02124:15207	162.9827:143 168.04269:288 228.01221:92 247.02139:71 255.2334:1203 276.99011:132 281.24811:2660 282.25079:82 283.23792:222 305.2532:141 322.99219:165 324.99451:200 369.5159:103 480.315:7 481.3071:51 490.99469:99 506.98941:113 518.96973:142 526.47388:73 570.97827:118 584.89868:113 608.99261:83 613.00592:117 647.4422:61 658.9812:153 659.01691:109 683.02008:77 724.97968:208 729.56769:319 730.59473:1…	8617.88	10693.4	10573.9	10192	11250.2	12644.2	8071.72	13545.2	8668.43	11455.8	9444.89	8617.88	15605	9820.08	2367.86	13818.4	11233.4	9393.8
2030	2.335	690.881	Unknown	[M-H]-		0.217	TRUE	null	null	null	null	null	null	999	FALSE	FALSE	FALSE	Unit NormalizedByQcPeakHeight by alignment ID=-1	FALSE	FALSE	null	null	null	null	null	null	null	82.72	20220304 rerun Malagan plasma_12_20220304_012_QC1_neg_Col_B_012	690.87781:9242 691.88116:1385 692.88452:0	112.9858:3159 180.9725:979 248.96091:4832 316.94849:3779 384.93539:2597 452.92001:1594 520.90729:2359 553.00848:388 588.89758:1103 656.8833:1685	7028	7727.67	8389.79	7517.44	7573.43	8384.8	8531.91	8170.22	8008.2	7128.51	7623.55	7028	7237.83	7756.46	0	7914.24	8430.08	7138.65
1184	1.096	468.898	Unknown	[M-H]-	ion correlated with 2417	0.957	TRUE	null	null	null	null	null	null	999	FALSE	FALSE	FALSE	Unit NormalizedByQcPeakHeight by alignment ID=-1	FALSE	FALSE	null	null	null	null	null	null	null	31.58	20220304 rerun Malagan plasma_12_20220304_012_QC1_neg_Col_B_012	468.897:26538 469.90035:2335 470.90371:4598	113.1434:192 113.9879:65 146.93739:181 181.9758:41 182.9776:283 190.92909:491 228.9906:286 248.96049:561 252.98959:50 256.98691:101 282.9816:263 290.98792:456 294.9809:253 306.9798:97 316.94791:654 317.0676:55 318.95319:426 326.90369:564 332.922:691 332.9971:419 338.98999:252 344.97791:152 364.98849:324 378.98441:1 386.9404:186 386.9823:202 390.98001:576 402.98691:82 424.99429:114 448.98611:829 4…	25264.4	28421.7	28653.5	27122.7	27212.9	30432.6	27592.7	23386.5	23676.3	22502.3	18443	25264.4	22292	20967.4	0	28731.1	20976.8	22840.9
1561	5.504	561.01	Unknown	[M-H]-		0.022	TRUE	null	null	null	null	null	null	999	FALSE	FALSE	FALSE	Unit NormalizedByQcPeakHeight by alignment ID=-1	FALSE	FALSE	null	null	null	null	null	null	null	5.65	20220304 rerun Malagan plasma_30_20220304_030_9_1-007K-8_neg_Col_B_030	561.01038:4337 562.01373:0 563.01709:7100	146.9881:83 152.9955:1089 168.0426:1416 224.0696:8823 225.07111:576 242.07961:2169 242.9886:127 251.02721:44 269.24841:1668 270.25299:338 279.23331:9673 279.69891:68 280.2381:2138 281.24829:40314 282.25171:7610 283.2645:36255 284.2677:7493 318.9791:23 324.99799:196 348.99689:29 350.98309:144 362.98471:137 364.98331:518 368.98239:132 370.9834:96 388.9873:59 401.02029:30 414.9743:30 416.99109:68 41…	4117	5015.99	4825.29	3773.06	2230.77	2840.66	4903.07	4787.35	3701.6	4926.27	2911.3	4117	3018.21	3241.24	1869.56	3087.51	3981.79	4342.5
863	0.673	392.999	Unknown	[M-H]-		0.043	TRUE	null	null	null	null	null	null	999	FALSE	FALSE	FALSE	Unit NormalizedByQcPeakHeight by alignment ID=-1	FALSE	FALSE	null	null	null	null	null	null	null	4.48	20220304 rerun Malagan plasma_4_20220304_004_Blank_neg_Col_B_004	392.99829:2176 394.00164:0 395.005:5844	68.9962:192 102.9481:491 112.9855:859 116.9954:230 132.9227:99 132.9919:185 146.9388:1271 146.9846:603 178.9928:34 180.9939:96 182.9872:39 186.9971:574 190.9279:893 192.98891:487 202.9931:322 208.9857:187 216.9877:620 218.9863:248 220.9845:348 228.9879:604 232.9845:328 236.9944:257 240.9912:423 244.98331:465 258.92001:241 266.98621:1491 268.9827:238 286.99271:379 288.99289:516 290.987:731 292.984…	1819.62	2098.02	2164.9	2033.87	2531.38	2723.77	1986.6	1746.01	1945.33	2051.66	4526.77	1819.62	3778.98	2658.97	3589.25	3728.93	2867.4	4326.77
2121	1.496	724.874	Unknown	[M-H]-	ion correlated with 2356; ion correlated with 1924	0.348	TRUE	null	null	null	null	null	null	999	FALSE	FALSE	FALSE	Unit NormalizedByQcPeakHeight by alignment ID=-1	FALSE	FALSE	null	null	null	null	null	null	null	243.78	20220304 rerun Malagan plasma_20_20220304_020_4_1-005K-8_neg_Col_B_020	724.87372:127479 725.87707:12704 726.88043:5407	112.9852:19124 180.97301:14118 248.96021:65782 249.9623:3656 250.9696:847 316.94791:71091 317.95001:3476 318.9523:2065 384.93549:35976 385.94131:3565 386.93851:1703 452.92331:56141 453.92419:3503 454.92679:1453 520.91028:29400 521.90948:1512 522.91052:968 588.8985:60791 589.901:6024 590.90112:3265 656.88342:11368 657.89227:1391 658.89081:956 724.8728:37376	124072	125293	128096	131163	125089	121758	124180	127552	129413	130115	123976	124072	125500	119029	0	125297	124340	124702
790	1.091	374.99	Unknown	[M-H]-	adduct linked to 943_[M+Cl]-; similar chromatogram in higher mz_2506	0.696	TRUE	null	null	null	null	null	null	999	FALSE	FALSE	FALSE	Unit NormalizedByQcPeakHeight by alignment ID=-1	FALSE	FALSE	null	null	null	null	null	null	null	5.18	20220304 rerun Malagan plasma_20_20220304_020_4_1-005K-8_neg_Col_B_020	374.98849:2373 375.99184:0 376.9952:3437	112.9851:139921 113.1713:585 113.9885:3209 114.9893:1341 146.9865:974 148.9857:597 151.0005:503 168.9897:891 172.9455:462 179.05701:744 180.9729:28532 181.97569:1509 192.9902:809 209.9894:403 216.98911:1065 232.9818:603 235.9256:1071 238.9299:674 240.9305:709 241.9942:515 248.96049:102362 249.9632:4112 250.9646:2250 256.98361:706 264.98651:741 266.98969:624 272.99741:1206 278.9866:776 290.9906:52…	2669.69	2488.88	2121.75	2505.32	2450.34	2207.95	2393.96	2948.09	2316.22	2838.2	2813.39	2669.69	2987.82	2420.14	7168.71	2252.71	2422.05	3210.85
1	7.871	61.9877	Unknown	[M-H]-		0.957	FALSE	null	null	null	null	null	null	999	FALSE	FALSE	FALSE	Unit NormalizedByQcPeakHeight by alignment ID=-1	FALSE	FALSE	null	null	null	null	null	null	null	15.31	20220304 rerun Malagan plasma_18_20220304_018_3_1-010K-0_neg_Col_B_018	61.9877:8631 62.99105:0 63.99441:0		6308.56	6245.14	4592.8	7137.87	5930.35	5620.03	7303.87	6150.81	7189.22	5442.64	6803.74	6308.56	6031.87	5842.68	1310.6	5557.12	5081.6	6842.81
377	3.754	243.063	w/o MS2:Pseudouridine	[M-H]-		0.37	TRUE	null	243.062	C9H12N2O6	Nucleoside and nucleotide analogues	PTJWIQPHWPFNBW-UHFFFAOYNA-N	OC1=NC=C(C(O)=N1)C2OC(CO)C(O)C2O	530	TRUE	TRUE	FALSE	Unit NormalizedByQcPeakHeight by alignment ID=-1	FALSE	FALSE	null	null	99.9	null	null	null	null	18.05	20220304 rerun Malagan plasma_36_20220304_036_11_1-001K-36_neg_Col_B_036	243.0627:8192 244.06605:1433 245.06941:0	102.9568:435 110.025:2163 112.9854:652 129.9357:81 130.93539:47 144.9427:71 145.9324:478 164.9948:116 178.99229:95 216.99071:66 220.9838:295 242.026:66 243.0625:1683	5420.5	6207.72	6806.13	5321.35	5429.15	6843.25	6236.3	4872.34	4827.21	4915.6	5846.21	5420.5	8210.49	7871.77	0	5827.03	5586.15	5999.81
1929	0.761	657	Unknown	[M-H]-	adduct linked to 2068_[M+FA-H]-	0.348	TRUE	null	null	null	null	null	null	999	FALSE	FALSE	FALSE	Unit NormalizedByQcPeakHeight by alignment ID=-1	FALSE	FALSE	null	null	null	null	null	null	null	12.15	20220304 rerun Malagan plasma_22_20220304_022_5_1-005K-36_neg_Col_B_022	657.00201:8113 658.00536:2711 659.00872:12800	146.98869:126 158.9875:250 228.99159:108 236.99429:184 286.99371:465 304.98389:165 318.9949:291 328.98419:155 331.0004:160 338.99161:108 362.99411:506 368.97879:151 378.9826:170 391.00009:92 396.99551:139 418.9783:435 427.98209:87 429.00189:113 430.97101:113 431.00449:92 438.99731:370 441.005:374 444.97269:108 454.9841:412 462.9772:525 464.98059:466 478.996:254 480.9917:147 481.99271:126 484.9827…	7608.62	7776.67	10151.7	8609	7989.94	8796.69	8781.23	10046.9	10645.4	9885.24	9017.44	7608.62	9943.71	9760.53	2582.45	8567.62	7822.42	7638.17
282	13.372	208.934	Unknown	[M-H]-		0.87	TRUE	null	null	null	null	null	null	999	FALSE	FALSE	FALSE	Unit NormalizedByQcPeakHeight by alignment ID=-1	FALSE	FALSE	null	null	null	null	null	null	null	8.32	20220304 rerun Malagan plasma_14_20220304_014_1_1-010K-36_neg_Col_B_014	208.9346:5204 209.93795:0 210.94131:3672	76.9681:117 99.9243:282 116.9288:1204 125.8732:232 126.881:165 127.8702:291 158.8465:5270 159.89259:3158 160.84241:13072 160.87869:5498 160.89439:5498 161.0219:1506 161.04761:1143 161.0656:1072 161.1082:377 161.12489:1919 161.2131:85 161.2683:1175 161.2964:222 161.39011:687 161.4015:541 161.4769:214 161.52161:445 161.5649:595 161.64011:198 161.68491:349 161.6998:1010 161.71539:547 161.7309:283 16…	4411.81	29139	17244.2	14119.7	6271.68	7643.88	4342.93	2992.41	5955.66	4364.89	4601.78	4411.81	4421.2	4591.96	705.014	3533.27	4592.4	4943.03
1537	5.001	555.005	Unknown	[M-H2O-H]-	adduct linked to 1764_[M+Cl]-	0.043	TRUE	null	null	null	null	null	null	999	FALSE	FALSE	FALSE	Unit NormalizedByQcPeakHeight by alignment ID=-1	FALSE	FALSE	null	null	null	null	null	null	null	6.39	20220304 rerun Malagan plasma_14_20220304_014_1_1-010K-36_neg_Col_B_014	555.00537:11178 556.00872:1111 557.01208:7148	168.98959:844 182.9865:359 266.98529:953 279.23401:4347 280.23499:1441 281.25:3694 283.26541:3000 284.2663:626 290.98669:376 304.98431:1088 306.99881:868 318.99991:576 322.99429:941 330.99759:1026 336.99231:750 340.9838:1582 341.98349:665 350.99091:947 362.99301:850 375.9805:694 376.97672:474 376.99991:550 378.97781:1694 379.00269:1112 384.99011:1588 390.97989:2326 391.98181:756 400.98669:474 402…	9953.88	10825.7	9823.35	9754.16	9921.13	10134.6	9305.07	9733.15	9060.48	9822.06	8917.73	9953.88	9504.17	9895.27	3933.71	10241.5	9501.55	10018.8
2688	1.831	895.344	Unknown	[M-H]-		0.087	TRUE	null	null	null	null	null	null	999	FALSE	FALSE	FALSE	Unit NormalizedByQcPeakHeight by alignment ID=-1	FALSE	FALSE	null	null	null	null	null	null	null	217.07	20220304 rerun Malagan plasma_62_20220304_062_23_1-013K-36_neg_Col_B_062	895.34448:19630 896.34783:2274 897.35119:0	112.9853:9391 180.97301:3785 248.96021:15415 250.96339:612 316.9473:10806 384.9357:7462 385.94519:353 452.92511:5776 520.9126:3765 588.8949:5562 656.88708:4544 724.87292:2847 792.86139:4059 860.85138:3191 861.8537:729 894.84442:10435 895.34003:3509	19275.2	17594.9	18195.1	18243.9	18179.6	20382.3	18834.7	18351.3	18128.5	19866.9	20011.2	19275.2	19854.4	20618.8	0	19970.1	18649	18673.2
1608	5.09	569.021	Unknown	[M-H]-	adduct linked to 1779_[M+FA-H]-	0.087	TRUE	null	null	null	null	null	null	999	FALSE	FALSE	FALSE	Unit NormalizedByQcPeakHeight by alignment ID=-1	FALSE	FALSE	null	null	null	null	null	null	null	6.01	20220304 rerun Malagan plasma_18_20220304_018_3_1-010K-0_neg_Col_B_018	569.01978:7172 570.02313:1335 571.02649:3919	112.9853:571 118.9909:653 153.99651:568 166.99541:888 226.9953:971 242.98599:741 248.9989:1135 260.98401:685 270.9783:529 279.23459:8456 280.2355:921 281.24911:8429 282.25119:956 283.00131:788 283.26389:4188 284.26779:691 284.9971:841 286.0011:459 286.99759:659 302.98749:1524 305.00439:424 318.98669:826 322.99069:526 340.99371:912 342.97849:615 364.98251:1132 366.99979:965 368.97339:965 372.99219…	4955.75	4790.39	4603.02	5655.51	4228.36	4474.21	5843.67	5086.98	5286.64	6570.27	5462.48	4955.75	6022.77	5406.05	1670.13	4549.71	3794.02	5375.48
1431	1.082	532.988	Unknown	[M-H2O-H]-	adduct linked to 1516_[M-H]-	0.478	TRUE	null	null	null	null	null	null	999	FALSE	FALSE	FALSE	Unit NormalizedByQcPeakHeight by alignment ID=-1	FALSE	FALSE	null	null	null	null	null	null	null	4.93	20220304 rerun Malagan plasma_12_20220304_012_QC1_neg_Col_B_012	533.00049:2542 534.00384:0 535.0072:3209	112.9852:23753 180.9735:10026 181.9751:568 190.9277:509 236.9989:453 248.96021:28847 249.9617:1718 258.91519:509 266.98581:606 302.9841:656 312.68369:753 315.2551:415 316.94861:23582 324.99921:609 326.90579:691 330.9939:618 352.9808:518 376.98709:582 384.93631:19565 385.93951:862 388.98251:685 394.88959:594 400.90799:3971 402.90579:397 424.99289:1241 452.9245:5003 456.99841:712 467.31439:518 468.…	2542.25	1114.7	2081.95	1358.22	1259.96	1401.68	2044.81	1922.12	2682.76	3669.02	3152.67	2542.25	3496.26	2344.86	9791.53	2576.83	2254.3	3531.51
953	1.068	412.989	Unknown	[M-H2O-H]-	adduct linked to 1175_[M+Cl]-	0.413	TRUE	null	null	null	null	null	null	999	FALSE	FALSE	FALSE	Unit NormalizedByQcPeakHeight by alignment ID=-1	FALSE	FALSE	null	null	null	null	null	null	null	4.69	20220304 rerun Malagan plasma_14_20220304_014_1_1-010K-36_neg_Col_B_014	412.98599:2686 413.98934:0 414.9927:3596	92.9953:170 164.034:3559 164.99789:107 179.0576:37765 180.0602:3676 200.9957:91 216.9908:336 218.9875:228 228.9897:188 240.9911:217 244.9883:226 250.99249:89 256.9855:378 270.98779:120 281.00201:97 284.97571:378 292.9841:375 294.9819:300 302.9888:246 306.98349:253 307.00089:253 314.9874:399 316.98151:589 318.983:564 318.9978:564 326.98761:205 328.98071:97 334.97769:434 342.98331:543 352.85229:107…	2580.75	3151.15	2771.97	2622.71	2523.29	2271.13	2442.16	2297.45	1807.44	2080.72	3068.93	2580.75	2319.39	1773.95	7881.85	2626.09	2608.85	2007.28
1441	4.895	535.003	Unknown	[M-H]-		0.022	TRUE	null	null	null	null	null	null	999	FALSE	FALSE	FALSE	Unit NormalizedByQcPeakHeight by alignment ID=-1	FALSE	FALSE	null	null	null	null	null	null	null	4.45	20220304 rerun Malagan plasma_96_20220304_096_39_1-002K-8_neg_Col_B_096	535.0025:7944 536.00585:0 537.00921:6513	168.9875:641 180.98911:774 208.0134:450 214.9976:741 220.98599:879 230.992:606 248.0097:403 255.23331:10097 256.23599:2176 266.98459:747 286.99609:876 290.99039:718 322.9975:1038 342.9888:856 344.9754:821 346.99121:976 348.98981:1132 352.9787:900 356.9957:1024 366.99179:1303 368.9762:1138 376.98651:1003 379.9895:541 380.97641:871 387.005:479 388.98221:926 392.99951:1703 402.97971:988 410.99051:69…	8193.56	6888.93	6832.44	7623.93	8405.72	7736.61	8795.75	8510.12	8184.92	6735.41	8675.76	8193.56	9077.93	7347.27	3395.13	8706.78	9074.07	8908.07
78	10.017	146.054	Unknown	[M-H]-	similar chromatogram in higher mz_1161; similar chromatogram in higher mz_324; similar chromatogram in higher mz_553; similar chromatogram in higher mz_1193; similar chromatogram in higher mz_332	0.957	TRUE	null	null	null	null	null	null	999	FALSE	FALSE	FALSE	Unit NormalizedByQcPeakHeight by alignment ID=-1	FALSE	FALSE	null	null	null	null	null	null	null	14.09	20220304 rerun Malagan plasma_18_20220304_018_3_1-010K-0_neg_Col_B_018	146.0535:4025 147.05685:3909 148.06021:906	61.9878:6429 114.0264:832 132.86639:1753 134.86459:4144 136.8615:744	4801.5	4145.67	4618.49	3960.18	4811.72	4883.06	4141.64	3954.7	4717.97	4986.57	5432.15	4801.5	4982.52	5335.01	0	4574.98	4544.82	4646.72
1625	5.023	574.993	Unknown	[M-H]-		0.022	TRUE	null	null	null	null	null	null	999	FALSE	FALSE	FALSE	Unit NormalizedByQcPeakHeight by alignment ID=-1	FALSE	FALSE	null	null	null	null	null	null	null	5.97	20220304 rerun Malagan plasma_30_20220304_030_9_1-007K-8_neg_Col_B_030	574.99298:8187 575.99633:0 576.99969:7419	130.98869:362 155.507:394 192.9892:715 220.98309:535 230.9861:656 242.98579:641 284.26651:1650 286.99619:706 290.98401:671 298.99191:462 303.23279:2038 304.98471:1291 305.25171:953 307.0015:982 325.97479:450 328.98969:753 338.9892:941 340.98291:447 349.99109:491 359.98331:538 366.98141:1429 372.98679:421 374.98981:479 380.99438:706 386.98889:744 392.99359:971 402.9848:2547 404.9743:556 404.9949:1…	6282.25	5791.96	4621.98	6892.21	6724.36	6046.72	4915.95	4612.48	5123.85	8144.59	6555.39	6282.25	4148.13	7193.71	1975.81	6095.4	6065.44	6660.65
1011	0.768	424.991	Unknown	[M-H]-	adduct linked to 927_[M-H2O-H]-	0.957	TRUE	null	null	null	null	null	null	999	FALSE	FALSE	FALSE	Unit NormalizedByQcPeakHeight by alignment ID=-1	FALSE	FALSE	null	null	null	null	null	null	null	9.05	20220304 rerun Malagan plasma_12_20220304_012_QC1_neg_Col_B_012	424.99271:6138 425.99606:1707 426.99942:10046	102.9492:442 108.9907:330 112.9842:737 118.9928:210 130.9938:264 146.93919:785 146.987:233 160.9998:33 166.995:201 168.99159:1460 170.9859:384 178.9937:291 180.98981:694 182.9855:96 190.9279:1268 190.99249:188 192.98869:140 202.992:225 204.9904:277 206.98689:418 214.99809:142 218.9859:313 220.9868:313 222.9827:440 222.998:440 230.9895:329 236.99451:276 242.98891:809 244.98289:524 246.9845:322 250…	6122.5	6148.83	7864.15	5830.99	6039.6	6079.59	4720.01	5985.61	6206.33	5797.39	6416.39	6122.5	6166.28	6719.98	3328.93	5882.59	6705.28	6864.63
1102	7.941	448.307	glycohyodeoxycholic acid	[M-H]-	similar chromatogram in higher mz_1372	0.935	TRUE	null	448.307	C26H43NO5	Glycinated bile acids and derivatives	SPOIYSFQOFYOFZ-BRDORRHWSA-N	O=C(O)CN=C(O)CCC(C)C1CCC2C3CC(O)C4CC(O)CCC4(C)C3CCC12C	430	TRUE	TRUE	TRUE	Unit NormalizedByQcPeakHeight by alignment ID=-1	FALSE	FALSE	null	null	88.2	null	78.7	78.7	100	271.26	20220304 rerun Malagan plasma_50_20220304_050_18_1-009K-0_neg_Col_B_050	448.30719:76652 449.31054:30111 450.3139:4307	74.0243:2582 154.99451:17 223.26421:111 224.9962:169 236.9957:48 247.00121:102 248.9948:242 250.9995:218 254.9839:69 258.99789:481 268.98199:517 272.99661:35 276.9917:71 278.9884:345 280.98709:315 293.0036:96 294.98111:410 306.9808:725 342.9816:185 384.98669:114 386.3078:2953 388.98749:80 404.99591:111 413:380 416.98511:59 419.00061:217 420.99091:189 428.97861:333 429.017:3 431.01581:768 434.9901…	13712.4	4882.71	2149.61	6260.72	13757.5	11739.4	18157	3068.52	410.548	3250.51	16929.3	13712.4	8459.14	7992.32	0	4287.95	11163.2	6232.03
2807	1.101	944.81	Unknown	[M-H]-	adduct linked to 2762_[M-H2O-H]-	0.826	FALSE	null	null	null	null	null	null	999	FALSE	FALSE	FALSE	Unit NormalizedByQcPeakHeight by alignment ID=-1	FALSE	FALSE	null	null	null	null	null	null	null	384.31	20220304 rerun Malagan plasma_40_20220304_040_13_1-014K-0_neg_Col_B_040	944.81:24599 945.81335:5869 946.81671:2531		20371	22598.3	23145.5	22355	21571.9	21780	21402.4	18794	19161.7	17854.2	17031.2	20371	18741.7	18997.2	0	21791.7	19436.2	16479.4
516	5.108	294.983	w/o MS2:PFCA-H; C6H2F10O2	[M-H]-		0.087	TRUE	null	294.982	C6H2F10O2	PFSA	CYFXTKNPCJAIPM-UHFFFAOYSA-N	O=C(O)C(F)C(F)(F)C(F)(F)C(F)(F)C(F)(F)F	530	TRUE	TRUE	FALSE	Unit NormalizedByQcPeakHeight by alignment ID=-1	FALSE	FALSE	null	null	99.9	null	null	null	null	4.37	20220304 rerun Malagan plasma_32_20220304_032_10_1-001K-0_neg_Col_B_032	294.9826:6630 295.98595:0 296.98931:3589	92.9958:2253 116.995:1735 126.9048:3347 128.99809:706 130.99319:721 140.99361:841 144.991:509 154.99271:3797 155.9957:438 166.9942:1000 178.992:1976 182.98579:2162 186.9966:906 189.0004:662 190.9922:656 192.9895:1094 196.98151:403 197.0024:906 204.99001:6388 206.9884:659 207.0049:497 210.99899:865 212:679 212.9955:568 216.98779:2400 220.9848:1624 224.99561:1950 228.98981:976 230.9855:4435 232.983…	5795.31	5294.26	6608.39	5999.85	5077.26	5734.74	5318.97	4989.22	4516.72	5572.47	6227.16	5795.31	4824.18	4834.08	2304.86	6016.27	5654.84	5072.68
2983	0.878	1046.79	Unknown	[M-2H]2-	ion correlated with 2867	0.957	FALSE	null	null	null	null	null	null	999	FALSE	FALSE	FALSE	Unit NormalizedByQcPeakHeight by alignment ID=-1	FALSE	FALSE	null	null	null	null	null	null	null	192.99	20220304 rerun Malagan plasma_94_20220304_094_38_1-002K-36_neg_Col_B_094	1046.79285:13288 1047.7962:6056 1048.79956:0		10181.9	9774.74	10777.4	9212.66	12051.8	11076.2	13300.6	10955.2	13445.1	12225.8	11240.2	10181.9	11787.9	12902.8	0	12369	12336.2	11342.6
1062	0.588	438.987	Unknown	[M+FA-H]-	adduct linked to 860_[M-H]-	0.043	TRUE	null	null	null	null	null	null	999	FALSE	FALSE	FALSE	Unit NormalizedByQcPeakHeight by alignment ID=-1	FALSE	FALSE	null	null	null	null	null	null	null	10.74	20220304 rerun Malagan plasma_6_20220304_006_Blank_neg_Col_B_006	438.98651:5437 439.98986:1296 440.99322:8781	112.9851:1098 130.99229:245 154.9933:326 178.9919:154 190.99339:145 192.9799:171 194.9895:147 208.9847:193 217.9894:193 228.98779:664 236.9962:255 238.9944:109 244.98399:419 246.9823:270 247.00079:270 248.9725:1847 254.9882:483 259.00281:322 264.98831:605 266.98849:976 267.99469:119 276.99329:597 282.98169:354 290.98499:691 292.98639:868 294.97931:136 298.99219:316 306.98071:735 310.9841:230 316.…	2393.56	2233.1	2222.31	2283.64	2329.08	1539.3	1941.67	2042.99	1616.41	1156.54	2332.5	2393.56	1875.23	1622.18	4778.83	2056.32	1767.65	2270.46
13	9.627	93.0342	Unknown (carbon number 6); PlaSMA ID-10	[M-H]-	ion correlated with 68; ion correlated with 526; similar chromatogram in higher mz_68; similar chromatogram in higher mz_320	0.022	TRUE	5.22	93.034	C6H6O	Unknown			430	TRUE	TRUE	TRUE	Unit NormalizedByQcPeakHeight by alignment ID=-1	FALSE	FALSE	null	null	85.5	99.9	73.3	75	100	170.87	20220304 rerun Malagan plasma_20_20220304_020_4_1-005K-8_neg_Col_B_020	93.0342:27297 94.03755:1928 95.04091:0	65.039:5140 75.0243:903 89.0246:1079 92.0263:47 93.0098:75219 93.0342:75286	1713.88	0	0	0	26580.6	0	0	0	0	0	0	1713.88	0	0	0	0	0	0
1529	5.525	554.347	Unknown	[M-H]-		0.609	TRUE	null	null	null	null	null	null	999	FALSE	FALSE	FALSE	Unit NormalizedByQcPeakHeight by alignment ID=-1	FALSE	FALSE	null	null	null	null	null	null	null	51.99	20220304 rerun Malagan plasma_12_20220304_012_QC1_neg_Col_B_012	554.34723:3216 555.35058:1856 556.35394:0	168.0433:462 224.069:6243 242.08099:2255 242.9828:222 266.98969:215 269.2485:3930 270.25369:563 274.9938:104 279.23251:72655 280.23569:14344 281.2478:9864 282.25201:2636 283.26349:1382 284.2666:15 290.98318:349 314.9877:142 319.98792:111 340.98471:253 364.9783:451 372.98859:333 374.9863:218 376.99811:388 380.9751:388 382.9762:306 386.99881:143 418.9733:362 427.01959:350 434.9718:64 438.98621:263 …	2538.06	1411.6	1879.45	2289.94	1076.05	1581.43	1255.38	2976.49	2363.38	3283.09	2529.48	2538.06	3533.79	3646.35	0	3364.71	3354.41	2267.31
2956	2.147	1031.32	Unknown	[M-H]-	ion correlated with 2843; ion correlated with 2900	0.022	FALSE	null	null	null	null	null	null	999	FALSE	FALSE	FALSE	Unit NormalizedByQcPeakHeight by alignment ID=-1	FALSE	FALSE	null	null	null	null	null	null	null	488.41	20220304 rerun Malagan plasma_12_20220304_012_QC1_neg_Col_B_012	1031.31946:24420 1032.32281:3961 1033.32617:0		18223.5	18091	19893.6	18468.5	16129.6	19841.4	18353.8	18792.8	19050.1	19274.9	18906.4	18223.5	19486.7	18538.4	0	19581.1	19878.8	19023.3
973	1.112	416.884	Unknown	[M-H2O-H]-	similar chromatogram in higher mz_2994; similar chromatogram in higher mz_2655; adduct linked to 1196_[M+Cl]-; similar chromatogram in higher mz_2445	0.022	TRUE	null	null	null	null	null	null	999	FALSE	FALSE	FALSE	Unit NormalizedByQcPeakHeight by alignment ID=-1	FALSE	FALSE	null	null	null	null	null	null	null	2.86	20220304 rerun Malagan plasma_22_20220304_022_5_1-005K-36_neg_Col_B_022	416.8837:2084 417.88705:0 418.89041:0	112.985:3116 154.99361:268 158.9395:130 180.9733:780 190.9278:623 208.9845:131 212.9985:175 216.99001:82 220.99159:142 236.99921:151 240.99159:194 248.9594:1592 250.9633:168 254.9883:158 256.9863:292 266.98401:370 278.9877:335 290.98431:12 294.98071:12 304.98151:146 308.99741:119 324.9906:420 332.9201:914 344.98459:133 350.99661:80 364.9877:24 390.98761:69 396.98911:81 398.98499:455 408.99521:980…	657.625	876.052	725.217	589.134	804.008	1443.89	989.338	582.828	606.604	431.125	222.764	657.625	393.375	466.463	0	837.134	581.327	514.845
1406	0.763	524.991	Unknown	[M+FA-H]-	adduct linked to 1232_[M-H]-	0.783	TRUE	null	null	null	null	null	null	999	FALSE	FALSE	FALSE	Unit NormalizedByQcPeakHeight by alignment ID=-1	FALSE	FALSE	null	null	null	null	null	null	null	10.26	20220304 rerun Malagan plasma_12_20220304_012_QC1_neg_Col_B_012	524.9942:7393 525.99755:2556 527.00091:11915	108.9902:317 132.9904:104 146.9352:86 163.99561:72 168.9877:270 170.9882:100 177.9995:101 182.9899:221 192.9888:372 210.99789:133 241.00639:109 242.9868:134 244.98061:220 251.0083:117 252.98981:353 262.99649:115 266.98849:419 286.9921:709 290.98871:297 292.9823:110 302.98611:288 316.98309:450 319.9895:200 320.9783:395 328.98129:418 338.98019:94 340.9826:640 344.9787:161 347.00189:338 348.987:128 …	7831.25	9301.86	6780.2	8737.79	7365.07	9104.73	9222.15	8941.32	7263.24	10015	7731.55	7831.25	7644.34	8111.31	2990.24	8177.94	8369.93	8796.74
880	1.069	396.989	Unknown	[M-H]-		0.478	TRUE	null	null	null	null	null	null	999	FALSE	FALSE	FALSE	Unit NormalizedByQcPeakHeight by alignment ID=-1	FALSE	FALSE	null	null	null	null	null	null	null	3.59	20220304 rerun Malagan plasma_12_20220304_012_QC1_neg_Col_B_012	396.99661:2693 397.99996:0 399.00332:2283	68.9961:79 112.9852:10757 168.99159:590 180.9722:3142 190.9279:1427 192.99229:341 212.0661:61 214.995:143 224.9921:179 235.0033:218 244.98351:109 248.9608:7548 249.9668:555 250.9673:118 252.9899:497 254.98959:256 256.9838:230 258.91611:508 264.93381:989 266.14111:39 266.98621:661 267.9892:182 268.98361:245 278.98349:226 290.98709:743 294.9812:460 304.98361:351 316.9502:3792 316.98199:378 318.9805…	2365.5	2385.69	2320.74	1890.12	1821.52	1839.61	2689.35	3234.11	2103.24	2814.17	3286.75	2365.5	1769.33	3150.97	6769.89	2672.15	3446.5	3011.93
2706	0.942	902.831	Unknown	[M-2H]2-	ion correlated with 2856; ion correlated with 2908; ion correlated with 2967; ion correlated with 3021	0.717	TRUE	null	null	null	null	null	null	999	FALSE	FALSE	FALSE	Unit NormalizedByQcPeakHeight by alignment ID=-1	FALSE	FALSE	null	null	null	null	null	null	null	149.66	20220304 rerun Malagan plasma_12_20220304_012_QC1_neg_Col_B_012	902.83099:15824 903.83434:3472 904.8377:0	112.9854:1005 113.9876:69 248.95979:3094 452.9231:997 520.9093:81 666.98981:45 724.86761:689 792.86353:692 808.8327:190 860.85168:250 894.84198:342 902.8313:718	16293.4	16798.3	19030	17127.2	18527.8	16085.4	17615.6	17048.8	17662.8	17119	17717.3	16293.4	16737.2	16508.5	0	17569.4	18483.7	15839
2417	1.099	808.836	Unknown	[M-H]-	ion correlated with 1184	0.87	TRUE	null	null	null	null	null	null	999	FALSE	FALSE	FALSE	Unit NormalizedByQcPeakHeight by alignment ID=-1	FALSE	FALSE	null	null	null	null	null	null	null	469.05	20220304 rerun Malagan plasma_12_20220304_012_QC1_neg_Col_B_012	808.836:26873 809.83935:5607 810.84271:3672	264.94019:283 400.91769:5 468.90039:318 536.88458:1116 604.87292:665 672.85919:1368 740.84387:958 745.5614:210 784.98877:71 789.02191:200 794.10968:95 795.03583:261 796.9967:1153 797.66217:161 798.05127:151 799.00598:466 801.02411:1269 803.00348:556 803.64331:122 804.57288:418 805.57013:205 808.83728:5993 809.02582:204	24858.9	26791.2	27965.1	27040.2	25475	27753.8	26918	23953	24976.5	23960.2	22346.6	24858.9	23896	23807	0	26932.7	24596.7	23839.2
673	13.369	343.996	Unknown	[M-H]-		0.348	TRUE	null	null	null	null	null	null	999	FALSE	FALSE	FALSE	Unit NormalizedByQcPeakHeight by alignment ID=-1	FALSE	FALSE	null	null	null	null	null	null	null	37.79	20220304 rerun Malagan plasma_42_20220304_042_14_1-014K-8$9_neg_Col_B_042	343.9953:14599 344.99865:2409 346.00201:0	116.9282:2150 117.9311:424 132.9055:638 134.8945:803 155.8647:447 156.9857:950 168.98219:738 183.95889:500 184.94279:1018 185.9502:812 200.9745:1965 209.9167:497 210.0296:632 212.0265:3218 213.0284:974 214.91299:806 226.9749:1844 227.98351:2262 243.83791:1906 255.0336:1141 256.01401:5718 257.92761:832 258.92081:5132 259.92429:815 261.84351:1782 263.84479:906 274.87769:871 292.8905:503 297.82169:1…	13548.2	58982.3	39882.2	34799.1	21520.5	21272.6	19446.5	13225.8	16672.4	13176.8	12949.6	13548.2	15434.4	13119.4	3219.65	12846.1	14156.1	13600.2
2308	0.762	778.566	Unknown	[M+Cl]-	adduct linked to 2174_[M-H]-	0.5	TRUE	null	null	null	null	null	null	999	FALSE	FALSE	FALSE	Unit NormalizedByQcPeakHeight by alignment ID=-1	FALSE	FALSE	null	null	null	null	null	null	null	50.96	20220304 rerun Malagan plasma_16_20220304_016_2_1-010K-8_neg_Col_B_016	778.56311:2007 779.56646:1894 780.56982:0	130.99361:69 224.993:79 227.20261:276 242.9838:277 253.217:1267 255.2332:5367 256.98401:59 279.23419:13790 280.2363:2894 281.24841:4807 282.25201:1019 283.24411:4680 283.26529:4680 284.267:756 303.22971:1664 304.98511:86 306.24481:725 318.9931:89 322.98569:72 327.23459:1011 328.2298:95 368.99051:83 378.9921:107 380.98621:75 430.9939:236 440.97861:72 444.99438:283 464.31311:389 464.97919:102 498.9…	2083.56	2071.29	2065.17	1867.7	1922.97	2567.34	2566.15	1790.88	1909.58	1423.74	1387.19	2083.56	2087.95	1632.71	0	2294.8	2845.32	2542.78
1224	6.806	476.28	LPE 18:2; PlaSMA ID-1316	[M-H]-	similar chromatogram in higher mz_1484; similar chromatogram in higher mz_1597	0.957	TRUE	9.46	476.276	C23H44NO7P	Lipids	DBHKHNGBVGWQJE-UHFFFAOYNA-N	O=C(OCC(O)COP(=O)(O)OCCN)CCCCCCCC=CCC=CCCCCC	430	TRUE	TRUE	TRUE	Unit NormalizedByQcPeakHeight by alignment ID=-1	FALSE	FALSE	null	null	93.3	100	92.2	93.6	85.7	395.81	20220304 rerun Malagan plasma_84_20220304_084_33_1-004K-36_neg_Col_B_084	476.27869:23804 477.28204:7109 478.2854:6130	140.0128:1044 160.9883:141 176.9949:86 196.03729:4855 210.9989:210 214.0475:1149 252.9845:85 277.21701:447 278.98569:221 279.23309:35229 280.23651:7487 280.98129:3 281.2482:6320 282.24911:862 284.26849:663 300.99191:93 316.98911:247 343.9671:126 356.97891:237 364.9856:192 367.01682:157 386.9892:174 402.9736:368 414.9985:34 440.9743:34 473.00391:10 476.2796:26861	20152.1	11000.8	11664.2	12174.7	27468	20739.4	19680.4	15201.3	14613.9	15039.2	19913.1	20152.1	17520	26267.3	0	12894.8	34182.8	16518.8
3018	0.762	1069.03	Unknown	[M+Cl]-	adduct linked to 2960_[M-H]-	0.674	FALSE	null	null	null	null	null	null	999	FALSE	FALSE	FALSE	Unit NormalizedByQcPeakHeight by alignment ID=-1	FALSE	FALSE	null	null	null	null	null	null	null	12.5	20220304 rerun Malagan plasma_90_20220304_090_36_1-011K-36_neg_Col_B_090	1069.02515:9501 1070.0285:4480 1071.03186:17872		7384.94	5118.95	5146.11	5150.39	4269	4698.51	3384.26	6187.4	2839.2	3109.7	2784.17	7384.94	3938.33	4138.88	678.618	2344.41	4161.17	6317.05
2031	0.985	690.882	Unknown	[M-H]-		0.152	TRUE	null	null	null	null	null	null	999	FALSE	FALSE	FALSE	Unit NormalizedByQcPeakHeight by alignment ID=-1	FALSE	FALSE	null	null	null	null	null	null	null	60.34	20220304 rerun Malagan plasma_14_20220304_014_1_1-010K-36_neg_Col_B_014	690.87561:6518 691.87896:0 692.88232:0	112.9852:2965 180.9735:1565 248.96001:6359 316.94699:4324 384.93701:3103 452.92621:3171 468.89389:582 520.9129:1626 536.88141:1071 588.90112:2356 657.97369:576 670.98608:621	6407.19	7472.69	7555.2	7906.9	6818.18	6718.64	7183.84	5694.65	6352.44	5073.22	6909.52	6407.19	7655.78	8136.07	0	3844.23	6401.15	5256.96
1770	10.661	611.123	w/o MS2:Unknown (carbon number 26); PlaSMA ID-1688	[M-H]-		0.022	TRUE	4.1	611.125	C26H28O17	Unknown			530	TRUE	TRUE	FALSE	Unit NormalizedByQcPeakHeight by alignment ID=-1	FALSE	FALSE	null	null	99.5	99.8	null	null	null	42	20220304 rerun Malagan plasma_12_20220304_012_QC1_neg_Col_B_012	611.12347:2100 612.12682:0 613.13018:0	208.9825:832 276.99051:750 329.0762:1274 351.06339:732 477.97501:335 520.11578:950 529.06622:571 565.11169:1612 593.01428:659 611.00732:1365 611.04272:906	1386	1169.42	759.806	675.466	1072.1	1426.56	1196.42	1252.6	1468.41	1127.62	1421.33	1386	1197.08	1422.59	0	1401.03	1815.81	1171.67
2538	4.962	845.676	Unknown	[M-H]-		0.239	TRUE	null	null	null	null	null	null	999	FALSE	FALSE	FALSE	Unit NormalizedByQcPeakHeight by alignment ID=-1	FALSE	FALSE	null	null	null	null	null	null	null	56.74	20220304 rerun Malagan plasma_12_20220304_012_QC1_neg_Col_B_012	845.67517:3545 846.67852:1346 847.68188:0	112.9858:560 168.0444:2386 196.9895:193 224.99789:118 327.23309:580 360.9902:124 434.98151:136 493.0162:121 660.01459:107 700.98828:114 762.51141:242 768.56018:116 769.62439:37512 770.62622:10472 770.96417:87 771.63892:28003 772.54169:162 772.59167:306 772.64148:11056 773.64178:3892 774.5451:883 775.54071:287 779.60663:292 781.62158:681 782.62518:379 782.98907:246 783.64081:15721 784.64313:8208 7…	3889.88	3677.57	4086.46	3960.4	2392.22	2311.7	3462.8	3925.26	4435.65	3539.6	3794.12	3889.88	4586.28	4236.04	0	5151.41	3806.65	3828.27
2829	1.106	960.786	Unknown	[M-H2O-H]-	ion correlated with 1524; ion correlated with 2667; ion correlated with 2941; adduct linked to 2868_[M-H]-	0.478	FALSE	null	null	null	null	null	null	999	FALSE	FALSE	FALSE	Unit NormalizedByQcPeakHeight by alignment ID=-1	FALSE	FALSE	null	null	null	null	null	null	null	103.54	20220304 rerun Malagan plasma_24_20220304_024_6_1-005K-0_neg_Col_B_024	960.78571:7382 961.78906:2033 962.79242:1046		3838	4383.42	4178.41	3730.44	3874.4	4882.76	4814.87	3374.55	3810.8	3168.24	2697.63	3838	3060.25	2751.97	0	4949.64	2653.38	3611.45
21	10.653	109.04	Unknown	[M-H]-	similar chromatogram in higher mz_285; similar chromatogram in higher mz_46; similar chromatogram in higher mz_909; similar chromatogram in higher mz_1032; similar chromatogram in higher mz_1083; similar chromatogram in higher mz_1269; similar chromatogram in higher mz_1430; similar chromatogram in higher mz_1483	0.196	TRUE	null	null	null	null	null	null	999	FALSE	FALSE	FALSE	Unit NormalizedByQcPeakHeight by alignment ID=-1	FALSE	FALSE	null	null	null	null	null	null	null	48.2	20220304 rerun Malagan plasma_20_20220304_020_4_1-005K-8_neg_Col_B_020	109.0405:2555 110.04385:0 111.04721:0	68.9953:5562 93.0075:547	1878.44	1949.5	1806.02	1332.34	2824.18	1729.38	1676.94	2178.81	2211.9	2278.79	1984.73	1878.44	2299.57	3321.69	0	1642.72	3224.03	2083.24
79	0.723	146.938	Unknown	[M-H]-	adduct linked to 214_[M+FA-H]-	0.957	TRUE	null	null	null	null	null	null	999	FALSE	FALSE	FALSE	Unit NormalizedByQcPeakHeight by alignment ID=-1	FALSE	FALSE	null	null	null	null	null	null	null	33.7	20220304 rerun Malagan plasma_12_20220304_012_QC1_neg_Col_B_012	146.93851:18026 147.94186:1169 148.94522:367	81.0337:535 83.0488:550 87.9253:729 88.9327:1932 95.9983:494 100.9042:385 102.9497:2888	19993.2	20090.4	24794.2	21219.2	19015.3	15547	22951.4	20059	20054.5	21554.1	19388	19993.2	20940.3	22108.2	8795.92	23570.6	19863.7	27480.7
2426	0.763	811.014	Unknown	[M-H]-	adduct linked to 2572_[M+FA-H]-	0.522	TRUE	null	null	null	null	null	null	999	FALSE	FALSE	FALSE	Unit NormalizedByQcPeakHeight by alignment ID=-1	FALSE	FALSE	null	null	null	null	null	null	null	14.14	20220304 rerun Malagan plasma_12_20220304_012_QC1_neg_Col_B_012	811.01031:6964 812.01366:2909 813.01702:11961	112.9852:2812 168.0439:186 242.9893:350 246.9817:101 255.2318:1572 256.23291:260 257.2305:225 279.23291:4555 281.24939:1166 283.26541:1197 301.21631:554 304.23611:582 305.24771:915 307.00159:151 327.23318:282 416.99649:101 480.31021:592 508.3363:63 590.98932:94 620.98688:357 626.98401:81 680.97583:120 687.54138:484 734.02917:127 744.55969:99 750.54578:688 752.5647:739 756.55713:684 756.58582:464 …	9014.69	10064.7	3443.3	10183.3	11144.9	8649.87	4481.25	9910.39	6239.45	9597.33	8855.05	9014.69	7264.98	9240.6	1625.01	5924.47	8936.66	8841.63
693	1.094	350.989	Unknown	[M-H]-	adduct linked to 631_[M-H2O-H]-; adduct linked to 500_[M-H2O-H]-	0.913	TRUE	null	null	null	null	null	null	999	FALSE	FALSE	FALSE	Unit NormalizedByQcPeakHeight by alignment ID=-1	FALSE	FALSE	null	null	null	null	null	null	null	5.92	20220304 rerun Malagan plasma_12_20220304_012_QC1_neg_Col_B_012	350.9902:3017 351.99355:0 352.99691:1404	108.9895:829 112.9852:2035 118.9931:503 130.9921:959 142.9937:741 151.00259:665 154.9926:612 161.00481:676 162.9805:406 168.99091:565 178.9937:544 198.9814:447 200.9818:606 216.9899:1309 218.9892:859 220.9852:679 222.9805:456 228.9911:1256 232.9855:1191 244.98801:653 254.9837:868 256.98792:1350 266.98599:1288 270.98001:1062 278.98721:1285 282.9845:1079 286.992:676 290.9928:644 295.00031:524 300.9…	3016.56	2899.86	3121.33	2561.93	2757.01	2721.59	3111.5	3125.25	2774.92	3074.33	3739.78	3016.56	3590.52	2872.04	9253.37	3593.29	2723.54	3732.36
699	1.081	352.991	w/o MS2:"2,4-Dichlor-3,6-di-O-methylnorlichexanthone"	[M+FA-H]-	adduct linked to 549_[M-H]-	0.174	TRUE	null	352.99	C16H12Cl2O5	Xanthones	ZPLILIOXZHNNLY-UHFFFAOYSA-N	O=C1C2=C(O)C(Cl)=C(OC)C(Cl)=C2OC3=CC(OC)=CC(=C13)C	530	TRUE	TRUE	FALSE	Unit NormalizedByQcPeakHeight by alignment ID=-1	FALSE	FALSE	null	null	99.1	null	null	null	null	3.89	20220304 rerun Malagan plasma_90_20220304_090_36_1-011K-36_neg_Col_B_090	352.9913:2760 353.99465:0 354.99801:5900	104.9949:99 108.9907:369 118.995:472 127.0396:58 130.9924:416 146.9875:342 154.99249:571 156.9924:104 178.9931:1137 182.9868:176 204.9873:989 216.98959:1320 224.9803:466 226.9944:633 230.9872:751 231.0032:751 232.98511:469 234.99831:101 236.9968:512 242.9873:648 244.9837:1455 246.9991:269 250.9989:238 252.99091:325 254.9868:2008 260.9765:266 262.9939:247 264.9935:874 266.98761:1976 270.98611:418 …	1434.06	1804.98	690.59	1443.51	1053.73	1532.74	1780.06	1662.95	1139.06	1797.92	1431.47	1434.06	1371.9	1274.12	2450.98	885.725	1601.07	1640.33
1002	1.083	422.994	Unknown	[M+FA-H]-	adduct linked to 797_[M-H]-	0.283	TRUE	null	null	null	null	null	null	999	FALSE	FALSE	FALSE	Unit NormalizedByQcPeakHeight by alignment ID=-1	FALSE	FALSE	null	null	null	null	null	null	null	4.53	20220304 rerun Malagan plasma_24_20220304_024_6_1-005K-0_neg_Col_B_024	422.9888:2026 423.99215:570 424.99551:3653	173.00281:94 179.0567:10601 190.9938:87 200.998:46 204.9888:186 206.98689:135 236.10719:72 243.13831:68 268.98621:209 290.98911:286 293.00391:162 300.98901:101 302.98831:163 306.98111:495 312.08701:122 316.97949:199 326.98419:85 348.99539:174 356.98071:401 356.99609:339 358.99261:545 362.17029:232 370.9567:160 374.98801:213 375.3266:76 386.9928:64 396.9827:325 402.9834:102 405.33801:238 407.35419…	2023.75	2380.37	1995.84	1936.29	1868.66	2464.18	2323.01	2488.43	2209.59	2391.66	2835.65	2023.75	2550.1	1191.9	6517.08	1944.92	2763.66	2527.29
1379	1.098	518.991	Unknown	[M+FA-H]-	adduct linked to 1208_[M-H]-	0.391	TRUE	null	null	null	null	null	null	999	FALSE	FALSE	FALSE	Unit NormalizedByQcPeakHeight by alignment ID=-1	FALSE	FALSE	null	null	null	null	null	null	null	4.52	20220304 rerun Malagan plasma_28_20220304_028_8_1-007K-0_neg_Col_B_028	518.99683:2352 520.00018:0 521.00354:0	102.9549:871 112.9854:78400 113.989:1735 146.94:653 180.9731:29053 181.97501:1197 198.25999:735 248.96069:98382 249.9631:4912 250.96519:935 308.91751:915 316.9476:41885 317.95111:2403 318.95279:1256 334.98499:944 384.93539:75088 385.93811:3971 386.93671:1747 402.97729:500 418.99039:474 452.92249:16956 454.92441:556 466.9848:532 510.99191:1624 512.9953:591 513.01221:1144 514.98938:859 515.01959:64…	2460.25	2634.78	1682.33	1903.13	1578.35	1892.47	2807.92	2586.18	3256.29	2552.17	3027.94	2460.25	2388.19	2730.32	8493.1	2584.29	1631.02	1907.74
220	13.373	194.906	Unknown	[M-H]-		0.761	TRUE	null	null	null	null	null	null	999	FALSE	FALSE	FALSE	Unit NormalizedByQcPeakHeight by alignment ID=-1	FALSE	FALSE	null	null	null	null	null	null	null	14.71	20220304 rerun Malagan plasma_14_20220304_014_1_1-010K-36_neg_Col_B_014	194.9053:5863 195.90865:0 196.91201:700	76.9697:87 116.929:552 117.9278:135 125.8719:751 126.8799:363 127.8697:163 128.87691:283 132.3476:99 154.94591:779 158.8465:1600 159.8456:67 159.89281:2278 160.8423:11688 160.8786:6011 160.89439:6011 160.9393:239 160.9574:1030 161.0479:529 161.0663:529 161.10809:310 161.1248:1260 161.14101:1003 161.34399:179 161.3582:545 161.39:122 161.4012:176 161.4763:288 161.522:301 161.5656:189 161.6255:247 1…	7292.06	8897.25	8223.19	8102.59	6116.23	7145.99	5338.22	5335.14	8458.04	5969.38	7672.58	7292.06	8237.08	6943.31	2433.71	6735.45	7785.32	8311.95
1808	5.023	622.996	Unknown	[M+FA-H]-	adduct linked to 1775_[M+Cl]-	0.022	TRUE	null	null	null	null	null	null	999	FALSE	FALSE	FALSE	Unit NormalizedByQcPeakHeight by alignment ID=-1	FALSE	FALSE	null	null	null	null	null	null	null	5.69	20220304 rerun Malagan plasma_24_20220304_024_6_1-005K-0_neg_Col_B_024	622.9964:8914 623.99975:0 625.00311:5781	108.9907:518 128.99471:400 228.9899:574 246.99609:1018 272.99719:603 280.98169:874 296.99619:521 299.00659:709 327.2338:491 332.9783:547 376.98441:694 380.9978:912 390.98709:832 393.0094:665 396.99689:553 402.97711:741 408.99689:826 414.97839:715 428.9964:776 434.98471:1071 448.99719:841 450.98969:1038 457.0213:597 464.97791:865 472.0062:471 478.9729:1994 484.99161:650 487.0098:668 490.98792:782 …	7667.38	8339.64	7656.23	7776.98	7550.45	7832.72	8723.7	8121.36	7286.39	7766.02	7408.96	7667.38	8336.88	7899.34	3335.33	8138.35	6087.29	6815.44
2410	1.049	806.998	Unknown	[M+FA-H]-	adduct linked to 2377_[M-H2O-H]-	0.043	TRUE	null	null	null	null	null	null	999	FALSE	FALSE	FALSE	Unit NormalizedByQcPeakHeight by alignment ID=-1	FALSE	FALSE	null	null	null	null	null	null	null	5.8	20220304 rerun Malagan plasma_4_20220304_004_Blank_neg_Col_B_004	806.99829:3647 808.00164:0 809.005:5444	112.9845:560 428.99969:98 454.00629:137 513.06921:126 710.97198:129 779.0105:187 785.0365:162 788.99628:829 789.02692:177 789.99878:1056 790.01819:952 790.98938:2383 791.01642:464 791.99969:977 792.98132:348 793.0108:1619 794.0094:861 794.04498:224 794.96973:1624 795.00763:1878 795.98029:353 796.02191:684 796.99719:2629 797.99683:430 798.97852:1627 799.01331:3089 799.97937:604 800.02478:662 800.9…	812.875	1605.4	948.983	1283.13	1157.71	384.375	1065.06	633.711	800.506	593.654	297.212	812.875	929.997	1113.38	3538.78	958.764	1211.78	896.168
2473	0.748	826.563	Unknown	[M+Cl]-	adduct linked to 2345_[M-H]-	0.957	TRUE	null	null	null	null	null	null	999	FALSE	FALSE	FALSE	Unit NormalizedByQcPeakHeight by alignment ID=-1	FALSE	FALSE	null	null	null	null	null	null	null	777.12	20220304 rerun Malagan plasma_12_20220304_012_QC1_neg_Col_B_012	826.56219:44884 827.56554:55824 828.5689:88683	168.0419:1233 205.1945:683 208.9843:127 224.0694:1432 240.9903:307 241.21941:186 242.98511:181 255.23309:19877 256.23621:3681 257.2261:1342 258.23209:241 259.24411:3256 260.2453:894 261.25171:129 266.98969:164 269.24881:692 270.25079:244 277.2179:1260 278.22159:219 279.23291:35978 280.23639:4337 281.2482:7271 282.25281:1508 283.24039:5383 283.26389:5190 284.26971:173 301.2175:6346 302.2211:1304 3…	40382.2	34546.2	37795.2	39676.7	31013.4	44966.6	35100.8	31636.4	30433.6	24799.8	32298.7	40382.2	31093.2	27825.2	0	51917.4	48067.3	44834.9
1197	1.078	470.986	Unknown	[M-H]-		0.261	TRUE	null	null	null	null	null	null	999	FALSE	FALSE	FALSE	Unit NormalizedByQcPeakHeight by alignment ID=-1	FALSE	FALSE	null	null	null	null	null	null	null	4.39	20220304 rerun Malagan plasma_12_20220304_012_QC1_neg_Col_B_012	470.9852:2027 471.98855:720 472.99191:2709	112.9851:8199 113.9883:746 146.96609:255 180.9726:3505 180.992:3505 206.98621:186 218.9861:126 236.979:132 248.9603:8035 306.98621:84 316.94821:3337 317.95151:424 324.99179:104 328.98499:265 331.00079:409 332.91949:981 334.9245:101 348.9874:75 384.93771:768 395.97919:91 400.90829:970 424.99429:112 468.89441:396 468.9657:481 470.99319:872	2168.38	2061.29	2751.63	1923.33	2631.12	2195.43	2465.52	2306.78	2572.51	1701.2	1563.68	2168.38	2063.21	1416.62	4525.87	2008.86	2504.13	2301.12
2948	2.168	1030.82	Unknown	[M-H]-	ion correlated with 2840; ion correlated with 3064; ion correlated with 2678	0.087	FALSE	null	null	null	null	null	null	999	FALSE	FALSE	FALSE	Unit NormalizedByQcPeakHeight by alignment ID=-1	FALSE	FALSE	null	null	null	null	null	null	null	1100.75	20220304 rerun Malagan plasma_22_20220304_022_5_1-005K-36_neg_Col_B_022	1030.81873:70980 1031.82208:12578 1032.82544:1331		47970	48285.3	50101.1	49251.7	42442.6	49657.8	46817.9	46500.8	47352.7	47781.2	45796.4	47970	48708.6	47810.1	0	48658.2	51348.6	47855.8
1312	4.131	498.93	w/o MS2:PFSA-perfluoroalkyl_branched_C3; C8HF17O3S	[M-H]-		0.413	TRUE	null	498.93	C8HF17O3S	PFSA	CCEVPOURSCMDRL-UHFFFAOYSA-N	O=S(=O)(O)C(F)(F)C(F)(F)C(F)(C(F)(F)F)C(F)(F)C(F)(F)C(F)(F)C(F)(F)F	530	TRUE	TRUE	FALSE	Unit NormalizedByQcPeakHeight by alignment ID=-1	FALSE	FALSE	null	null	69.5	null	null	null	null	7.77	20220304 rerun Malagan plasma_52_20220304_052_19_1-008K-8_neg_Col_B_052	498.92999:7836 499.93334:1061 500.9367:0	79.9572:87 102.9573:80 130.9912:126 156.9931:109 220.9834:105 241.99519:79 242.9897:122 269.00449:95 270.979:92 281.2496:257 302.98819:285 304.98431:163 318.98059:112 340.9845:331 369.9899:111 370.98969:97 378.97931:363 392.9834:129 420.98251:183 430.96939:161 450.96109:219 450.98349:293 454.9902:132 468.99231:87 470.99481:376 475.01141:142 486.97961:574 488.9823:643 489.987:277 491.00089:66 491.…	3799.31	2360.43	2738.82	2617.72	7721.29	8423.33	8702.94	2992.96	4294.67	3815.19	4341.57	3799.31	3244.73	3443.56	0	2814.75	3174.16	1997.22
3009	1.908	1064.81	Unknown	[M-H]-		0.174	FALSE	null	null	null	null	null	null	999	FALSE	FALSE	FALSE	Unit NormalizedByQcPeakHeight by alignment ID=-1	FALSE	FALSE	null	null	null	null	null	null	null	773.05	20220304 rerun Malagan plasma_50_20220304_050_18_1-009K-0_neg_Col_B_050	1064.81335:106031 1065.8167:18481 1066.82006:3013		101207	105199	104945	101019	100426	101920	97764.5	103242	105744	101990	101761	101207	100026	99648.4	0	96285.1	98791.2	97019.2
1751	2.668	605.24	Unknown	[M-H]-		0.935	TRUE	null	null	null	null	null	null	999	FALSE	FALSE	FALSE	Unit NormalizedByQcPeakHeight by alignment ID=-1	FALSE	FALSE	null	null	null	null	null	null	null	228.37	20220304 rerun Malagan plasma_12_20220304_012_QC1_neg_Col_B_012	605.23877:10171 606.24212:5704 607.24548:1135	146.9395:116 258.9194:71 275.1153:261 307.1062:6623 308.10931:1394 319.10611:4115 320.1124:804 528.98981:137 556.97827:97 574.98022:72 588.98749:296 590.98602:15 594.99542:66 597.02759:149 605.23938:14013	11490.6	8638.34	7053.72	9899.52	12174.3	8364.51	10756.3	22790.8	16832.7	26064.8	11603.4	11490.6	8817.28	9951.43	0	17089.2	18616.2	15018.6
2582	2.116	860.849	Unknown	[M-H]-	ion correlated with 2896; ion correlated with 2120; ion correlated with 2354	0.304	TRUE	null	null	null	null	null	null	999	FALSE	FALSE	FALSE	Unit NormalizedByQcPeakHeight by alignment ID=-1	FALSE	FALSE	null	null	null	null	null	null	null	910.49	20220304 rerun Malagan plasma_12_20220304_012_QC1_neg_Col_B_012	860.84979:100385 861.85314:17046 862.8565:3330	112.9854:8576 180.9734:3774 181.97591:574 207.1321:362 248.96069:20129 249.9662:791 283.26489:768 303.23541:1006 316.94901:26515 317.95209:3021 318.9512:812 384.93631:19203 385.93491:1362 452.92361:27641 453.92981:2347 520.9118:18291 521.91351:1988 588.89807:26559 589.90302:3221 656.88422:10026 657.89099:988 658.89441:1124 662.98871:574 724.87408:23856 725.87469:3418 726.8786:2162 790.5437:1341 7…	87768.5	87053.1	93186.7	90434.6	88023.7	90082.8	86161.4	87919.4	91792	89097	90882.9	87768.5	88950	88385	0	92252.7	90693.3	90663.1
818	1.093	382.995	w/o MS2:FT-sulfone; C9H9F9O4S	[M-H]-	adduct linked to 988_[M+Cl]-; adduct linked to 623_[M-H2O-H]-	0.609	TRUE	null	383.001	C9H9F9O4S	PFSA	PRLIBGCRDRLDIL-UHFFFAOYSA-N	O=C(O)CCS(=O)(=O)CCC(F)(F)C(F)(F)C(F)(F)C(F)(F)F	530	TRUE	TRUE	FALSE	Unit NormalizedByQcPeakHeight by alignment ID=-1	FALSE	FALSE	null	null	86.3	null	null	null	null	4.41	20220304 rerun Malagan plasma_4_20220304_004_Blank_neg_Col_B_004	382.99509:5761 383.99844:0 385.0018:654	108.9912:1014 112.9844:364 113.0013:364 130.9924:600 132.9902:522 142.9933:344 144.9949:100 146.9863:79 166.99249:417 168.99139:1054 170.98801:576 175.0033:43 180.9897:390 186.99989:410 190.99561:592 193.9922:154 202.9944:994 204.9893:928 206.99091:378 214.97569:567 214.9969:567 216.99049:732 220.9832:71 222.98309:185 226.996:546 228.99049:663 229.0094:663 230.9893:268 232.9847:195 244.98489:304 …	2951.69	2172.13	2521.48	2300.56	2807.39	2471.56	2750.21	2899.31	3113.67	3288.39	3414.62	2951.69	2881.53	2681.58	7412.59	3234.92	3161.47	3596.34
2197	5.123	747.567	Unknown	[M-H]-		0.957	TRUE	null	null	null	null	null	null	999	FALSE	FALSE	FALSE	Unit NormalizedByQcPeakHeight by alignment ID=-1	FALSE	FALSE	null	null	null	null	null	null	null	1401.17	20220304 rerun Malagan plasma_12_20220304_012_QC1_neg_Col_B_012	747.56653:129696 748.56988:65552 749.57324:14981	78.9585:942 122.9849:976 168.0426:19453 169.0457:1087 255.23331:3289 259.24319:700 277.21661:658 279.23239:11514 280.23639:4001 281.24881:7482 283.2627:537 301.21619:600 303.2323:7900 304.23511:1080 305.2496:829 354.99039:146 374.9798:150 419.01031:162 436.28391:208 458.26599:130 471.00299:97 476.28531:202 480.30811:915 480.98749:116 500.9855:355 565.00702:154 568.97583:224 616.46802:378 617.4704…	83230	44971.3	54751.8	53533.9	51817.7	58446.6	59752.2	71841.6	81176.6	83489.1	69528.4	83230	86779.9	77025.4	0	117840	121693	106718
140	14.576	170.833	Unknown	[M-H]-		0.63	TRUE	null	null	null	null	null	null	999	FALSE	FALSE	FALSE	Unit NormalizedByQcPeakHeight by alignment ID=-1	FALSE	FALSE	null	null	null	null	null	null	null	427.44	20220304 rerun Malagan plasma_12_20220304_012_QC1_neg_Col_B_012	170.8327:24124 171.83605:1463 172.83941:19341	78.9181:682 86.9757:1024 92.9957:735 102.9706:850 119.0158:721 130.96609:1459 168.8364:2115 170.8329:12529	24123.9	33951.3	34354.1	34016.3	28725.7	27857.7	29303	27330	26786	26786.3	24311.3	24123.9	26241.3	23470.7	28554.7	24318.7	22068	24426.8
2293	5.064	775.598	Unknown	[M-H]-		0.957	TRUE	null	null	null	null	null	null	999	FALSE	FALSE	FALSE	Unit NormalizedByQcPeakHeight by alignment ID=-1	FALSE	FALSE	null	null	null	null	null	null	null	264.38	20220304 rerun Malagan plasma_12_20220304_012_QC1_neg_Col_B_012	775.59833:17837 776.60168:10128 777.60504:1996	168.0432:3398 283.2439:999 283.26419:999 327.23209:330 329.24689:272 391.23141:61 404.9917:116 416.9772:90 452.99069:98 569.00043:82 607.1947:47 636.99799:87 711.54828:2019 713.56012:36797 714.51831:138 714.56348:17403 715.57642:55335 716.51709:873 716.58002:24940 716.85199:115 717.52612:176 717.58539:5955 718.58899:477 719.53339:134 727.57422:847 729.58838:3151 730.59698:621 749.0127:173 751.026…	13080.6	8858	9401.52	10557.5	8688.81	8781.21	9842.35	9553.7	12204.8	10129.7	9064.62	13080.6	12918.1	10335.1	0	21776.9	21016.1	16780
542	14.387	299.954	Unknown	[M-H]-	adduct linked to 641_[M+Cl]-; similar chromatogram in higher mz_587	0.174	TRUE	null	null	null	null	null	null	999	FALSE	FALSE	FALSE	Unit NormalizedByQcPeakHeight by alignment ID=-1	FALSE	FALSE	null	null	null	null	null	null	null	7.55	20220304 rerun Malagan plasma_50_20220304_050_18_1-009K-0_neg_Col_B_050	299.95239:2039 300.95574:0 301.9591:1480	118.9982:624 126.9057:1121 129.9381:400 208.912:971	1604.25	5802.29	4033.2	3346.86	1100.88	2504.18	1950.52	321.747	1583.59	2049.59	2013.69	1604.25	1606.32	1832.73	400.646	1450.81	1558.19	1595.65
2778	0.761	931.013	Unknown	[M+Cl]-	adduct linked to 2637_[M-H2O-H]-	0.5	FALSE	null	null	null	null	null	null	999	FALSE	FALSE	FALSE	Unit NormalizedByQcPeakHeight by alignment ID=-1	FALSE	FALSE	null	null	null	null	null	null	null	11.64	20220304 rerun Malagan plasma_82_20220304_082_32_1-004K-0_neg_Col_B_082	931.01312:9684 932.01647:1435 933.01983:16254		7597.81	6253.38	13875.1	10338.7	11119.2	10762.6	10478.7	9732.57	7723.79	9364.59	8147.45	7597.81	7518.05	10047.4	1148.4	6780.41	6434.7	7158.38
3043	1.672	1087.47	Unknown	[M-H]-		0.087	FALSE	null	null	null	null	null	null	999	FALSE	FALSE	FALSE	Unit NormalizedByQcPeakHeight by alignment ID=-1	FALSE	FALSE	null	null	null	null	null	null	null	103.43	20220304 rerun Malagan plasma_26_20220304_026_7_1-007K-36_neg_Col_B_026	1087.474:14139 1088.47735:1652 1089.48071:0		12760.7	13704	13854.8	13704.1	12522.9	13663.7	13503.5	14181.5	14419.5	12276.5	13877.8	12760.7	12668.7	14810	0	11802.9	13569.3	11686.9
1881	0.7	646.615	Unknown	[M-H]-	adduct linked to 2038_[M+FA-H]-	0.957	TRUE	null	null	null	null	null	null	999	FALSE	FALSE	FALSE	Unit NormalizedByQcPeakHeight by alignment ID=-1	FALSE	FALSE	null	null	null	null	null	null	null	153.51	20220304 rerun Malagan plasma_12_20220304_012_QC1_neg_Col_B_012	646.6153:5325 647.61865:5706 648.62201:4667	112.9857:362 187.09779:175 235.20621:612 237.2252:296 248.995:101 254.2487:167 255.16029:185 261.2229:120 338.3418:166 340.98181:171 347.3335:692 364.3555:796 365.34241:409 365.36481:409 388.35959:195 390.3739:1915 391.3775:463 392.3895:1186 393.38419:241 394.3826:198 562.55151:118 584.50598:205 588.5412:162 590.55359:2199 591.55737:532 592.56653:5585 593.57269:1754 594.57507:1077 616.60083:460 6…	5643.31	5422.3	7645.99	5308.76	9026.69	7513.5	13145.3	4809.1	4800.91	6127.16	7326.79	5643.31	6703.52	7705.33	0	7523.9	10465.1	7588.19
1344	11.544	507.224	w/o MS2:NCGC00380320-01_C25H34O8_1H-Furo[3,4-b]xanthene-9-propanoic acid, 3,5a,6,7,8,9,9a,10-octahydro-7-hydroxy-8-(1-hydroxy-1-methylethyl)-11-methoxy-4,5a,9-trimethyl-1-oxo-, (5aS,9R,9aR)-	[M-H]-		0.522	TRUE	null	507.224	C25H34O8	Xanthenes	NNOMPFCNQCRAIO-RQAAHYCXSA-N	O=C1OCC2=C1C(OC)=C3C(OC4(C)CC(O)C(C(O)(C)C)C(C)(CCC(=O)O)C4C3)=C2C	530	TRUE	TRUE	FALSE	Unit NormalizedByQcPeakHeight by alignment ID=-1	FALSE	FALSE	null	null	100	null	null	null	null	139.56	20220304 rerun Malagan plasma_42_20220304_042_14_1-014K-8$9_neg_Col_B_042	507.22369:15638 508.22704:4759 509.2304:800	113.0237:796 131.0341:149 287.20209:7625 288.20419:1503 296.99469:158 331.19211:2693 357.01401:156 377.01981:199 448.98679:118 463.2374:1320 496.99969:73 498.28879:254 504.98599:657 505.00571:591 506.98761:160 507.22421:20769	4214.31	195.064	7494.13	938.139	0	679.612	1429.1	1606.52	8357.41	1854.49	3178.92	4214.31	0	134.129	0	4541.72	15470.2	11936.9
2511	0.744	836.583	w/o MS2:Phosphatidylcholine 16	[M+FA-H]-	adduct linked to 2345_[M-H]-	0.065	TRUE	null	836.581	C46H80NO8P	Phosphatidylcholines	IESVDEZGAHUQJU-SYGPSSPWNA-N	CCCCCCCCCCCCCCCC(=O)OCC(COP([O-])(=O)OCC[N+](C)(C)C)OC(=O)CC\C=C/C\C=C/C\C=C/C\C=C/C\C=C/C\C=C/CC	530	TRUE	TRUE	FALSE	Unit NormalizedByQcPeakHeight by alignment ID=-1	FALSE	FALSE	null	null	99.6	null	null	null	null	48.79	20220304 rerun Malagan plasma_40_20220304_040_13_1-014K-0_neg_Col_B_040	836.58252:2954 837.58587:3461 838.58923:12541	166.99451:153 168.04539:1583 191.17799:211 217.00681:146 224.0679:629 224.9995:157 229.19749:542 242.9908:296 255.2332:5011 256.23819:1056 259.2446:447 264.97739:118 269.2486:326 277.2215:194 279.23318:38982 280.2366:9185 281.2489:10091 282.25131:3127 283.24341:16659 283.26459:16659 284.26749:2877 285.27219:256 286.9938:174 301.21689:1601 303.2326:8454 304.23471:1984 305.24771:3526 306.25391:3035…	1290.75	1372.69	1553.88	1475.3	1100.25	1472.14	1065.51	1552.63	914.478	1144.98	914.62	1290.75	1577.59	943.143	0	2605.97	1983.46	1670.95
1116	5.15	450.996	Unknown	[M+Cl]-	adduct linked to 965_[M-H]-	0.043	TRUE	null	null	null	null	null	null	999	FALSE	FALSE	FALSE	Unit NormalizedByQcPeakHeight by alignment ID=-1	FALSE	FALSE	null	null	null	null	null	null	null	6.78	20220304 rerun Malagan plasma_40_20220304_040_13_1-014K-0_neg_Col_B_040	450.99591:10677 451.99926:0 453.00262:8941	92.9954:647 130.9928:1785 168.987:653 186.99969:574 192.992:1297 202.99809:468 214.98911:612 216.9882:750 220.98109:588 228.99091:1641 240.9882:903 243.0067:676 244.98421:568 252.9929:700 266.98691:1653 272.99411:697 280.9856:1341 282.98239:991 290.9852:3294 294.99911:762 298.99051:1800 304.983:2876 305.00229:853 306.98361:1353 310.97421:759 310.99551:1209 316.98581:2382 321.99161:397 322.99649:1…	8557.62	8299.98	6617.14	8082.51	8298.23	9017.26	9301.51	7746.73	8657.73	8281.31	8362.68	8557.62	8510.94	7945.94	4463.05	9533.81	9550.52	8470.76
1209	0.584	472.998	w/o MS2:Pesticide3_Novaluron_C17H9ClF8N2O4_N-({3-Chloro-4-[1,1,2-trifluoro-2-(trifluoromethoxy)ethoxy]phenyl}carbamoyl)-2,6-difluorobenzamide	[M-H]-	adduct linked to 1347_[M+Cl]-	0.065	TRUE	null	472.994	C17H9ClF8N2O4	Phenol ethers	NJPPVKZQTLUDBO-UHFFFAOYSA-N	FC1=CC=CC(F)=C1C(O)=NC(O)=NC2=CC=C(OC(F)(F)C(F)OC(F)(F)F)C(Cl)=C2	530	TRUE	TRUE	FALSE	Unit NormalizedByQcPeakHeight by alignment ID=-1	FALSE	FALSE	null	null	94	null	null	null	null	6.16	20220304 rerun Malagan plasma_6_20220304_006_Blank_neg_Col_B_006	472.9975:3877 474.00085:1420 475.00421:7535	112.9841:1275 118.9912:227 130.99319:529 144.9904:204 146.93941:2426 150.99921:160 162.98151:215 168.99471:154 182.9875:138 190.9278:2513 190.99339:143 192.99181:464 204.9906:373 208.98309:476 216.9908:213 229.0063:370 233.00369:228 244.9845:313 248.98669:142 252.9875:345 254.98689:295 258.91611:467 264.99139:355 266.9899:1051 278.98779:759 281.98859:247 282.98151:468 282.99789:468 288.99051:251 …	2308.69	2637.72	1425.12	2144.65	1135.59	1561.71	746.97	809.881	1407.15	1950.87	1885.55	2308.69	1218.45	2104.29	3051.83	796.36	2549.89	2585.42
2125	1.038	724.875	Unknown	[M-H]-		0.935	TRUE	null	null	null	null	null	null	999	FALSE	FALSE	FALSE	Unit NormalizedByQcPeakHeight by alignment ID=-1	FALSE	FALSE	null	null	null	null	null	null	null	148.19	20220304 rerun Malagan plasma_12_20220304_012_QC1_neg_Col_B_012	724.87372:70757 725.87707:8731 726.88043:4287	112.9852:9000 113.9894:638 180.97301:6582 248.96049:24709 249.9615:876 297.13419:456 316.94849:33694 317.95349:1709 318.95331:912 384.93521:17571 385.9382:1768 448.34811:641 452.92261:29665 453.6806:335 453.9285:2426 454.9202:985 457.98071:371 485.99011:494 515.3681:1476 518.39783:944 520.91052:11632 521.9151:735 525.31519:594 559.974:468 562.99701:538 577.42407:403 579.44501:1471 581.4516:1079 5…	74758.2	79824.1	80830.3	79299.4	74393.6	72392.5	72238	70800.5	70286.5	64430.6	72450.9	74758.2	73660.6	77190.2	0	64862.2	69762	69342.4
448	9.051	259.983	Unknown	[M-H]-		0.783	TRUE	null	null	null	null	null	null	999	FALSE	FALSE	FALSE	Unit NormalizedByQcPeakHeight by alignment ID=-1	FALSE	FALSE	null	null	null	null	null	null	null	28.95	20220304 rerun Malagan plasma_12_20220304_012_QC1_neg_Col_B_012	259.98251:2416 260.98586:0 261.98922:0	79.9571:12184 112.9858:7 116.9959:517 124.0071:63241 126.0017:705 128.99561:188 165.9958:2169 166.02811:83 175.0441:98 176.0462:114 176.9975:101 178.99159:126 193.0542:42 202.9946:69 204.991:71 215.99339:405 248.974:492 259.0029:257	2568.75	1899.77	1637.08	1683.81	2606.25	2560.28	3112.49	3199.14	2599.18	2221.97	2336.57	2568.75	1721.15	2189.31	0	3170.4	2545.37	2742.98
2870	0.76	979.016	Unknown	[M-H]-	adduct linked to 2939_[M+FA-H]-	0.522	FALSE	null	null	null	null	null	null	999	FALSE	FALSE	FALSE	Unit NormalizedByQcPeakHeight by alignment ID=-1	FALSE	FALSE	null	null	null	null	null	null	null	13.19	20220304 rerun Malagan plasma_94_20220304_094_38_1-002K-36_neg_Col_B_094	979.01581:10706 980.01916:3802 981.02252:12909		6139.88	1809.34	7199.51	8872.91	8171.65	9034.1	7553.39	11628	12562.4	8974.56	10552.6	6139.88	11398.2	16720.6	1135.33	16667.7	12452.8	13470
2798	3.266	940.55	Unknown	[M-H]-		0.022	FALSE	null	null	null	null	null	null	999	FALSE	FALSE	FALSE	Unit NormalizedByQcPeakHeight by alignment ID=-1	FALSE	FALSE	null	null	null	null	null	null	null	56.98	20220304 rerun Malagan plasma_30_20220304_030_9_1-007K-8_neg_Col_B_030	940.55029:3784 941.55364:2194 942.557:1193		2982.25	2556.35	2653.41	2076.06	2210.59	2510.68	2377.98	1801.19	2693.7	2808.83	3394.54	2982.25	2650.5	3065.83	0	3010.43	3963.01	3889.95
2681	2.033	894.844	Unknown	[M-H]-	ion correlated with 3069	0.043	TRUE	null	null	null	null	null	null	999	FALSE	FALSE	FALSE	Unit NormalizedByQcPeakHeight by alignment ID=-1	FALSE	FALSE	null	null	null	null	null	null	null	612.7	20220304 rerun Malagan plasma_36_20220304_036_11_1-001K-36_neg_Col_B_036	894.84387:60921 895.84722:12233 896.85058:0	112.9853:5241 180.97279:5291 248.9604:12538 249.96761:829 316.94901:11003 384.93701:6929 385.93729:941 452.92239:8185 520.90942:7597 521.90808:868 554.98291:462 588.90131:3538 656.88599:3538 724.87628:2744 792.85413:2679 860.84961:3738 894.83978:9865 895.34058:4859	54950.6	56749	59154.5	58768.3	53602	54137.4	57845.9	57232.3	55088.8	55440.5	55934.6	54950.6	57197.2	54525.1	0	56123.1	54999.4	55125.2
922	1.108	404.992	Unknown	[M-H]-		0.152	TRUE	null	null	null	null	null	null	999	FALSE	FALSE	FALSE	Unit NormalizedByQcPeakHeight by alignment ID=-1	FALSE	FALSE	null	null	null	null	null	null	null	4.52	20220304 rerun Malagan plasma_4_20220304_004_Blank_neg_Col_B_004	404.99249:4513 405.99584:0 406.9992:3591	132.9912:1368 146.93739:918 146.98891:791 152.9967:729 154.9937:718 158.9865:418 162.9984:582 168.9874:868 178.9955:538 180.9872:644 186.9807:841 190.9286:1968 192.987:738 214.9762:400 216.9897:894 220.9836:762 222.99809:926 242.9944:1159 248.97411:732 252.9904:1091 254.9825:1182 256.98331:1118 266.9856:791 268.97931:806 272.99539:565 278.98569:1688 282.9805:1062 286.995:726 290.9877:497 296.9827…	1715.06	1170.09	1537.65	1820.41	2238.49	2185.26	1429.9	1412.1	2558.59	2029.36	1676.41	1715.06	2280.37	2075.08	6305.25	2444.87	2652.06	2215.83
1083	10.66	443.075	Unknown	[M-H]-		0.565	TRUE	null	null	null	null	null	null	999	FALSE	FALSE	FALSE	Unit NormalizedByQcPeakHeight by alignment ID=-1	FALSE	FALSE	null	null	null	null	null	null	null	7.62	20220304 rerun Malagan plasma_12_20220304_012_QC1_neg_Col_B_012	443.07211:2363 444.07546:0 445.07882:652	145.0643:1420 171.00459:175 192.99159:113 198.013:117 199.98869:135 205.98:2151 211.98531:531 213.98309:55 217.9342:200 224.99451:326 229.01289:1053 236.9967:234 237.0174:234 258.9921:316 262.00629:1303 280.9823:275 304.0007:133 305.00479:115 305.9957:8277 306.9949:2120 307.99811:600 316.983:533 318.98721:243 321.02789:155 323.02219:3557 329.07669:1087 334.0015:100 340.9838:115 351.06479:506 352.…	2266.38	2252.32	1839.24	1732.08	2200.87	2263.96	2412.91	2793.73	2659.55	2283.4	3050.48	2266.38	2882.03	2807.1	0	2247.43	2594.8	2562.08
817	0.77	382.994	Unknown	[M-H]-	adduct linked to 1022_[M+FA-H]-; adduct linked to 985_[M+Cl]-	0.957	TRUE	null	null	null	null	null	null	999	FALSE	FALSE	FALSE	Unit NormalizedByQcPeakHeight by alignment ID=-1	FALSE	FALSE	null	null	null	null	null	null	null	6.76	20220304 rerun Malagan plasma_12_20220304_012_QC1_neg_Col_B_012	382.99249:4834 383.99584:0 384.9992:6717	92.9946:285 108.9888:1351 132.99139:99 136.98421:177 142.99181:306 145.93069:456 146.9856:384 154.99361:844 158.9865:242 167.00999:186 168.98911:621 170.98759:809 178.993:674 182.9863:461 190.99471:469 192.98981:605 198.9825:134 202.99091:463 204.98891:784 216.9884:1523 220.9825:822 222.9789:200 222.9971:200 226.9922:410 228.9971:933 230.98511:557 232.9843:997 236.998:472 242.98711:873 244.9852:1…	4884.81	5320.67	5770.96	5603.77	4419.86	4328.48	5046.03	4903.19	5387.06	5189.08	4996.72	4884.81	4936.6	5705.98	3070.7	4781.93	4765.49	4609.62
32	9.846	112.986	Trifluoroacetic acid	[M-H]-		0.043	TRUE	null	112.986	C2HF3O2	PFSA	DTQVDTLACAAQTR-UHFFFAOYSA-N	O=C(O)C(F)(F)F	430	TRUE	TRUE	TRUE	Unit NormalizedByQcPeakHeight by alignment ID=-1	FALSE	FALSE	null	null	87	null	74.6	79.5	100	4.79	20220304 rerun Malagan plasma_96_20220304_096_39_1-002K-8_neg_Col_B_096	112.9859:9858 113.98925:0 114.99261:1004	61.9871:1015 68.9953:9718 112.9854:2668	7736.38	8263.14	7333.76	7478.9	8276.19	9104.91	7737.32	7562.38	7115.47	7434.28	8122.14	7736.38	8218.58	9868.58	5109.81	7084.05	8176.26	7611.54
2592	10.309	861.551	w/o MS2:Phosphatidylinositol 18	[M-H]-		0.609	TRUE	null	861.55	C45H83O13P	Phosphatidylinositols	DJIHJMQVAWUMQB-GRNFJTJUSA-N	CCCCCCCCCCCCCCCCCC(=O)OCC(COP(O)(=O)O[C@H]1[C@H](O)[C@@H](O)[C@H](O)[C@@H](O)[C@H]1O)OC(=O)CC\C=C/C\C=C/CCCCCCCCCC	530	TRUE	TRUE	FALSE	Unit NormalizedByQcPeakHeight by alignment ID=-1	FALSE	FALSE	null	null	99.7	null	null	null	null	345.67	20220304 rerun Malagan plasma_74_20220304_074_29_1-003K-36_neg_Col_B_074	861.55121:33098 862.55456:19706 863.55792:19865	152.99471:857 241.0134:4931 279.2356:1421 283.26581:1966 417.24521:995 419.2576:2554 556.99402:79 581.3092:3049 849.55011:1133 855.00122:211 858.9906:360 859.02429:546 859.2998:92 859.53418:28371 860.35309:56 860.53632:14446 861.36371:62 861.55109:129857 861.60327:62	17643.6	10691.9	9553.33	7367.46	19725.4	19173.5	28443.3	18018	15114.2	15289.8	16466.5	17643.6	18371.3	16413.5	0	15426.3	22294.1	15886.1
586	0.89	316.948	Unknown	[M-H]-		0.804	TRUE	null	null	null	null	null	null	999	FALSE	FALSE	FALSE	Unit NormalizedByQcPeakHeight by alignment ID=-1	FALSE	FALSE	null	null	null	null	null	null	null	187.67	20220304 rerun Malagan plasma_12_20220304_012_QC1_neg_Col_B_012	316.948:111534 317.95135:5956 318.95471:2061	102.9485:743 113.1921:216 113.9888:878 114.9892:575 136.0356:62 146.9373:67 154.991:151 179.05679:3064 181.97569:815 190.9294:658 192.9924:118 204.99091:445 210.9814:146 211.00121:146 236.9814:125 242.9866:163 249.3157:63 250.9664:434 272.99509:3 316.94769:406 316.98911:7	111608	111562	114104	114804	110284	110911	107848	109990	108635	111389	111443	109458	109548	109537	0	102385	111025	110702
584	1.339	316.948	Unknown	[M-H]-		0.043	TRUE	null	null	null	null	null	null	999	FALSE	FALSE	FALSE	Unit NormalizedByQcPeakHeight by alignment ID=-1	FALSE	FALSE	null	null	null	null	null	null	null	27.45	20220304 rerun Malagan plasma_30_20220304_030_9_1-007K-8_neg_Col_B_030	316.94839:120406 317.95174:6252 318.9551:2657	108.9907:847 112.9854:223038 113.1362:468 113.2622:756 113.6155:306 113.6285:615 113.7721:529 113.9211:585 113.9717:574 113.9882:4991 114.9898:2244 116.9954:615 136.9814:635 180.97321:52785 181.9791:1729 190.9265:1024 242.9888:1909 248.96069:68794 249.9639:6668 250.96741:744 264.99631:582 272.9736:476 314.99261:615 315.00909:685 316.7392:2041 316.94809:4359 316.98251:1159	117196	114848	104745	113648	117069	108269	114704	107525	110692	113501	104970	117196	113448	111532	327.096	110152	107273	107682
715	0.603	356.998	w/o MS2:PFCA-H; C8H5F11O3	[M+FA-H]-	adduct linked to 683_[M+Cl]-	0.022	TRUE	null	356.999	C8H5F11O3	PFSA	JMYMIPCNDZAAOL-UHFFFAOYSA-N	O=C(O)COCC(F)(F)C(F)(F)C(F)(F)C(F)(F)C(F)(F)F	530	TRUE	TRUE	FALSE	Unit NormalizedByQcPeakHeight by alignment ID=-1	FALSE	FALSE	null	null	98.8	null	null	null	null	10.66	20220304 rerun Malagan plasma_6_20220304_006_Blank_neg_Col_B_006	356.9975:4814 358.00085:0 359.00421:3478	108.99:454 112.9856:1431 114.9359:1133 114.948:1133 131.9317:238 154.9937:766 170.9874:669 178.99181:642 180.9892:412 182.98621:631 186.99899:275 192.98849:387 197.0065:62 204.98849:1244 207.9201:77 208.00349:100 208.983:417 220.9826:852 222.998:92 224.99339:142 226.9989:224 230.9893:382 232.9834:1010 240.98891:235 242.987:1045 244.9818:2033 246.9834:149 248.9742:4044 250.8416:308 254.9854:2192 2…	2203	2255.73	2248.94	2156.71	2264.36	1757.84	1649.93	2168.83	2130.02	2369.08	1526.47	2203	1970.85	2306.68	2638.3	2760.32	2451.79	1902.84
2260	0.761	767.002	Unknown	[M+FA-H]-	adduct linked to 2110_[M-H]-	0.478	TRUE	null	null	null	null	null	null	999	FALSE	FALSE	FALSE	Unit NormalizedByQcPeakHeight by alignment ID=-1	FALSE	FALSE	null	null	null	null	null	null	null	13.44	20220304 rerun Malagan plasma_12_20220304_012_QC1_neg_Col_B_012	766.99872:5008 768.00207:4080 769.00543:14357	136.9852:73 143.03641:98 144.99271:113 149.0041:86 168.0428:1191 224.0701:792 249.18739:85 252.9866:68 255.2327:8895 256.237:1058 259.24139:1310 264.9928:102 266.9899:157 277.21799:182 279.2334:13500 280.23889:1236 281.24829:4372 283.26291:2575 298.9939:135 301.21909:1894 303.23349:13142 304.23401:3667 304.9953:219 305.2486:6292 306.25299:625 307.00299:108 319.00079:92 327.23019:347 363.00299:86 …	8046.19	12870.4	12008.2	10641.5	7760.15	8469.67	8697.53	7573.9	8321.91	8005.43	7374.76	8046.19	6540.19	5532.48	1566.01	8801.31	6908.55	7953.04
1227	5.023	476.99	Unknown	[M-H]-		0.022	TRUE	null	null	null	null	null	null	999	FALSE	FALSE	FALSE	Unit NormalizedByQcPeakHeight by alignment ID=-1	FALSE	FALSE	null	null	null	null	null	null	null	6.29	20220304 rerun Malagan plasma_26_20220304_026_7_1-007K-36_neg_Col_B_026	476.98969:8035 477.99304:789 478.9964:10009	92.9961:538 116.9953:638 168.9919:471 173.00639:697 197.00481:718 200.9957:497 202.0018:700 202.98981:488 214.9753:303 224.99471:585 228.9901:568 250.9955:1147 254.9852:941 255.2327:2576 256.98691:556 260.9957:585 264.9881:529 266.9845:938 278.98749:1753 287.01291:812 288.9917:556 290.9877:2106 294.9841:1035 296.9968:1091 302.9863:1229 303.98651:894 304.98151:903 306.97781:844 312.98969:588 314.9…	7011.19	6890.04	6958.15	7146.93	6898.68	7602.52	5518.12	7706.38	6863.83	6547.65	7990.56	7011.19	7449.51	8551.73	3098.79	7139.05	8065.81	7365.79
2725	0.764	911.013	Unknown	[M+Cl]-	adduct linked to 2630_[M-H]-	0.674	FALSE	null	null	null	null	null	null	999	FALSE	FALSE	FALSE	Unit NormalizedByQcPeakHeight by alignment ID=-1	FALSE	FALSE	null	null	null	null	null	null	null	12.5	20220304 rerun Malagan plasma_96_20220304_096_39_1-002K-8_neg_Col_B_096	911.01288:11266 912.01623:4752 913.01959:18333		7826.38	7112.4	6667.5	8579.44	9580.99	3741.1	6402.71	7313.71	8601.56	6261.71	6563.86	7826.38	7654.45	9020.34	1650.37	6596.81	4282	5711.54
913	5.079	402.998	w/o MS2:Uridine 5'-diphosphate	[M-H]-		0.043	TRUE	null	402.995	C9H14N2O12P2	Pyrimidine ribonucleoside diphosphates	XCCTYIAWTASOJW-XVFCMESISA-N	O[C@@H]1[C@@H](COP(O)(=O)OP(O)(O)=O)O[C@H]([C@@H]1O)N1C=CC(O)=NC1=O	530	TRUE	TRUE	FALSE	Unit NormalizedByQcPeakHeight by alignment ID=-1	FALSE	FALSE	null	null	63.4	null	null	null	null	3.83	20220304 rerun Malagan plasma_60_20220304_060_22_1-013K-8_neg_Col_B_060	402.99811:7234 404.00146:698 405.00482:4813	92.9945:318 118.9902:571 128.9977:535 132.99159:629 146.9894:818 166.99361:1168 168.98911:585 178.9939:982 180.9884:1165 200.9995:732 216.9902:1729 222.9998:915 228.99249:2109 230.98599:909 238.991:547 240.98981:1379 242.9864:1003 243.00591:753 244.9863:806 248.99741:435 252.99001:753 254.9886:1862 256.98511:468 258.9805:738 260.99829:812 263.10379:288 264.99191:1506 266.98679:5338 268.9852:703 2…	7004.5	5937.14	6610.51	5938.35	6459.14	7098.03	6635.69	5966.36	6967.66	6531.02	6423.02	7004.5	6523.82	7863.11	2786.2	7456.5	5189.07	6961.22
917	10.651	404.106	w/o MS2:NCGC00385443-01!(2S)-3-(3,4-dihydroxyphenyl)-2-[[(E)-3-(3,4-dihydroxyphenyl)prop-2-enoyl]amino]propanoic acid	[M-H]-		0.065	TRUE	null	404.099	C18H17NO7	Tyrosine and derivatives	GPZFXSWMDFBRGS-UXONFWTHSA-N	O=C(O)C(N=C(O)C=CC1=CC=C(O)C(O)=C1)CC2=CC=C(O)C(O)=C2	530	TRUE	TRUE	FALSE	Unit NormalizedByQcPeakHeight by alignment ID=-1	FALSE	FALSE	null	null	77.7	null	null	null	null	9.71	20220304 rerun Malagan plasma_20_20220304_020_4_1-005K-8_neg_Col_B_020	404.10611:3217 405.10946:600 406.11282:0	154.0631:150 156.99319:132 173.00211:143 183.9693:2194 193.01579:81 211.00281:171 227.95711:553 234.9986:127 244.98669:1048 248.9911:116 254.98759:381 257.0329:112 266.9859:316 280.98251:275 286.99051:224 292.99091:208 310.9968:3179 311.99829:581 313.09799:2139 314.9903:147 330.98151:132 334.9747:89 345.052:2842 345.99771:110 346.05289:509 352.98129:176 357.09189:968 374.9855:287 378.97849:185 39…	1424.88	1068.71	973.229	923.045	3305.17	1448.03	1518.11	1054.06	1463.14	990.572	1757.64	1424.88	1583	2569.33	0	1513.95	2331.66	2771.13
2241	5.064	762.509	w/o MS2:Phosphatidylethanolamine 16	[M+Cl]-	adduct linked to 2133_[M-H]-	0.957	TRUE	null	762.508	C43H74NO8P	Phosphatidylethanolamines	MPWUZHVZZKSTPV-LGFBOSHVNA-N	CCCCCCCCCCCCCCCC(=O)OCC(COP(O)(=O)OCCN)OC(=O)CC\C=C/C\C=C/C\C=C/C\C=C/C\C=C/C\C=C/CC	530	TRUE	TRUE	FALSE	Unit NormalizedByQcPeakHeight by alignment ID=-1	FALSE	FALSE	null	null	99.6	null	null	null	null	203.79	20220304 rerun Malagan plasma_74_20220304_074_29_1-003K-36_neg_Col_B_074	762.50928:33253 763.51263:15707 764.51599:20848	78.9587:42 137.1344:203 140.0118:1501 168.0433:1248 182.3569:181 196.0374:632 255.2327:10746 256.2355:1886 257.22681:740 257.23721:740 259.2449:3576 269.25:554 279.23792:1338 281.25049:2334 283.24261:14306 283.26401:14305 284.2468:3603 284.27011:3207 285.2616:1002 301.21539:3301 302.22131:1135 303.23309:22061 304.23721:7568 305.24719:2148 306.25119:486 327.2326:13909 328.23599:4355 329.2489:4599 …	9997.94	1594.14	3816.93	2885.79	10370.6	13530.1	16519.6	3243.39	3074.45	3999.77	10130.5	9997.94	8467.85	8603.72	0	22830.7	24309.7	21062.2
1619	5.03	572.997	Unknown	[M-H]-		0.043	TRUE	null	null	null	null	null	null	999	FALSE	FALSE	FALSE	Unit NormalizedByQcPeakHeight by alignment ID=-1	FALSE	FALSE	null	null	null	null	null	null	null	4.26	20220304 rerun Malagan plasma_24_20220304_024_6_1-005K-0_neg_Col_B_024	572.99707:9184 574.00042:1507 575.00378:7950	140.99519:75 223.0022:164 284.99509:106 301.21561:319 304.9819:141 307.00449:152 318.99771:239 328.98291:257 334.9902:157 337.00119:246 354.9808:265 358.99271:438 364.98441:346 383.008:274 388.9968:159 398.98541:326 400.98679:86 404.99731:29 409.9801:97 416.9812:907 419.98621:124 421.4877:62 424.9913:255 428.97879:452 460.9794:342 463.0007:596 466.97449:458 477.00781:129 485.99069:68 514.97632:2 …	8599.5	8257.93	8168.47	7978.05	8709.22	8209.45	8975.63	8361.02	8567	8235.85	8652.11	8599.5	9164.09	9112.44	4344.15	8958.81	8719.3	9104.33
24	7.384	112.985	Trifluoroacetic acid	[M-H]-		0.152	TRUE	null	112.986	C2HF3O2	PFSA	DTQVDTLACAAQTR-UHFFFAOYSA-N	O=C(O)C(F)(F)F	430	TRUE	TRUE	TRUE	Unit NormalizedByQcPeakHeight by alignment ID=-1	FALSE	FALSE	null	null	85.6	null	73.3	75.2	100	15.99	20220304 rerun Malagan plasma_78_20220304_078_QC4_neg_Col_B_078	112.9855:19555 113.98885:0 114.99221:0	61.9882:574 68.9954:15194 112.9842:2982	17676.2	15329.5	14959.8	14470.4	17783.7	13248.9	16137.4	15237.8	17485.5	14818.7	20627.1	17676.2	15627.9	17025.7	7214.67	16060.9	15826.1	20721.3
1815	0.758	625.002	Unknown	[M+Cl]-	adduct linked to 1688_[M-H]-	0.087	TRUE	null	null	null	null	null	null	999	FALSE	FALSE	FALSE	Unit NormalizedByQcPeakHeight by alignment ID=-1	FALSE	FALSE	null	null	null	null	null	null	null	11.33	20220304 rerun Malagan plasma_50_20220304_050_18_1-009K-0_neg_Col_B_050	625.0072:4349 626.01055:2237 627.01391:7502	166.9846:52 242.9865:783 246.9993:176 266.98749:320 376.98141:82 390.98459:676 398.98141:75 402.97849:440 406.8587:65 424.99561:326 428.99509:473 434.9859:235 454.98831:460 464.97119:62 468.9028:349 474.9895:287 482.96219:243 490.99438:278 496.98651:584 510.98279:103 530.99292:171 552.98511:249 570.9859:632 590.97119:1003 596.9895:211 598.98053:382 600.9704:540 609.0025:4111 610.0022:1019 610.977…	8839.5	19932.9	12140	14047.7	13616.8	14249.4	8428.42	8474.3	10992.6	5815.5	10206.4	8839.5	7729.96	7613.72	2199.41	6234.98	7145.63	8620.82
1585	5.589	565.012	Unknown	[M-H]-		0.043	TRUE	null	null	null	null	null	null	999	FALSE	FALSE	FALSE	Unit NormalizedByQcPeakHeight by alignment ID=-1	FALSE	FALSE	null	null	null	null	null	null	null	4.35	20220304 rerun Malagan plasma_34_20220304_034_QC2_neg_Col_B_034	565.01178:4941 566.01513:0 567.01849:1915	108.992:459 224.0696:5203 242.07809:1212 267.2326:774 277.22079:1009 279.23349:35179 280.23721:7815 281.2468:3815 282.25119:1062 283.2645:976 312.9762:500 314.987:659 326.99081:744 330.98001:603 330.9957:450 340.9816:765 346.99271:671 364.98419:985 367.00229:368 368.97739:697 382.99149:1021 406.9689:556 414.9736:550 476.97791:809 492.3428:741 492.97891:668 494.32681:2038 494.9917:1141 502.29959:2…	3692.56	3376.96	4497.47	3644.47	3583.87	3912.85	3441.84	2570.33	2893.75	2761.26	2807.32	3692.56	2993.07	3052.46	1229.73	3216.08	3614.11	3951.93
1430	10.656	532.126	Unknown	[M-H]-		0.239	TRUE	null	null	null	null	null	null	999	FALSE	FALSE	FALSE	Unit NormalizedByQcPeakHeight by alignment ID=-1	FALSE	FALSE	null	null	null	null	null	null	null	16.74	20220304 rerun Malagan plasma_12_20220304_012_QC1_neg_Col_B_012	532.12561:2662 533.12896:0 534.13232:0	184.98331:74 229.0166:214 266.98529:42 305.99579:2493 306.99799:369 308.99789:99 311.06641:325 313.11099:352 318.9765:98 323.0231:993 329.07819:1427 340.98059:201 346.97629:55 348.98529:125 356.9823:108 375.08499:782 406.98221:122 422.98041:111 456.978:273 460.9657:90 464.9856:125 475.14099:254 487.12201:119 497.12781:829 527.0033:151 530.99121:278 532.13019:684	1580.25	1462.6	1280.5	1190.54	1877.76	1575.03	1943.6	1457.19	1928.94	1560.78	1561.69	1580.25	1851.62	2546.12	0	2280.45	2781.43	1697.71
717	4.966	356.998	w/o MS2:PFCA-H; C8H5F11O3	[M-H]-		0.022	TRUE	null	356.999	C8H5F11O3	PFSA	JMYMIPCNDZAAOL-UHFFFAOYSA-N	O=C(O)COCC(F)(F)C(F)(F)C(F)(F)C(F)(F)C(F)(F)F	530	TRUE	TRUE	FALSE	Unit NormalizedByQcPeakHeight by alignment ID=-1	FALSE	FALSE	null	null	65.2	null	null	null	null	9.16	20220304 rerun Malagan plasma_66_20220304_066_25_1-012K-0_neg_Col_B_066	356.99841:8990 358.00176:0 359.00512:7687	92.997:712 130.9933:838 152.9967:744 154.99361:1218 178.994:1079 180.99159:1018 182.9861:1503 185.0025:618 190.996:1482 192.9901:1629 198.98241:591 198.9966:850 202.99249:1265 204.9886:1859 206.9873:803 210.9953:774 214.9915:668 216.98981:3044 222.9984:862 228.987:965 230.98779:897 232.98331:968 242.98669:1779 244.98421:953 245.00301:712 254.9861:5850 256.9852:856 258.9805:588 264.98901:1841 266.…	9059.06	7857.07	8364.43	7615.36	7611.4	9545.92	10423.7	9214.52	9421.19	9389.44	8556.85	9059.06	8956.52	8744.59	5212.1	8610.5	10269.5	7983.11
183	1.183	180.973	w/o MS2:4-O-Methylphloracetophenone	[M-H]-		0.043	TRUE	null	180.975	C9H10O4	Alkyl-phenylketones	GKSGTWUNURZTKD-UHFFFAOYSA-N	O=C(C1=C(O)C=C(OC)C=C1O)C	530	TRUE	TRUE	FALSE	Unit NormalizedByQcPeakHeight by alignment ID=-1	FALSE	FALSE	null	null	98.9	null	null	null	null	23.78	20220304 rerun Malagan plasma_82_20220304_082_32_1-004K-0_neg_Col_B_082	180.97321:28619 181.97656:0 182.97992:0	68.9948:2085 86.9858:1859 92.9954:959 102.9481:1494 112.9852:37679 120.989:538 136.98129:779 146.93829:2309 180.97279:485	27480.4	26199.1	26404.3	26468.2	27365.6	30813	28091.9	28676.9	28383.1	28325.5	29681	27480.4	30366.6	28931.9	317.013	30557.1	28505.1	29704
2705	1.102	902.83	Unknown	[M-H]-		0.304	TRUE	null	null	null	null	null	null	999	FALSE	FALSE	FALSE	Unit NormalizedByQcPeakHeight by alignment ID=-1	FALSE	FALSE	null	null	null	null	null	null	null	22.2	20220304 rerun Malagan plasma_16_20220304_016_2_1-010K-8_neg_Col_B_016	902.8288:17300 903.83215:3519 904.83551:1111	112.985:2059 180.97141:1694 248.9603:6894 316.9487:8976 350.99661:494 384.93591:4291 452.92191:5068 454.9288:597 468.90451:806 472.9935:568 520.91492:3535 536.88049:812 588.89709:2979 604.86987:874 656.88861:2062 672.86261:1026 724.87781:2541 792.86401:1385 808.83112:1047 860.8396:1312 892.79309:897 894.84137:2753 895.35889:721 897.02399:318 898.0321:685 901.01453:426 902.8313:3121	15604.6	16570.2	18396.8	17625.9	16931.4	15694.9	17910.8	18378.1	15905.1	15752	16718.8	15604.6	15860.6	17707.2	0	15954.7	17800.8	12963.2
1919	1.629	656.886	w/o MS2:PFSA-pentafluorosulfide; C9HF23O3S2	[M-H]-	ion correlated with 2123	0.152	TRUE	null	656.893	C9HF23O3S2	PFSA	GQDNCVBSGIWYLZ-UHFFFAOYSA-N	O=S(=O)(O)C(F)(F)C(F)(F)C(F)(F)C(F)(F)C(F)(F)C(F)(F)C(F)(F)C(F)(F)C(F)(F)S(F)(F)(F)(F)F	530	TRUE	TRUE	FALSE	Unit NormalizedByQcPeakHeight by alignment ID=-1	FALSE	FALSE	null	null	88.6	null	null	null	null	75.11	20220304 rerun Malagan plasma_18_20220304_018_3_1-010K-0_neg_Col_B_018	656.88623:135672 657.88958:17981 658.89294:6581	112.9851:38106 113.9887:900 180.9729:22691 181.974:947 248.9604:97571 249.9158:406 249.963:3121 250.9612:1618 316.9476:65788 317.47931:429 317.95181:4191 318.9505:1365 384.93521:73397 385.93979:5103 386.9407:1579 452.92361:37365 453.57181:668 453.92511:2426 454.9292:815 520.91052:73124 521.9151:9282 522.92059:3182 588.89929:19012 589.90033:1906 643.01288:318 652.00763:571 652.98682:594 654.36908:…	127357	129287	128784	130960	128349	127198	126829	128333	132150	130404	124290	127357	129134	125326	0	132215	125607	133765
503	3.715	289.069	w/o MS2:CIANIDANOL	[M-H]-		0.565	TRUE	null	289.072	C15H14O6		PFTAWBLQPZVEMU-DZGCQCFKSA-N	OC=1C=C(O)C2=C(OC(C3=CC=C(O)C(O)=C3)C(O)C2)C1	530	TRUE	TRUE	FALSE	Unit NormalizedByQcPeakHeight by alignment ID=-1	FALSE	FALSE	null	null	96.7	null	null	null	null	9.22	20220304 rerun Malagan plasma_36_20220304_036_11_1-001K-36_neg_Col_B_036	289.06909:3635 290.07244:0 291.0758:0	68.9937:718 82.0293:647 110.0246:3888 111.0199:2482 112.9858:671 154.99159:1203 158.9868:1200 166.99139:1168 170.98621:897 182.9865:1076 192.99139:1026 193.99181:644 200.05431:800 210.9817:376 216.98959:1468 243.0627:9282 244.06261:1129 248.9772:600 266.9845:674 268.9856:626 282.9877:647 284.99451:800 286.9783:841 286.99329:1012 288.99481:894 289.0137:503	2150.75	2751.71	2816.13	2425.17	2300.9	3103.97	2614.65	2078.39	2548.35	2590.55	2940.81	2150.75	3659.16	3160.13	0	2518.53	1825.1	2756.42
2853	1.042	967.016	Unknown	[M+FA-H]-	adduct linked to 2749_[M-H]-	0.043	FALSE	null	null	null	null	null	null	999	FALSE	FALSE	FALSE	Unit NormalizedByQcPeakHeight by alignment ID=-1	FALSE	FALSE	null	null	null	null	null	null	null	7.61	20220304 rerun Malagan plasma_6_20220304_006_Blank_neg_Col_B_006	967.01562:3837 968.01898:0 969.02234:5226		461.625	491.673	105.54	190.015	420.84	94.2975	643.039	753.657	929.939	389.91	0	461.625	263.688	0	2760.74	368.127	452.908	265.671
1656	5.065	581.017	Unknown	[M-H]-		0.022	TRUE	null	null	null	null	null	null	999	FALSE	FALSE	FALSE	Unit NormalizedByQcPeakHeight by alignment ID=-1	FALSE	FALSE	null	null	null	null	null	null	null	2.88	20220304 rerun Malagan plasma_60_20220304_060_22_1-013K-8_neg_Col_B_060	581.01709:4573 582.02044:1326 583.0238:9194	170.9874:703 196.9845:571 264.9884:438 266.98709:665 278.9863:735 283.26801:665 284.26941:850 290.98569:568 299.1431:456 303.233:1547 346.98889:832 348.9986:806 374.99609:835 378.9776:635 382.99451:715 390.98389:947 394.99631:644 398.98849:500 399.9762:465 401.0159:721 413.0043:715 418.97821:676 422.9892:1624 428.97339:1106 429.0202:521 430.9675:453 434.98431:824 440.9794:612 453.00491:718 454.99…	3816	3267.59	4583.3	5079.25	3855.97	4038.65	2744.75	5130.49	3123.61	3485.8	2585.32	3816	3259.81	3437.79	1477.87	2320.19	4687.26	3625.08
378	3.632	243.063	w/o MS2:Uridine; LC-ESI-QTOF; MS2; CE	[M-H]-		0.283	TRUE	null	243.062	C9H12N2O6	Pyrimidine nucleosides	DRTQHJPVMGBUCF-XVFCMESISA-N	OC[C@H]1O[C@H]([C@H](O)[C@@H]1O)N1C=CC(O)=NC1=O	530	TRUE	TRUE	FALSE	Unit NormalizedByQcPeakHeight by alignment ID=-1	FALSE	FALSE	null	null	63.6	null	null	null	null	26.53	20220304 rerun Malagan plasma_62_20220304_062_23_1-013K-36_neg_Col_B_062	243.0629:7437 244.06625:1181 245.06961:0	92.996:459 101.9412:1591 110.0244:771 112.9856:6297 116.9971:1379 128.9977:721 130.992:856 145.92979:638 152.9957:671 187.9427:659 200.05589:662 230.9917:715 236.94009:388 236.97639:747 243.06129:1806	5384.25	3616.27	7009.89	5466.02	5618.17	5835.85	6214.66	4951.1	4892.65	4970.08	6168.11	5384.25	8250.52	7898.04	0	5848.78	5589.86	6002.64
2229	1.828	758.868	Unknown	[M-H]-		0.043	TRUE	null	null	null	null	null	null	999	FALSE	FALSE	FALSE	Unit NormalizedByQcPeakHeight by alignment ID=-1	FALSE	FALSE	null	null	null	null	null	null	null	5.62	20220304 rerun Malagan plasma_80_20220304_080_31_1-004K-8_neg_Col_B_080	758.86737:29041 759.87072:4037 760.87408:0	112.985:3047 180.9729:3491 248.96111:8703 316.948:10294 384.93509:5094 385.9357:656 452.92371:4474 520.91022:3874 588.8963:4418 656.88733:2709 670.96851:397 724.87469:1515 758.86877:1562	29668.1	29524.4	30654.1	31356.9	28862.8	29862.5	31457.3	30229.3	30884.8	31968.4	30970.9	29668.1	30927.1	31687.1	0	31896.1	30221.2	29303.6
[truncated: 2,585 more rows]
[truncated: 31 more columns]

## Sheet: 2. CV and RT filtered
																															Class	1	1	1	1	1	1	1	1	1	1	1	1	1	1	1	1	1	1
																															File type	QC	Sample	Sample	Sample	Sample	Sample	Sample	Sample	Sample	Sample	Sample	QC	Sample	Sample	Blank	Sample	Sample	Sample
																															Injection order	1	2	3	4	5	6	7	8	9	10	11	12	13	14	15	16	17	18
																															Batch ID	1	1	1	1	1	1	1	1	1	1	1	1	1	1	1	1	1	1
[truncated: 593 more rows]
[truncated: 32 more columns]

## Sheet: 3. BlankQc 1to5
										Class	1	1	1	1	1	1	1	1	1	1	1	1	1	1	1	1	1	1	1	1	1	1	1	1	1	1	1	1	1	1	1	1	1	1	1	1	1	1	1
[truncated: 586 more rows]
[truncated: 11 more columns]

## Sheet: 4. Final
										File type	QC	Sample	Sample	Sample	Sample	Sample	Sample	Sample	Sample	Sample	Sample	QC	Sample	Sample	Sample	Sample	Sample	Sample	Sample	Sample	Sample	Sample	QC	Sample	Sample	Sample	Sample	Sample	Sample	Sample	Sample	Sample	Sample	QC	Sample	Sample	Sample	Sample	Sample
[truncated: 586 more rows]
[truncated: 5 more columns]
