# Supplementary material for: Controlled infection with cryopreserved human hookworm induces CTLA-4 expression on Tregs and upregulates tryptophan metabolism
Source: Gut Microbes. 2024 Oct 16;16(1):2416517. doi: 10.1080/19490976.2024.2416517 (PMC11485773; doi:10.1080/19490976.2024.2416517)
Supplement: Supplemental Material [file KGMI_A_2416517_SM1620.zip › Supporting information - 2416517/kgmi-s-2024-1028-20241010194408/suppl_data/Supporting Metabolomics MS DIAL Output PosMode HILIC Norm.xlsx]

## Sheet: Notes
Worksheet Tab	Worksheet Name	Description
1	1. Pos_HILIC_Normalized_0_2022	Peak intensity table with run-order correction and normalization using pooled QC samples + locally weighted scatteplot smoother (LOWESS) regression moedl
2	2. CV and RT filtered	Retention of features with average QC-to-blank sample ratio > 5 and CV < 30% within the pooled QC samples
3	3. BlankQC 1 to 5	Normalized and filtered data table with false annotations and multiple ionisation adduts (of the same species) removed
4	4. Final	Finalized data table for the positive ESI mode

## Sheet: 1. Pos_HILIC_Normalized_0_2022
																															Class	1	1	1	1	1	1	1	1	1	1	1	1	1	1	1	1	1	1
																															File type	QC	Sample	Sample	Sample	Sample	Sample	Sample	Sample	Sample	Sample	Blank	Sample	QC	Sample	Sample	Sample	Sample	Sample
																															Injection order	1	2	3	4	5	6	7	8	9	10	11	12	13	14	15	16	17	18
																															Batch ID	1	1	1	1	1	1	1	1	1	1	1	1	1	1	1	1	1	1
Alignment ID	Average Rt(min)	Average Mz	Metabolite name	Adduct type	Post curation result	Fill %	MS/MS assigned	Reference RT	Reference m/z	Formula	Ontology	INCHIKEY	SMILES	Annotation tag (VS1.0)	RT matched	m/z matched	MS/MS matched	Comment	Manually modified for quantification	Manually modified for annotation	Isotope tracking parent ID	Isotope tracking weight number	Total score	RT similarity	Dot product	Reverse dot product	Fragment presence %	S/N average	Spectrum reference mzML file name	MS1 isotopic spectrum	MS/MS spectrum	20220304 rerun Malagan plasma_11_20220304_011_QC1_pos_Col_A_011	20220304 rerun Malagan plasma_13_20220304_013_1_1-010K-36_pos_Col_A_013	20220304 rerun Malagan plasma_15_20220304_015_2_1-010K-8_pos_Col_A_015	20220304 rerun Malagan plasma_17_20220304_017_3_1-010K-0_pos_Col_A_017	20220304 rerun Malagan plasma_19_20220304_019_4_1-005K-8_pos_Col_A_019	20220304 rerun Malagan plasma_21_20220304_021_5_1-005K-36_pos_Col_A_021	20220304 rerun Malagan plasma_23_20220304_023_6_1-005K-0_pos_Col_A_023	20220304 rerun Malagan plasma_25_20220304_025_7_1-007K-36_pos_Col_A_025	20220304 rerun Malagan plasma_27_20220304_027_8_1-007K-0_pos_Col_A_027	20220304 rerun Malagan plasma_29_20220304_029_9_1-007K-8_pos_Col_A_029	20220304 rerun Malagan plasma_3_20220304_003_Blank_pos_Col_A_003	20220304 rerun Malagan plasma_31_20220304_031_10_1-001K-0_pos_Col_A_031	20220304 rerun Malagan plasma_33_20220304_033_QC2_pos_Col_A_033	20220304 rerun Malagan plasma_35_20220304_035_11_1-001K-36_pos_Col_A_035	20220304 rerun Malagan plasma_37_20220304_037_12_1-001K-8_pos_Col_A_037	20220304 rerun Malagan plasma_39_20220304_039_13_1-014K-0_pos_Col_A_039	20220304 rerun Malagan plasma_41_20220304_041_14_1-014K-8$9_pos_Col_A_041	20220304 rerun Malagan plasma_43_20220304_043_15_1-014K-36_pos_Col_A_043
795	2.703	566.889	Unknown	[M+H]+	ion correlated with 578	0.457	TRUE	null	null	null	null	null	null	999	FALSE	FALSE	FALSE	Unit NormalizedByQcPeakHeight by alignment ID=-1	FALSE	FALSE	null	null	null	null	null	null	null	906.6	20220304 rerun Malagan plasma_13_20220304_013_1_1-010K-36_pos_Col_A_013	566.88867:197353 567.89202:18200 568.89538:7041	90.9761:847 158.96359:3144 159.96741:252 226.9511:11437 227.17149:134 227.2825:7 227.3933:53 228.9543:204 362.9259:6606 429.97861:39 430.9136:13500 431.06:247 431.07761:106 431.29709:73 431.91541:483 557.35022:49 566.88867:7674 567.06873:49	190097	197892	192578	190141	187786	192527	192723	190103	192342	186854	0	193964	189985	189928	189205	196411	196775	187848
1054	2.526	702.863	Unknown	[M+H]+		0.717	TRUE	null	null	null	null	null	null	999	FALSE	FALSE	FALSE	Unit NormalizedByQcPeakHeight by alignment ID=-1	FALSE	FALSE	null	null	null	null	null	null	null	947.54	20220304 rerun Malagan plasma_13_20220304_013_1_1-010K-36_pos_Col_A_013	702.86328:179504 703.86663:21539 704.86999:10233	226.951:11166 362.92609:1907 364.92941:193 430.91309:7847 431.0683:414 431.08389:312 431.91721:1528 498.90109:1792 499.89789:347 500.90451:154 566.88849:5484 568.89661:385 634.87561:312 635.87811:47 644.53381:71 693.4776:732 702.86359:9944 703.05109:125	179430	179914	178487	179124	181836	179042	180344	177508	177046	175049	0	178557	178864	176468	176884	179270	178427	178972
803	7.174	570.31	Unknown	[M+H]+		0.326	TRUE	null	null	null	null	null	null	999	FALSE	FALSE	FALSE	Unit NormalizedByQcPeakHeight by alignment ID=-1	FALSE	FALSE	null	null	null	null	null	null	null	79.96	20220304 rerun Malagan plasma_15_20220304_015_2_1-010K-8_pos_Col_A_015	570.3089:9214 571.31225:5622 572.31561:783	177.1115:320 255.2149:167 353.17599:362 354.1785:197 394.30789:498 412.3215:1832 430.3299:456 431.3385:71 463.24081:557 472.3454:460 492.27328:611 510.28729:3744 511.29019:962 570.3089:13366	2969.24	0	9229.04	4792.01	1924.85	0	705.703	0	212.2	0	0	0	2983.48	0	0	18224.5	13821.9	3666.16
579	2.4	498.901	Unknown	[M+H]+		0.152	TRUE	null	null	null	null	null	null	999	FALSE	FALSE	FALSE	Unit NormalizedByQcPeakHeight by alignment ID=-1	FALSE	FALSE	null	null	null	null	null	null	null	1997.18	20220304 rerun Malagan plasma_15_20220304_015_2_1-010K-8_pos_Col_A_015	498.901:196200 499.90435:13915 500.90771:6089	90.9762:13879 158.96381:61585 159.0602:647 159.968:1288 160.9704:468 226.9511:155059 227.0757:303 227.1302:562 227.31641:309 227.9538:6806 228.12109:435 228.67419:500 228.9545:1476 294.93909:4288 362.92599:75559 363.04541:988 363.0748:559 363.9295:5359 364.93011:2003 430.91281:43903 431.91769:3171 432.91669:1162 433.23529:791 489.33661:688 498.90161:43100	198825	196611	194900	196886	191503	199029	198101	197617	184302	193828	0	193860	197838	195130	197412	196178	186498	196048
791	2.509	566.888	Unknown	[M+H]+	ion correlated with 164; ion correlated with 581	0.5	TRUE	null	null	null	null	null	null	999	FALSE	FALSE	FALSE	Unit NormalizedByQcPeakHeight by alignment ID=-1	FALSE	FALSE	null	null	null	null	null	null	null	958.47	20220304 rerun Malagan plasma_11_20220304_011_QC1_pos_Col_A_011	566.88818:192011 567.89153:17587 568.89489:7665	90.9757:7900 158.9635:32988 226.9514:137732 227.0761:365 227.10989:253 227.15781:629 227.955:5526 228.0157:497 228.9541:3038 229.95889:697 283.1864:609 294.9389:13797 362.92661:60282 363.92859:2453 364.93121:1159 430.914:104771 431.06061:1032 431.07739:724 431.85959:582 431.91791:6941 432.91769:3309 498.9014:9512 499.90161:950 521.3183:559 522.32037:294 551.63879:550 556.85541:524 558.38208:497 5…	191159	189925	198729	193655	196587	200285	196835	196407	195474	192630	0	196057	191454	192459	194627	194473	194937	192576
164	2.463	226.951	Unknown	[M+H]+	ion correlated with 791	0.413	TRUE	null	null	null	null	null	null	999	FALSE	FALSE	FALSE	Unit NormalizedByQcPeakHeight by alignment ID=-1	FALSE	FALSE	null	null	null	null	null	null	null	1235.8	20220304 rerun Malagan plasma_37_20220304_037_12_1-001K-8_pos_Col_A_037	226.95151:208461 227.95486:13298 228.95822:2615	90.9762:88762 91.0453:1309 91.8232:309 91.9779:744 92.9807:359 97.9675:435 149.0818:665 158.964:60206 159.967:2741 160.968:1044 226.9519:13479	199892	200834	201393	206204	204492	204828	198273	206335	207106	210130	918.631	210668	200217	199290	210940	210249	210392	203154
425	3.283	430.914	Unknown	[M+H]+		0.848	TRUE	null	null	null	null	null	null	999	FALSE	FALSE	FALSE	Unit NormalizedByQcPeakHeight by alignment ID=-1	FALSE	FALSE	null	null	null	null	null	null	null	5662.55	20220304 rerun Malagan plasma_13_20220304_013_1_1-010K-36_pos_Col_A_013	430.91391:321329 431.91726:25550 432.92062:10383	90.9761:28997 158.96359:104418 159.0546:435 159.96719:2774 160.96719:829 226.9509:219335 227.0584:1171 227.0757:491 227.11011:294 227.13181:382 227.1507:329 227.1736:506 227.1866:282 227.2634:726 227.3647:635 227.45239:429 227.4796:444 227.8533:618 227.9548:9021 228.04401:1097 228.2417:388 228.2628:482 228.95509:1912 294.93881:21985 295.9422:915 296.9408:844 362.92551:82088 363.06979:1041 363.929…	307664	322448	289053	304019	319718	308169	317133	307936	320710	316065	0	302026	310867	318827	324629	326856	313685	289863
993	0.617	667.98	Unknown	[M+2H]2+	ion correlated with 1343; ion correlated with 1092; ion correlated with 1031; ion correlated with 608; ion correlated with 2014; ion correlated with 1969; ion correlated with 1932; ion correlated with 1148	0.196	TRUE	null	null	null	null	null	null	999	FALSE	FALSE	FALSE	Unit NormalizedByQcPeakHeight by alignment ID=-1	FALSE	FALSE	null	null	null	null	null	null	null	95.65	20220304 rerun Malagan plasma_25_20220304_025_7_1-007K-36_pos_Col_A_025	667.98059:3684 668.98394:5713 669.9873:804	89.0592:1106 102.0667:107 117.0894:412 119.0855:60 124.0793:281 131.0713:472 133.08569:5136 177.1124:2277 199.1256:759 221.1371:1637 229.6566:431 243.14819:382 265.16821:676 273.67679:344 295.68631:132 309.27979:427 317.7016:107 320.75311:78 339.32129:107 355.06879:78 377.80191:85 516.82001:93 649.42419:78 649.94952:362 650.55017:169 650.96759:2506 651.46509:1559 651.97321:505 652.40558:604 653.4…	2762.93	528.828	2021.26	2343.57	2539.64	2142.33	2364.41	3651.25	2810.85	2501.79	0	1517.73	2784.97	1714.92	1560.91	2399.33	1389.88	513.22
796	3.101	566.889	Unknown	[M+H]+	ion correlated with 577	0.63	TRUE	null	null	null	null	null	null	999	FALSE	FALSE	FALSE	Unit NormalizedByQcPeakHeight by alignment ID=-1	FALSE	FALSE	null	null	null	null	null	null	null	1182.48	20220304 rerun Malagan plasma_13_20220304_013_1_1-010K-36_pos_Col_A_013	566.88861:197549 567.89196:19400 568.89532:8541	227.0592:110 227.20641:65 227.24789:169 227.2619:169 227.4886:82 228.9567:98 294.94031:755 363.93011:852 364.9278:521 420.88281:55 430.91351:838 431.9165:916 498.89969:140 559.38739:47 560.51788:198 566.88867:2131 567.04578:421 567.06519:503	200668	196074	199118	197201	195457	202435	197754	196407	198233	197805	0	195782	197932	196937	201138	195339	200266	197620
581	2.542	498.901	Unknown	[M+H]+	ion correlated with 791	0.391	TRUE	null	null	null	null	null	null	999	FALSE	FALSE	FALSE	Unit NormalizedByQcPeakHeight by alignment ID=-1	FALSE	FALSE	null	null	null	null	null	null	null	1169.02	20220304 rerun Malagan plasma_19_20220304_019_4_1-005K-8_pos_Col_A_019	498.9014:206502 499.90475:17517 500.90811:6543	90.9762:2122 158.96381:7545 160.96741:103 226.9511:10360 227.05901:351 227.0769:262 227.13049:100 227.1515:277 227.854:158 227.9554:641 294.93921:562 328.08051:65 362.92661:7356 363.06891:413 430.9133:4733 431.9158:877 432.9184:781 492.3761:108 498.9017:2603 499.0585:285	203438	208061	206082	202510	206387	206167	206898	204027	203459	204812	0	201558	201064	203026	203136	204224	208919	202021
1450	5.177	786.502	w/o MS2:NCGC00169102-02!2-[5-[2-[2-[5-[2-[2-[5-[2-[2-[5-(2-hydroxybutyl)oxolan-2-yl]propanoyloxy]propyl]oxolan-2-yl]propanoyloxy]propyl]oxolan-2-yl]propanoyloxy]propyl]oxolan-2-yl]propanoic acid	[M+Na]+	adduct linked to 1321_[M+H]+	0.261	TRUE	null	786.5	C41H68O13	Tetracarboxylic acids and derivatives	VNBPNPCSBYXRNC-UHFFFAOYSA-N	O=C(O)C(C)C1OC(CC1)CC(OC(=O)C(C)C2OC(CC2)CC(OC(=O)C(C)C3OC(CC3)CC(OC(=O)C(C)C4OC(CC4)CC(O)CC)C)C)C	530	TRUE	TRUE	FALSE	Unit NormalizedByQcPeakHeight by alignment ID=-1	FALSE	FALSE	null	null	99.3	null	null	null	null	102.06	20220304 rerun Malagan plasma_73_20220304_073_29_1-003K-36_pos_Col_A_073	786.50189:6814 787.50524:5078 788.5086:6565	80.0571:119 86.0958:2739 95.0834:464 121.0993:416 133.09911:155 147.1192:454 163.14709:126 184.0154:31 184.16161:15762 184.1781:6114 184.1937:7317 184.2133:3855 184.2505:3391 184.2686:3522 184.3331:1831 184.3967:1144 184.4733:2100 184.48759:3133 184.5985:3197 184.69321:3007 184.7892:1081 184.8853:67 185.0762:201 185.1953:672 185.40669:211 185.44949:172 185.56:294 185.5764:335 185.6086:42 185.6425…	3887.99	1083.83	2386.68	1695.58	5338.44	6169.45	6739.7	1801.37	2010.23	1386.91	0	4288.5	3899.87	3048.08	3431.05	4797.21	5948.68	5722.78
312	2.521	362.926	Unknown	[M+H]+	ion correlated with 946; ion correlated with 1355	0.457	TRUE	null	null	null	null	null	null	999	FALSE	FALSE	FALSE	Unit NormalizedByQcPeakHeight by alignment ID=-1	FALSE	FALSE	null	null	null	null	null	null	null	811.9	20220304 rerun Malagan plasma_11_20220304_011_QC1_pos_Col_A_011	362.92621:155611 363.92956:9494 364.93292:3752	90.9761:20774 91.2098:312 95.0842:688 158.9639:53976 159.1506:385 159.967:1547 226.951:101332 227.0647:1412 227.9538:3244 228.9557:2556 283.25729:653 307.2634:1809 309.27469:1100 311.29401:765 351.39191:2153 352.397:771 354.33859:550 355.28381:1112 362.9256:9468	158764	164588	163115	160545	161742	165541	161010	162842	161374	161507	138.163	163569	159323	158920	161582	159576	160675	158404
147	7.657	209.092	Kynurenine	[M+H]+		0.848	TRUE	null	209.092	C10H12N2O3	Alkyl-phenylketones	YGPSJZOEDVAXAB-UHFFFAOYSA-N	O=C(O)C(N)CC(=O)C=1C=CC=CC1N	430	TRUE	TRUE	TRUE	Unit NormalizedByQcPeakHeight by alignment ID=-1	FALSE	FALSE	null	null	77.9	null	42.1	91.3	92.9	80.8	20220304 rerun Malagan plasma_73_20220304_073_29_1-003K-36_pos_Col_A_073	209.09151:5310 210.09486:1141 211.09822:0	65.0397:415 70.065:2812 74.0224:785 88.0873:1641 91.0534:3009 94.0645:2197 99.0085:741 104.0526:738 115.0856:603 116.0702:756 118.065:2544 120.0446:732 120.0806:2112 121.0836:721 132.0452:1541 135.04359:768 136.0746:738 146.05949:3471 147.0614:491 150.05589:762 158.1274:576 159.04539:791 166.08681:776 174.05341:1579 192.06239:874 194.11909:1556 199.9944:697 203.15021:4450 209.0921:1388	4219.71	4049.61	5912.29	4493.02	4459.57	3594.35	3530.42	3458.1	3318.5	5872.82	0	2278.73	4202.57	3629.86	3884.45	1893.02	3685.41	2852.29
2008	2.469	1076.79	Unknown	[M+2H]2+		0.826	FALSE	null	null	null	null	null	null	999	FALSE	FALSE	FALSE	Unit NormalizedByQcPeakHeight by alignment ID=-1	FALSE	FALSE	null	null	null	null	null	null	null	825.3	20220304 rerun Malagan plasma_51_20220304_051_19_1-008K-8_pos_Col_A_051	1076.79236:56018 1077.79571:11859 1078.79907:0		53230.8	53237.3	53694.7	53193	52132.7	51593.2	49439	53560.9	53674.7	50318.1	0	50694.1	53946.6	49612.3	52907.8	52459.8	51585.9	51761.6
632	5.332	520.514	Unknown	[M+H]+		0.13	TRUE	null	null	null	null	null	null	999	FALSE	FALSE	FALSE	Unit NormalizedByQcPeakHeight by alignment ID=-1	FALSE	FALSE	null	null	null	null	null	null	null	61.79	20220304 rerun Malagan plasma_11_20220304_011_QC1_pos_Col_A_011	520.51379:5078 521.51714:2756 522.5205:1452	91.0533:88 93.0704:65 108.4101:105 121.1028:535 124.9993:9489 126.0039:524 127.0055:259 135.1178:141 136.1198:43 167.0656:367 168.06799:89 184.07339:97600 184.1115:1030 184.1304:12335 184.2504:2537 184.2683:4152 184.3324:227 184.3606:744 184.4556:2336 184.47369:3503 184.69321:1374 184.758:96 184.8374:341 184.8851:1376 184.9028:387 184.91901:839 184.9348:806 184.95219:464 184.9995:9 185.0164:528 1…	5184.98	4264.99	4831.27	4981.77	5551.31	4962.75	4602.64	4400.89	5748.22	5878.19	0	5313.26	5165.9	5484.42	5207.16	4832.48	6961.6	4591.41
29	8.208	116.07	Proline; LC-ESI-ITFT; MS2; CE 85.0 eV; [M+H]+	[M+H]+		0.957	TRUE	null	116.071	C5H9NO2	Proline and derivatives	ONIBWKKTOPOVIA-UHFFFAOYNA-N	OC(=O)C1CCCN1	430	TRUE	TRUE	TRUE	Unit NormalizedByQcPeakHeight by alignment ID=-1	FALSE	FALSE	null	null	92.5	null	85.6	88	100	1809.28	20220304 rerun Malagan plasma_97_20220304_097_QC5_pos_Col_A_097	116.0703:105319 117.07365:6983 118.07701:1509	68.0496:3584 70.0649:282937 70.0744:282937 70.1256:912 70.1615:1961 70.1871:2011 70.2026:1897 70.2164:1795 70.2287:1458 70.2425:1226 70.2568:707 70.2955:627 70.3101:478 70.3796:556 70.4003:480 70.4384:379 70.4734:288 70.4971:419 70.5269:410 70.5465:726 70.5665:1420 70.577:1379 70.6077:851 70.6282:1043 70.6465:754 70.6896:786 70.7029:786 70.7327:60 70.7821:876 70.794:876 70.8382:805 70.8501:904 70…	105833	116960	116442	112975	126288	112422	96009.1	90318.5	83964.7	87096.4	0	72926.6	105626	98932.9	110137	93843.2	118905	91462.3
1907	2.453	974.813	Unknown	[M+H]+	ion correlated with 1977	0.413	FALSE	null	null	null	null	null	null	999	FALSE	FALSE	FALSE	Unit NormalizedByQcPeakHeight by alignment ID=-1	FALSE	FALSE	null	null	null	null	null	null	null	1566.01	20220304 rerun Malagan plasma_13_20220304_013_1_1-010K-36_pos_Col_A_013	974.81281:140225 975.81616:22481 976.81952:7348		134959	138712	129155	134116	135683	134016	129829	136957	134312	125826	0	135282	135935	130665	133049	133550	137114	132710
428	2.411	430.914	Unknown	[M+H]+		0.413	TRUE	null	null	null	null	null	null	999	FALSE	FALSE	FALSE	Unit NormalizedByQcPeakHeight by alignment ID=-1	FALSE	FALSE	null	null	null	null	null	null	null	3360.79	20220304 rerun Malagan plasma_29_20220304_029_9_1-007K-8_pos_Col_A_029	430.91379:322203 431.91714:24426 432.9205:9052	90.976:28218 106.9512:653 133.0835:700 158.9637:101006 159.05209:912 159.96651:2741 160.9677:1256 226.95129:225691 227.0592:1174 227.10809:529 227.1313:521 227.18739:418 227.43069:347 227.5596:629 227.855:468 227.87309:376 227.9101:256 227.955:8224 228.241:400 228.38361:441 228.9563:3300 242.9257:2026 294.93921:20403 295.9462:794 362.92581:88718 363.0647:1191 363.93149:5603 364.11301:515 364.9321…	301159	298405	304853	302688	280960	304592	298277	303708	297585	323443	0	289601	296099	294251	293976	307138	323613	307434
1678	2.528	838.838	Unknown	[M+H]+	ion correlated with 1833	0.609	TRUE	null	null	null	null	null	null	999	FALSE	FALSE	FALSE	Unit NormalizedByQcPeakHeight by alignment ID=-1	FALSE	FALSE	null	null	null	null	null	null	null	886.28	20220304 rerun Malagan plasma_13_20220304_013_1_1-010K-36_pos_Col_A_013	838.83807:141412 839.84142:21154 840.84478:8257	90.9747:468 158.964:653 226.9516:16165 294.93771:5653 308.0173:538 362.92542:30729 363.9313:1341 430.9136:72224 431.17191:521 431.91721:5465 432.91861:2871 491.522:462 498.9006:21079 499.90491:1538 500.90649:1100 566.888:55859 567.03741:959 567.89038:2774 568.89081:2609 597.48511:962 598.48041:635 634.87512:22476 635.88422:862 636.88208:888 647.4942:1138 649.52112:1347 650.52173:1047 651.53381:97…	141580	142762	142724	142929	144857	143333	141124	140846	142416	140006	0	138453	139026	139573	142524	141333	143328	141969
578	2.743	498.901	Unknown	[M+H]+	ion correlated with 795	0.174	TRUE	null	null	null	null	null	null	999	FALSE	FALSE	FALSE	Unit NormalizedByQcPeakHeight by alignment ID=-1	FALSE	FALSE	null	null	null	null	null	null	null	624.8	20220304 rerun Malagan plasma_25_20220304_025_7_1-007K-36_pos_Col_A_025	498.90109:198237 499.90444:17141 500.9078:6431	90.9762:14324 91.9799:394 158.9635:56862 159.9677:718 226.95129:130459 227.0609:647 227.0741:562 227.3694:462 227.95599:3518 228.9563:1129 283.17331:650 294.93829:4676 295.9393:1021 320.9599:382 362.92581:69882 363.0578:1379 363.61441:415 363.92929:4353 364.93271:2138 430.91299:35847 431.91791:3126 432.9137:668 498.9006:36562	197280	199092	197304	195688	198167	198694	201179	199001	198278	196234	0	198289	194294	194469	196891	198962	198916	191709
1261	3.922	758.572	Unknown	[M+H]+		0.261	TRUE	null	null	null	null	null	null	999	FALSE	FALSE	FALSE	Unit NormalizedByQcPeakHeight by alignment ID=-1	FALSE	FALSE	null	null	null	null	null	null	null	331.56	20220304 rerun Malagan plasma_35_20220304_035_11_1-001K-36_pos_Col_A_035	758.5719:523213 759.57525:328833 760.57861:472487	71.073:1465 84.0802:506 86.0959:12009 87.1002:894 98.9836:2285 104.1066:4938 124.9994:21124 127.0051:315 136.12131:547 146.98151:6262 166.0629:2332 183.9474:1103 184.0191:809 184.04201:597 184.07471:536850 184.0961:99282 184.1304:65682 184.1552:93176 184.1931:13985 184.2285:6974 184.2506:8121 184.26849:6982 184.29581:7150 184.3154:8894 184.33369:5947 184.36099:12438 184.3788:9968 184.40961:3615 1…	539902	403307	543627	549417	530734	656573	732727	538846	550541	545286	0	367905	530182	517089	539215	519116	524881	534322
1250	4.033	758.562	Unknown	[M+H]+	adduct linked to 1398_[M+Na]+	0.435	TRUE	null	null	null	null	null	null	999	FALSE	FALSE	FALSE	Unit NormalizedByQcPeakHeight by alignment ID=-1	FALSE	FALSE	null	null	null	null	null	null	null	2335.53	20220304 rerun Malagan plasma_11_20220304_011_QC1_pos_Col_A_011	758.56091:543796 759.56426:361613 760.56762:0	71.0724:218 146.98151:3979 181.1519:49 183.9771:14 184.1302:8145 184.8382:2257 184.8557:3084 187.5007:158 189.908:50 479.33249:324 506.34619:23 549.48572:541 551.49921:30 552.51093:157 568.50659:219 569.4447:368 569.5083:123 570.52252:2276 571.47089:2094 571.52667:203 572.46899:1341 573.48499:1810 574.48779:543 575.50391:71 585.48578:701 586.48151:121 625.51581:79 690.48602:233 692.49841:1687 693…	547070	539866	547593	551962	407531	539835	543536	538366	550342	545935	0	553534	537221	527491	554257	537790	547817	561259
177	7.421	235.061	methyl 4-hydroxy-3,5-dimethoxybenzoate	[M+Na]+		0.957	TRUE	3.8	235.06	C10H12O5	Gallic acid and derivatives	ZMXJAEGJWHJMGX-UHFFFAOYSA-N	O=C(OC)C1=CC(OC)=C(O)C(OC)=C1	430	TRUE	TRUE	TRUE	Unit NormalizedByQcPeakHeight by alignment ID=-1	FALSE	FALSE	null	null	80.3	99.9	75	74.1	50	30.6	20220304 rerun Malagan plasma_93_20220304_093_38_1-002K-36_pos_Col_A_093	235.06039:40950 236.06374:6387 237.0671:2867	71.0595:90 102.0548:132 139.08411:95 151.9752:46 189.112:36 215.1559:121 235.0605:22666	40500.8	39903.3	37242.2	42552.2	39682.5	38784.9	45392.1	39699.9	44709.6	38621.5	3525.39	46876.4	40595.4	42127.8	40100.2	39692.8	35603.6	47375.8
605	6.206	512.335	Unknown	[M+H]+		0.935	TRUE	null	null	null	null	null	null	999	FALSE	FALSE	FALSE	Unit NormalizedByQcPeakHeight by alignment ID=-1	FALSE	FALSE	null	null	null	null	null	null	null	45.16	20220304 rerun Malagan plasma_11_20220304_011_QC1_pos_Col_A_011	512.33362:12815 513.33697:5233 514.34033:891	86.0962:189 104.1065:1845 125.0005:775 133.0849:344 139.15041:89 184.0726:2472 264.27261:80 280.2655:65 385.29199:1823 386.28949:159 487.22849:387 488.2359:183 494.32529:390 512.33478:8428	12737.2	11925.8	16084.7	13483.8	10385.1	8413.83	8464.67	13043.1	12182.7	13443.7	0	12950.8	12971.6	13381.1	15352.7	18995.5	24935	19690.5
55	7.049	138.055	Trigonelline	[M+H]+		0.891	TRUE	null	138.055	C7H7NO2	Alkaloids and derivatives	WWNNZCOKKKDOPX-UHFFFAOYSA-N	C[N+]1=CC=CC(=C1)C([O-])=O	430	TRUE	TRUE	TRUE	Unit NormalizedByQcPeakHeight by alignment ID=-1	FALSE	FALSE	null	null	95.1	null	89.7	93.2	100	756.22	20220304 rerun Malagan plasma_57_20220304_057_21_1-008K-0_pos_Col_A_057	138.0551:10484 139.05845:963 140.06181:0	65.038:1602 67.0571:384 72.0453:32 78.0336:1984 86.0963:53 92.0487:5107 94.0649:3264 132.10229:88 133.0847:112 138.0542:17693	41671.9	94685.2	84132.6	12186.6	3381.62	3048.16	3103.52	2998.59	13300.6	1766.33	0	40276.5	41458.2	24841.3	30073.4	82495.3	82675.6	100014
9	8.208	70.0647	Unknown	[M+H]+	similar chromatogram in higher mz_29; similar chromatogram in higher mz_84; similar chromatogram in higher mz_378	0.957	FALSE	null	null	null	null	null	null	999	FALSE	FALSE	FALSE	Unit NormalizedByQcPeakHeight by alignment ID=-1	FALSE	FALSE	null	null	null	null	null	null	null	118.51	20220304 rerun Malagan plasma_95_20220304_095_39_1-002K-8_pos_Col_A_095	70.0647:8640 71.06805:0 72.07141:0		5505.57	7053.8	7311.56	7045.44	7542.95	6693.57	4426.85	5036.52	4274.32	4765.09	0	3961.46	5613.38	5384.62	6953.32	5722.93	6067.06	5875.01
1055	3.128	702.863	Unknown	[M+H]+		0.522	TRUE	null	null	null	null	null	null	999	FALSE	FALSE	FALSE	Unit NormalizedByQcPeakHeight by alignment ID=-1	FALSE	FALSE	null	null	null	null	null	null	null	1586.63	20220304 rerun Malagan plasma_11_20220304_011_QC1_pos_Col_A_011	702.8631:185806 703.86645:20109 704.86981:9578	158.9642:3888 184.0717:134 226.9509:58 227.95399:1906 228.95821:1607 294.93799:9096 364.93219:1156 430.9133:74190 431.05899:915 431.4592:251 432.91721:627 498.90121:3078 566.88812:19560 567.06311:396 567.40601:235 567.89062:3119 634.87689:9637 635.87939:1601 636.88458:762 702.86212:74077 703.04773:1698	182128	178639	177394	177825	180691	179840	180116	173542	176963	177022	0	177247	179835	177474	180109	178312	180337	180468
1060	2.706	702.864	Unknown	[M+H]+		0.217	TRUE	null	null	null	null	null	null	999	FALSE	FALSE	FALSE	Unit NormalizedByQcPeakHeight by alignment ID=-1	FALSE	FALSE	null	null	null	null	null	null	null	709.86	20220304 rerun Malagan plasma_21_20220304_021_5_1-005K-36_pos_Col_A_021	702.86279:174178 703.86614:19383 704.8695:7743	90.9772:724 158.9639:6059 184.0753:506 204.5571:250 226.95129:84159 227.05949:444 227.27901:665 227.9539:3218 228.9568:1535 294.93839:8835 362.92599:51900 363.659:368 363.9292:2806 364.9306:1924 420.88309:1512 430.9136:94279 431.05011:506 431.06311:762 431.34311:632 431.53271:285 431.9169:9071 432.22681:697 432.55579:224 432.9194:2112 498.90039:18668 499.90671:1415 566.88831:58588 567.05219:694 5…	170912	165424	171098	169716	166517	174532	166012	170304	174062	167683	0	172772	169032	169652	169323	174618	170371	168614
249	3.232	294.939	Unknown	[M+H]+		0.109	TRUE	null	null	null	null	null	null	999	FALSE	FALSE	FALSE	Unit NormalizedByQcPeakHeight by alignment ID=-1	FALSE	FALSE	null	null	null	null	null	null	null	911.14	20220304 rerun Malagan plasma_15_20220304_015_2_1-010K-8_pos_Col_A_015	294.93881:45044 295.94216:1361 296.94552:933	90.9761:11553 158.96359:15191 159.0266:650 159.9679:1421 167.032:1659 186.0524:532 226.1048:1476 226.951:27724 227.9554:1347 246.1217:706	44814	43151.9	45662.2	43222.9	44698.4	48399.7	46755.9	45662.2	44353.7	46345.9	0	46310.9	43957.2	46676.6	44902.5	49120.7	44438.6	47301.2
1355	2.523	770.851	Unknown	[M+H]+	ion correlated with 946; ion correlated with 312	0.543	TRUE	null	null	null	null	null	null	999	FALSE	FALSE	FALSE	Unit NormalizedByQcPeakHeight by alignment ID=-1	FALSE	FALSE	null	null	null	null	null	null	null	1431.69	20220304 rerun Malagan plasma_13_20220304_013_1_1-010K-36_pos_Col_A_013	770.85089:167539 771.85424:18470 772.8576:9865	90.9764:1356 146.98151:4665 158.96429:3191 184.0731:16524 185.0787:576 226.9509:55462 227.9548:1997 228.95641:929 294.93909:7609 362.92581:59938 363.92969:3612 364.92789:753 430.91309:74462 431.07071:1147 431.9162:4697 432.9184:1997 467.2515:709 498.90021:48694 499.90201:4350 500.3157:509 500.9043:1106 566.88757:31806 567.89459:2976 568.89319:1009 575.49799:1062 577.51617:982 578.51642:959 597.48…	167010	168805	167089	165546	167122	167502	163096	164055	164749	163195	0	163159	165663	162153	168390	168802	173668	165618
247	2.483	294.939	Unknown	[M+H]+	ion correlated with 1950	0.152	TRUE	null	null	null	null	null	null	999	FALSE	FALSE	FALSE	Unit NormalizedByQcPeakHeight by alignment ID=-1	FALSE	FALSE	null	null	null	null	null	null	null	281.45	20220304 rerun Malagan plasma_51_20220304_051_19_1-008K-8_pos_Col_A_051	294.93869:45368 295.94204:1841 296.9454:965	90.9763:17132 92.9807:709 158.964:16091 191.0668:479 226.9507:26876 227.95621:1318 228.95219:794 240.119:821 250.1757:456	42224.4	42712.2	43615.5	43289.7	43935.7	45347.8	44523	42934.5	43517.8	44091.7	0	44196.5	42889.3	43702.1	41898.4	43168.3	41280.4	42697.1
1950	2.463	1008.81	Unknown	[M+H]+	ion correlated with 247	0.652	FALSE	null	null	null	null	null	null	999	FALSE	FALSE	FALSE	Unit NormalizedByQcPeakHeight by alignment ID=-1	FALSE	FALSE	null	null	null	null	null	null	null	602.01	20220304 rerun Malagan plasma_25_20220304_025_7_1-007K-36_pos_Col_A_025	1008.8078:44973 1009.81115:7150 1010.81451:0		41455.2	41824.8	40331.4	43527.9	42613.3	42950.9	40888.6	44193.8	41880.7	41224.8	0	42165.1	42419.8	40589	42615.5	42348.6	41347.4	41356.4
683	6.681	526.292	Unknown	[M+H]+	adduct linked to 750_[M+Na]+; similar chromatogram in higher mz_856	0.957	TRUE	null	null	null	null	null	null	999	FALSE	FALSE	FALSE	Unit NormalizedByQcPeakHeight by alignment ID=-1	FALSE	FALSE	null	null	null	null	null	null	null	553.28	20220304 rerun Malagan plasma_11_20220304_011_QC1_pos_Col_A_011	526.29181:30848 527.29516:13278 528.29852:8054	91.053:254 93.0681:273 95.0842:124 98.984:154 155.0118:333 184.0728:368 216.06239:322 240.2411:151 264.2681:176 265.26709:86 293.22589:151 311.23749:111 327.2001:596 354.27811:388 368.3208:72 385.27231:5293 386.27911:1606 387.28741:602 389.30719:281 508.2829:3916 509.28641:1574 510.19489:109 510.29681:522 512.49609:26 518.48999:127 520.34241:201 520.50641:247 522.52448:107 523.35651:30 524.36768:…	30664.1	13693	17482.6	14671.8	47313.2	41101.7	39600.8	21639.6	20343.2	19943.9	0	29240.6	29932.8	36148.8	26787.1	47412.4	63895.1	42791.9
44	7.598	132.101	DL-Norleucine; CE10; LRQKBLKVPFOOQJ-UHFFFAOYSA-N	[M+H]+		0.957	TRUE	6.411	132.102	C6H13NO2	L-alpha-amino acids	LRQKBLKVPFOOQJ-UHFFFAOYSA-N	CCCCC(C(=O)O)N	430	TRUE	TRUE	TRUE	Unit NormalizedByQcPeakHeight by alignment ID=-1	FALSE	FALSE	null	null	94.3	100	96.9	88.8	80	1091.72	20220304 rerun Malagan plasma_89_20220304_089_36_1-011K-36_pos_Col_A_089	132.10201:71954 133.10536:8591 134.10872:1181	69.069:351 73.0276:174 74.0585:109 86.096:57474 86.165:321 86.2199:142 87.0435:19 87.0992:3315 132.10159:8142	75659.4	64141.8	81065.2	73901.8	99103.4	95975.8	79608	75766.6	74088.1	87090	0	36733	73708.5	85657.8	69804.8	56132.9	46662.2	47942.1
1352	2.805	770.85	Unknown	[M+H]+		0.196	TRUE	null	null	null	null	null	null	999	FALSE	FALSE	FALSE	Unit NormalizedByQcPeakHeight by alignment ID=-1	FALSE	FALSE	null	null	null	null	null	null	null	675.1	20220304 rerun Malagan plasma_51_20220304_051_19_1-008K-8_pos_Col_A_051	770.85132:165841 771.85467:20930 772.85803:7765	86.0966:1741 90.9764:791 125.0016:1044 146.98129:21338 158.96381:2547 184.0733:66812 184.1714:318 185.0775:4621 226.95151:47229 227.9541:1359 242.9281:482 294.9386:7394 362.92581:52168 363.93341:2550 364.9299:847 430.91281:61024 431.91559:4462 432.9184:1832 441.2345:885 442.2464:718 446.8894:585 465.23639:782 478.32239:326 498.90121:42962 499.05411:397 499.2959:506 499.90601:4074 500.91019:1829 5…	161379	120877	162293	163449	162483	163595	156019	159433	131362	127622	0	163855	158557	160984	166199	165507	166910	161030
1840	2.696	906.826	Unknown	[M+H]+	ion correlated with 1673	0.326	TRUE	null	null	null	null	null	null	999	FALSE	FALSE	FALSE	Unit NormalizedByQcPeakHeight by alignment ID=-1	FALSE	FALSE	null	null	null	null	null	null	null	925.4	20220304 rerun Malagan plasma_39_20220304_039_13_1-014K-0_pos_Col_A_039	906.82489:140453 907.82824:19513 908.8316:7885	158.96381:1026 226.952:10482 294.93881:1447 362.9252:18918 363.93188:1585 364.9339:232 430.91422:45115 431.92001:3485 432.91519:691 498.89999:31485 499.90631:2474 500.90479:1515 566.88751:27965 567.50897:294 567.89282:2197 624.8432:665 634.87598:39435 635.05231:541 635.87451:3626 636.8786:1538 649.51648:1606 702.86407:28009 703.86682:1847 704.86737:1300 769.47937:903 770.85052:57821 771.49878:871…	142210	133291	142443	143204	142672	145826	137379	136927	144165	137424	0	142656	142143	139751	145685	144562	149468	141758
1740	0.731	861.669	Unknown	[M+H]+		0.326	TRUE	null	null	null	null	null	null	999	FALSE	FALSE	FALSE	Unit NormalizedByQcPeakHeight by alignment ID=-1	FALSE	FALSE	null	null	null	null	null	null	null	60.96	20220304 rerun Malagan plasma_19_20220304_019_4_1-005K-8_pos_Col_A_019	861.66858:4411 862.67193:5872 863.67529:5852	69.1384:257 104.1063:6926 105.109:443 112.1567:1435 113.163:97279 113.2402:502 113.358:372 113.3896:509 113.8143:379 114.1664:933 114.238:136 164.9536:141 184.0728:5738 185.07561:336 201.1062:524 374.31149:857 392.31839:1445 393.32239:614 504.34589:62 629.54883:173 669.51123:83 673.52087:626 687.48041:14 758.57062:378 775.60931:992 782.50732:131 797.49109:131 798.50177:60 799.46301:163	2957.39	2666.41	1762.69	2230.05	4349.77	2686.88	2803.78	2666.27	3628.36	3122.66	0	2969.14	3034.19	2755.44	2982.49	2765.08	4040.73	2866.17
1977	2.461	1042.8	Unknown	[M+H]+	ion correlated with 1907	0.696	FALSE	null	null	null	null	null	null	999	FALSE	FALSE	FALSE	Unit NormalizedByQcPeakHeight by alignment ID=-1	FALSE	FALSE	null	null	null	null	null	null	null	1622.43	20220304 rerun Malagan plasma_45_20220304_045_16_1-009K-36_pos_Col_A_045	1042.80042:140632 1043.80377:24002 1044.80713:8950		136261	137581	135770	136052	138830	136454	133262	136929	135383	129533	0	137424	139281	133974	134494	136146	138256	135752
807	5.51	570.353	w/o MS2:Secopenitrem D_120253	[M+H]+		0.413	TRUE	null	570.357	C37H47NO4	Naphthopyrans	YZQRMJFPWMHAJV-DTOWOETDSA-N	OC1C=C2C(OC1C(=C)C)CCC3(C)C2(O)CCC4CC=5C=6C(=CC=C7C6C8C(C(=C)C7)CC8C(O)(C)C)NC5C43C	530	TRUE	TRUE	FALSE	Unit NormalizedByQcPeakHeight by alignment ID=-1	FALSE	FALSE	null	null	95.1	null	null	null	null	146.05	20220304 rerun Malagan plasma_87_20220304_087_35_1-011K-0_pos_Col_A_087	570.35339:55833 571.35674:21993 572.3601:14120	86.0953:1060 104.1063:21108 105.1101:2283 124.9994:1881 146.9817:806 148.1131:543 166.06149:1488 184.0731:39597 185.0766:4689 186.0787:452 207.0246:158 225.0336:76 258.1098:600 266.09491:2057 283.11029:542 284.1077:1926 285.10791:85 286.10071:360 299.1391:9636 300.14331:2035 333.1459:58 510.2634:1310 511.27411:1067 518.2326:263 518.31921:7 519.32538:71 523.21863:68 531.24591:4941 551.33282:3435 5…	45609.2	38579.5	47014.7	39000.1	55198.3	52940.6	50275.9	42692.5	48752.9	48841	0	52370.5	46648.5	46415.8	44694.5	58562.8	62856	42095.3
3	2.184	64.0155	Unknown	[M+H]+		0.326	FALSE	null	null	null	null	null	null	999	FALSE	FALSE	FALSE	Unit NormalizedByQcPeakHeight by alignment ID=-1	FALSE	FALSE	null	null	null	null	null	null	null	138.59	20220304 rerun Malagan plasma_67_20220304_067_26_1-012K-36_pos_Col_A_067	64.0155:73979 65.01885:3537 66.02221:0		73091.3	75837.2	71484.1	71650.3	76884.1	70420.9	70718.1	70205.1	74646.9	72085	2335.62	72866.9	73774.5	75371.9	76485.1	71799.3	71946.2	74487.5
427	3.116	430.914	Unknown	[M+H]+		0.109	TRUE	null	null	null	null	null	null	999	FALSE	FALSE	FALSE	Unit NormalizedByQcPeakHeight by alignment ID=-1	FALSE	FALSE	null	null	null	null	null	null	null	640.3	20220304 rerun Malagan plasma_11_20220304_011_QC1_pos_Col_A_011	430.91339:314722 431.91674:20063 432.9201:8828	90.9761:25556 158.9639:95932 159.0533:591 159.967:2744 160.9678:797 226.9512:190312 227.0764:574 227.13161:297 227.1568:591 227.20889:318 227.2262:650 227.2476:809 227.2973:500 227.5029:394 227.955:8509 228.9537:2765 229.3687:382 294.9386:17444 295.94281:1044 362.9263:76376 363.06119:1444 363.93051:2921 364.9296:1332 429.31879:1015 430.91351:50926	314236	311987	300676	296264	308465	316736	307421	319811	312464	314008	0	305114	307519	318853	312313	318341	329083	321160
2	7.436	64.0154	Unknown	[M+H]+		0.196	FALSE	null	null	null	null	null	null	999	FALSE	FALSE	FALSE	Unit NormalizedByQcPeakHeight by alignment ID=-1	FALSE	FALSE	null	null	null	null	null	null	null	13.28	20220304 rerun Malagan plasma_31_20220304_031_10_1-001K-0_pos_Col_A_031	64.0154:9430 65.01875:509 66.02211:0		6778.08	8052.05	5895.47	6442.1	7266.79	6258.58	6969.12	7246.91	7607.8	7055.37	1160.37	9376.78	6883.63	6410.01	6647.62	6881.3	5502.03	6996.49
794	3.261	566.889	Unknown	[M+H]+	ion correlated with 582	0.522	TRUE	null	null	null	null	null	null	999	FALSE	FALSE	FALSE	Unit NormalizedByQcPeakHeight by alignment ID=-1	FALSE	FALSE	null	null	null	null	null	null	null	3227.29	20220304 rerun Malagan plasma_15_20220304_015_2_1-010K-8_pos_Col_A_015	566.88788:168158 567.89123:16509 568.89459:6422	90.976:3394 149.01849:3971 158.96359:23871 159.9669:647 217.0041:712 226.9509:107818 227.0761:265 227.29449:741 227.61591:465 227.9549:3271 228.9585:979 284.9928:6903 286.00009:882 294.93851:12741 352.89529:606 362.92599:40303 363.9303:3329 364.92969:1324 420.96591:4826 430.91309:85288 431.06931:1203 431.91879:6685 432.91809:2674 488.95471:1871 498.8988:6529 499.90689:818 549.85901:547 555.37219:…	199584	165936	166013	186427	195463	201675	198007	195145	196972	193059	0	193332	194155	193328	194744	190872	200167	194960
948	3.117	634.876	Unknown	[M+H]+	ion correlated with 315; ion correlated with 1356	0.522	TRUE	null	null	null	null	null	null	999	FALSE	FALSE	FALSE	Unit NormalizedByQcPeakHeight by alignment ID=-1	FALSE	FALSE	null	null	null	null	null	null	null	1148.26	20220304 rerun Malagan plasma_11_20220304_011_QC1_pos_Col_A_011	634.87622:172610 635.87957:18356 636.88293:7741	90.976:5221 158.96381:19403 226.9512:131597 227.05881:847 227.1712:488 227.1913:338 227.4911:653 227.9549:4306 228.23779:488 228.9579:1226 251.1684:244 294.93771:7376 295.9407:841 362.9259:76959 363.92831:5109 364.92899:2356 430.91321:66021 431.06769:618 431.91791:3494 432.91931:2885 432.9953:456 498.90091:67894 499.90341:6221 500.9057:2347 566.88843:19744 567.8927:1956 568.88849:503 569.89459:37…	168965	165965	159472	165266	164626	166817	165082	168036	164706	163141	0	165267	164914	164243	164984	167240	165673	163154
1354	2.73	770.851	Unknown	[M+H]+	ion correlated with 942	0.348	TRUE	null	null	null	null	null	null	999	FALSE	FALSE	FALSE	Unit NormalizedByQcPeakHeight by alignment ID=-1	FALSE	FALSE	null	null	null	null	null	null	null	811.55	20220304 rerun Malagan plasma_35_20220304_035_11_1-001K-36_pos_Col_A_035	770.85107:157229 771.85442:19615 772.85778:7602	90.9766:1553 146.98109:9659 158.9633:4018 184.07249:25721 185.07719:2850 226.9511:49076 227.9545:903 228.9537:621 294.93771:5782 362.92569:44244 363.073:474 363.21881:594 363.9292:2912 364.7149:668 364.92911:1641 430.9136:62797 431.0647:321 431.91769:4753 432.91821:1432 465.23541:876 498.901:41447 499.90479:3571 500.9101:2041 501.90771:835 566.8891:24812 567.88989:2206 568.89142:1412 575.50177:24…	162231	150245	163216	164408	163462	164601	156990	160429	164245	150257	0	164780	159393	161758	166907	166113	167416	161418
311	3.291	362.926	Unknown	[M+H]+	ion correlated with 1350; ion correlated with 947	0.739	TRUE	null	null	null	null	null	null	999	FALSE	FALSE	FALSE	Unit NormalizedByQcPeakHeight by alignment ID=-1	FALSE	FALSE	null	null	null	null	null	null	null	2982.63	20220304 rerun Malagan plasma_15_20220304_015_2_1-010K-8_pos_Col_A_015	362.92581:154214 363.92916:8485 364.93252:3150	90.9762:19656 149.0182:3891 158.96339:48206 159.9666:1100 217.0099:729 226.9511:102912 227.0636:856 227.95461:4088 228.95509:2244 284.99289:3647 307.263:724 311.2908:579 351.3894:556 355.28299:482 357.26031:918 362.92529:8409	163334	158069	153950	159085	165261	159551	158016	159400	159922	161201	0	158462	159027	157466	161537	160804	165877	159730
61	7.92	146.06	3-FORMYLINDOLE	[M+H]+	similar chromatogram in higher mz_118; similar chromatogram in higher mz_478; similar chromatogram in higher mz_524; similar chromatogram in higher mz_1100; similar chromatogram in higher mz_1102; similar chromatogram in higher mz_522; similar chromatogram in higher mz_532; similar chromatogram in higher mz_1028; similar chromatogram in higher mz_1090; similar chromatogram in higher mz_141	0.826	TRUE	null	146.06	C9H7NO	Indoles	OLNJUISKUQQNIM-UHFFFAOYSA-N	O=CC1=CNC2=CC=CC=C12	430	TRUE	TRUE	TRUE	Unit NormalizedByQcPeakHeight by alignment ID=-1	FALSE	FALSE	null	null	79.2	null	43.4	91.7	100	86.85	20220304 rerun Malagan plasma_55_20220304_055_QC3_pos_Col_A_055	146.0594:4289 147.06275:1150 148.06611:0	65.0377:398 70.0673:250 77.0385:532 90.0451:647 91.0541:3283 92.0574:541 95.0618:48 101.0387:91 103.0522:321 103.9549:392 115.054:908 117.0569:2175 118.0642:4103 127.0546:377 128.0515:135 132.0806:900 140.06841:235 143.07269:1730 144.08099:3218 146.06:962	3971.18	4712.06	4696.31	5444.72	4440.39	4672.22	4758	4319.02	3414.48	3750.34	0	2799.25	3986.04	3331.69	3186.88	3165.54	3538.29	2623.5
771	0.625	557.414	Unknown	[M+H]+	ion correlated with 869; ion correlated with 909; ion correlated with 912; ion correlated with 959; ion correlated with 874; ion correlated with 830; ion correlated with 831; ion correlated with 700; ion correlated with 592; ion correlated with 1826; ion correlated with 1884; similar chromatogram in higher mz_953; similar chromatogram in higher mz_979; similar chromatogram in higher mz_959	0.587	TRUE	null	null	null	null	null	null	999	FALSE	FALSE	FALSE	Unit NormalizedByQcPeakHeight by alignment ID=-1	FALSE	FALSE	null	null	null	null	null	null	null	84.82	20220304 rerun Malagan plasma_11_20220304_011_QC1_pos_Col_A_011	557.41467:4364 558.41802:9676 559.42138:3796	89.0585:911 113.131:60 123.0804:99 127.1486:57 133.0862:4954 147.0813:284 147.103:255 155.1004:462 155.17709:45 157.1013:247 159.0773:236 171.1151:192 177.11099:2438 199.1208:574 199.1492:363 221.1376:928 221.2254:63 227.1987:36 243.14751:540 270.2453:77 283.26401:18 310.3078:122 336.24539:102 371.22891:892 383.14099:34 385.1412:58 439.20349:693 440.20789:147 441.20929:19 458.3544:134 458.79041:2…	4445.98	1661.61	3084.92	4198.78	3508.53	3714.54	2631.25	5184.35	3711.68	3389.63	0	1996.74	4434.39	3133.99	2565.87	4103.56	2507.41	967.537
165	2.291	226.951	Unknown	[M+H]+		0.304	TRUE	null	null	null	null	null	null	999	FALSE	FALSE	FALSE	Unit NormalizedByQcPeakHeight by alignment ID=-1	FALSE	FALSE	null	null	null	null	null	null	null	1069.35	20220304 rerun Malagan plasma_15_20220304_015_2_1-010K-8_pos_Col_A_015	226.9512:191854 227.95455:8606 228.95791:2417	85.0281:1121 90.9761:76965 91.0352:612 91.0466:697 91.9789:1041 124.0865:1024 158.9635:58106 159.4993:400 159.96719:1791 213.11189:691 218.13879:962 226.9511:13685	186376	178750	188983	186859	183469	188786	182938	185991	197478	180486	858.903	181568	188443	178391	189680	197647	181740	198945
1310	3.91	762.471	Unknown	[M+H]+		0.13	TRUE	null	null	null	null	null	null	999	FALSE	FALSE	FALSE	Unit NormalizedByQcPeakHeight by alignment ID=-1	FALSE	FALSE	null	null	null	null	null	null	null	96.34	20220304 rerun Malagan plasma_57_20220304_057_21_1-008K-0_pos_Col_A_057	762.46802:4576 763.47137:2674 764.47473:1137	60.0804:307 71.0723:4794 80.9738:684 86.096:51317 86.1142:51822 86.1271:1307 87.0996:3074 98.9835:7037 104.1065:10010 105.1079:742 124.9994:70018 125.0213:70090 125.0515:154 125.7247:59 126.0035:2038 139.1472:78 166.0625:9369 183.38789:79 183.9028:304 184.007:1990 184.03999:1183 184.07401:456266 184.09689:745398 184.1122:681961 184.1301:370647 184.1601:260127 184.177:326383 184.19231:222511 184.2…	3707.19	3043.12	3171.9	3102.28	3010.85	3600.69	4381.95	2953.98	4607.67	3031.44	0	3576.01	3750.67	2910.83	3148.41	2343.69	4409.05	4463.51
844	5.686	586.31	w/o MS2:PYRROMYCIN	[M+H]+		0.109	TRUE	null	586.305	C30H35NO11	Anthracyclines	ZJBMQVPEJHVSQA-OCYVVMCSSA-N	O=C1C=2C=C3C(=C(O)C2C(=O)C=4C(O)=CC=C(O)C14)C(OC5OC(C)C(O)C(N(C)C)C5)CC(O)(CC)C3C(=O)OC	530	TRUE	TRUE	FALSE	Unit NormalizedByQcPeakHeight by alignment ID=-1	FALSE	FALSE	null	null	93	null	null	null	null	90.5	20220304 rerun Malagan plasma_49_20220304_049_18_1-009K-0_pos_Col_A_049	586.30981:4938 587.31316:1281 588.31652:0	148.11279:375 247.0114:106 371.2298:203 437.21011:192 459.2453:2646 460.25449:626 518.323:5887 519.32452:2108 520.3269:754 521.33191:478 544.31299:113 571.46393:26 578.2804:87 579.27631:226 585.23059:263 585.32782:73 586.30579:2986	3229.86	3582.84	3805.7	3467.53	2700.65	3646.32	3539.77	4277.71	4789.62	3627.55	0	3982.88	3324.3	3481.32	4417.66	3510.56	3268.29	3670.43
942	2.704	634.875	Unknown	[M+H]+	ion correlated with 1060; ion correlated with 1354	0.283	TRUE	null	null	null	null	null	null	999	FALSE	FALSE	FALSE	Unit NormalizedByQcPeakHeight by alignment ID=-1	FALSE	FALSE	null	null	null	null	null	null	null	864.82	20220304 rerun Malagan plasma_27_20220304_027_8_1-007K-0_pos_Col_A_027	634.87592:162978 635.87927:15187 636.88263:7941	90.9757:3053 158.96359:20609 159.9675:712 226.951:102706 227.0383:300 227.0607:379 227.1315:265 227.9554:3803 294.93939:7053 360.90079:300 362.92609:67006 363.9303:4106 364.93271:2359 378.89771:821 430.91321:56597 431.91641:5474 432.9147:1094 498.90079:60671 499.9024:5629 500.90631:1974 566.88672:18394 567.8855:1188 633.48181:444 634.87531:71003 635.05371:865 635.07257:574	164574	156941	163403	159719	163258	161522	156925	160813	161998	156795	0	160732	159250	159612	161108	160325	164023	156739
488	5.526	468.308	w/o MS2:(3S,6S,6aR,7R,7aR,8S,9R,10S,11aR,12R,13S,14R)-1-ethyl-3-(hydroxymethyl)-6,8,10,13-tetramethoxytetradecahydro-1H-3,6a,12-(epiethane[1,1,2]triyl)-7,9-methanonaphtho[2,3-b]azocine-11a,12-diol	[M+H]+		0.761	TRUE	4.61	468.3	C25H41NO7	Aconitane-type diterpenoid alkaloids	YOTUXHIWBVZAJQ-TYKVCMGYSA-N	OCC12CN(CC)C3C4(O)C(OC)C1C3(C(OC)CC2)C5CC6C(OC)CC4(O)C5C6OC	530	TRUE	TRUE	FALSE	Unit NormalizedByQcPeakHeight by alignment ID=-1	FALSE	FALSE	null	null	64.9	100	null	null	null	41.48	20220304 rerun Malagan plasma_71_20220304_071_28_1-003K-12_pos_Col_A_071	468.3085:30773 469.31185:7657 470.31521:1483	86.0968:1076 104.1064:4393 105.1086:196 124.9993:1433 163.0137:83 166.0631:136 184.07269:26776 239.14909:12 285.24811:558 450.29831:3293 451.30389:468 459.0643:98 459.24991:3152 460.2504:676 468.3082:25084	15998.4	16367	7985.66	10785.6	15527.9	18940.6	21027.9	13006.5	13270.4	9591.83	0	12248.7	16425.2	11041.3	16871.6	14485	15332.3	24004.5
582	3.257	498.901	Unknown	[M+H]+	ion correlated with 794; ion correlated with 163	0.761	TRUE	null	null	null	null	null	null	999	FALSE	FALSE	FALSE	Unit NormalizedByQcPeakHeight by alignment ID=-1	FALSE	FALSE	null	null	null	null	null	null	null	3262.75	20220304 rerun Malagan plasma_11_20220304_011_QC1_pos_Col_A_011	498.90121:211876 499.90456:17519 500.90792:6515	149.01849:4837 159.9673:648 217.0049:1768 227.11211:68 227.15289:212 227.19119:113 227.24001:451 227.26421:166 227.3679:140 227.929:1230 227.9543:397 284.99359:4542 285.9975:778 294.7543:166 352.9761:620 363.92831:1469 364.93091:1080 420.96909:1109 456.91891:134 488.95251:1493 489.95801:168	210086	196854	184955	197178	208260	205787	204383	202564	203995	203571	0	197847	203533	201599	205822	202845	208250	204061
800	5.5	568.34	w/o MS2:S-((3S,10R,13R)-10,13-dimethyl-17-octyl-2,3,4,7,8,9,10,11,12,13,14,15,16,17-tetradecahydro-1H-cyclopenta[a]phenanthren-3-yl) O-(4-nitrophenyl) carbonothioate	[M+H]+	adduct linked to 848_[M+Na]+	0.957	TRUE	7.76	568.34	C34H49NO4S	Androstane steroids	DFUXHMHWOWANRY-ZNBDOVCMSA-N	O=C(OC1=CC=C(C=C1)[N+](=O)[O-])SC2CC3=CCC4C(CCC5(C)C(CCCCCCCC)CCC45)C3(C)CC2	530	TRUE	TRUE	FALSE	Unit NormalizedByQcPeakHeight by alignment ID=-1	FALSE	FALSE	null	null	100	100	null	null	null	2857.95	20220304 rerun Malagan plasma_19_20220304_019_4_1-005K-8_pos_Col_A_019	568.33978:245278 569.34313:99935 570.34649:58785	86.0958:4076 87.0996:194 104.1066:66616 104.2568:280 105.1103:3928 124.9993:4162 146.9807:1401 150.1088:115 159.11819:41 163.01559:584 166.0625:1024 171.118:336 181.0246:170 184.07291:124716 184.1709:616 184.24879:277 184.3396:414 184.437:156 184.67529:76 184.6953:117 184.7153:79 184.9014:159 184.9342:132 185.07629:6056 185.214:77 186.07809:1333 189.16251:87 207.11169:77 213.16479:78 221.131:68 2…	146953	86351.2	118451	87576	249290	210384	197989	101808	103930	114171	0	157161	150936	217643	127247	256991	229301	166577
1712	0.758	850.665	Unknown	[M+H]+	adduct linked to 1760_[M+Na]+	0.848	TRUE	null	null	null	null	null	null	999	FALSE	FALSE	FALSE	Unit NormalizedByQcPeakHeight by alignment ID=-1	FALSE	FALSE	null	null	null	null	null	null	null	86.75	20220304 rerun Malagan plasma_11_20220304_011_QC1_pos_Col_A_011	850.66571:3946 851.66906:2146 852.67242:2411	113.1629:2598 114.1689:115 162.9557:2460 164.953:1776 184.0731:18807 185.07629:1094 286.00369:129 478.33029:519 502.3255:643 665.48401:33 666.48853:682 669.51398:301 674.5177:175 721.48077:341 722.46997:99 740.45929:90 741.47119:217 758.57159:491 773.52618:156 789.48407:802 790.48602:4630 791.495:1396 792.49731:1707 793.50513:1858 794.7536:103 795.51123:834 797.51569:1639 798.49109:527 799.5011:1…	4386.38	6472.59	8408.14	5684.88	4081.15	3268.23	4007.69	7946.47	5505.91	6658.61	0	4228.54	4267.48	3720.88	3292.98	4781.07	5447.72	4355.71
53	9.017	136.075	2-Phenylacetamide	[M+H]+	similar chromatogram in higher mz_93; similar chromatogram in higher mz_108	0.196	TRUE	null	136.076	C8H9NO	Phenylacetamides	LSBDFXRDZJMBSC-UHFFFAOYSA-N	N=C(O)CC=1C=CC=CC1	430	TRUE	TRUE	TRUE	Unit NormalizedByQcPeakHeight by alignment ID=-1	FALSE	FALSE	null	null	79.6	null	61.7	82.6	66.7	26.59	20220304 rerun Malagan plasma_61_20220304_061_23_1-013K-36_pos_Col_A_061	136.0753:3425 137.07865:922 138.08201:0	60.0552:193 65.0386:819 81.0441:205 91.0536:4322 105.9518:120 107.0489:421 119.0496:698 134.06:139 136.0753:2116	2712.91	2054.62	1451.07	2088.73	3544.23	2380.12	2485.51	2244.94	1900.25	1955.88	0	1831.79	2620.42	2484.71	2338.31	2728.84	2808.19	2835.82
1673	2.735	838.838	Unknown	[M+H]+	ion correlated with 1840	0.261	TRUE	null	null	null	null	null	null	999	FALSE	FALSE	FALSE	Unit NormalizedByQcPeakHeight by alignment ID=-1	FALSE	FALSE	null	null	null	null	null	null	null	527.59	20220304 rerun Malagan plasma_19_20220304_019_4_1-005K-8_pos_Col_A_019	838.83832:134785 839.84167:18589 840.84503:7802	81.0698:500 146.9821:1826 184.0722:1588 226.95129:13735 294.93881:2668 362.9263:26079 363.9278:732 430.9136:60594 431.91449:4644 432.91901:2550 498.89969:19624 499.90601:1441 566.88818:38324 567.89252:5226 568.8905:1682 597.48071:1894 598.48981:579 634.87512:15432 635.88342:1515 646.49689:1088 647.50031:1774 649.513:1382 651.53052:2026 652.53308:997 702.86292:52621 703.86609:8359 704.64868:815 70…	138629	119744	138194	137980	140408	133127	138917	138410	144484	126846	0	139985	140338	138272	139700	141540	144485	139846
840	5.526	585.27	Bilirubin	[M+H]+		0.87	TRUE	null	585.271	C33H36N4O6	Bilirubins	BPYKTIZUTYGOLE-IFADSCNNSA-N	O=C(O)CCC1=C(NC(C=C2N=C(O)C(=C2C=C)C)=C1C)CC=3NC(C=C4N=C(O)C(C=C)=C4C)=C(C3CCC(=O)O)C	430	TRUE	TRUE	TRUE	Unit NormalizedByQcPeakHeight by alignment ID=-1	FALSE	FALSE	null	null	75.3	null	35	86.2	100	103.54	20220304 rerun Malagan plasma_25_20220304_025_7_1-007K-36_pos_Col_A_025	585.27069:9767 586.27404:7778 587.2774:1657	86.0966:210 148.11279:1671 166.0627:271 167.0638:126 221.1382:134 266.0957:242 284.11099:1358 286.1004:211 297.1239:817 299.13849:22341 300.14069:4004 371.2265:314 439.21069:134 510.26639:1475 518.32257:138 524.36902:304 525.37152:20 527.3446:131 569.24548:159 570.51453:306 571.35791:2144 574.26251:1572 576.26978:1618 579.27618:27 581.23688:663 582.29578:365 583.25299:2774 583.2998:314 584.26038:…	4497.07	3754.41	3530.86	4530.25	4094.21	3545.74	4841.9	9945.62	8482.6	10969.4	0	4984.77	4645.99	3811.76	4824.08	6431.77	6957.54	5938.69
59	6.137	144.102	(2R)-6-methylpiperidine-2-carboxylic acid	[M+H]+		0.935	TRUE	2.49	144.1	C7H13NO2	L-alpha-amino acids	IHLDCUQUFBWSJU-PRJDIBJQSA-N	O=C(O)C1NC(C)CCC1	430	TRUE	TRUE	TRUE	Unit NormalizedByQcPeakHeight by alignment ID=-1	FALSE	FALSE	null	null	86.2	99.9	84.8	79.4	66.7	321.9	20220304 rerun Malagan plasma_75_20220304_075_30_1-003K-0_pos_Col_A_075	144.1017:152532 145.10505:17180 146.10841:1531	70.0652:2253 71.049:1919 71.0729:1903 72.0439:144 72.0803:2712 74.0617:270 82.0646:748 83.0477:544 84.0804:40709 85.0837:1947 98.0964:1255 99.0433:1807 100.0773:120 102.0545:5386 105.9529:51 127.0876:40 128.0695:105 140.0692:90 144.1017:311907 144.1152:311907 144.18961:1864 144.1978:1864 144.22749:1269 144.24519:1821 144.2794:1463 144.2998:1328 144.33479:1759 144.35339:1688 144.40781:785 144.4700…	83588.4	8176.15	4104.02	20898	10988.9	7349.07	6758.51	8268.67	32975.4	3600.11	0	8698.05	86412.3	21730.2	2785.48	183979	206110	36563.6
315	3.124	362.926	Unknown	[M+H]+	ion correlated with 948; ion correlated with 1356	0.109	TRUE	null	null	null	null	null	null	999	FALSE	FALSE	FALSE	Unit NormalizedByQcPeakHeight by alignment ID=-1	FALSE	FALSE	null	null	null	null	null	null	null	428.23	20220304 rerun Malagan plasma_21_20220304_021_5_1-005K-36_pos_Col_A_021	362.92621:162772 363.92956:11302 364.93292:3502	90.9761:27332 97.1033:329 107.0848:406 149.0181:741 158.964:55109 159.0631:512 159.4743:721 159.9669:1709 160.9646:1082 226.10561:626 226.9512:126465 227.064:1635 227.33791:332 227.446:421 227.5385:612 227.9561:4144 228.95531:1438 283.26611:1838 294.93951:1341 309.28091:1418 311.29541:1138 349.18469:750 351.3927:2188 355.284:2544 362.9256:11979 363.01981:497	164782	161931	155593	157620	159574	164483	159843	158766	160914	159631	0	160336	159241	159809	160554	164882	163346	159605
1418	3.797	782.57	Unknown	[M+H]+	adduct linked to 1559_[M+Na]+	0.848	TRUE	null	null	null	null	null	null	999	FALSE	FALSE	FALSE	Unit NormalizedByQcPeakHeight by alignment ID=-1	FALSE	FALSE	null	null	null	null	null	null	null	472.79	20220304 rerun Malagan plasma_13_20220304_013_1_1-010K-36_pos_Col_A_013	782.56519:528094 783.56854:365078 784.5719:564959	71.073:1618 80.9731:274 86.0962:27235 86.1138:27295 87.0998:1970 93.07:77 95.0845:440 98.9842:4423 104.1066:7327 124.9995:49099 126.0044:917 127.6275:80 147.00729:350 166.06261:5563 184.0154:1838 184.0372:1794 184.07561:385571 184.0968:639482 184.1122:528211 184.13029:177865 184.15891:249548 184.1765:277159 184.1925:104044 184.211:29957 184.27:17638 184.2951:27492 184.3148:38563 184.3372:48186 18…	515688	530566	513735	514544	508233	497052	507021	541553	514003	558012	0	515698	523752	565302	547138	510773	498704	510665
30	8.395	118.086	Valine; LC-ESI-ITFT; MS2; CE 50.0 eV; [M+H]+	[M+H]+		0.957	TRUE	null	118.086	C5H11NO2	Valine and derivatives	KZSNJWFQEVHDMF-UHFFFAOYNA-N	CC(C)C(N)C(O)=O	430	TRUE	TRUE	TRUE	Unit NormalizedByQcPeakHeight by alignment ID=-1	FALSE	FALSE	null	null	90.9	null	82.6	85.4	100	1017.75	20220304 rerun Malagan plasma_93_20220304_093_38_1-002K-36_pos_Col_A_093	118.0858:84038 119.08915:7322 120.09251:587	69.1365:362 71.0685:344 72.0804:118608 72.1403:675 72.2056:513 72.2253:617 72.3054:162 72.6949:130 73.0837:5604 74.0869:107 80.0494:97 109.0754:81 113.1069:52 114.0544:186 116.0704:588 118.0741:15165 118.0861:15165	78880.8	75531.6	86393.7	73219.8	90050.2	84357.5	82164.8	76958.5	67827	81554.8	0	56095.8	76944.6	77918.8	59038.5	60784.4	55651.5	55733.4
1833	2.503	906.824	Unknown	[M+H]+	ion correlated with 1678	0.522	TRUE	null	null	null	null	null	null	999	FALSE	FALSE	FALSE	Unit NormalizedByQcPeakHeight by alignment ID=-1	FALSE	FALSE	null	null	null	null	null	null	null	1131.64	20220304 rerun Malagan plasma_11_20220304_011_QC1_pos_Col_A_011	906.82489:145604 907.82824:21589 908.8316:8722	158.9644:1809 226.9516:9097 294.93979:1518 362.92529:19397 363.56201:453 363.9343:1806 364.9325:726 430.91391:39241 431.03821:347 431.91489:1712 432.91669:1912 498.90051:29938 499.9006:3268 500.9082:447 566.88861:28694 567.88971:3668 568.89423:929 634.87622:29929 635.88049:3974 636.87811:1803 702.86298:24088 703.8667:2588 704.87708:738 770.85101:54535 771.04608:1641 771.48743:912 771.85431:8300 7…	146768	144532	144871	145839	142930	148651	143941	143980	147814	136605	0	142129	141345	140971	144854	144252	146591	142797
423	2.572	430.913	Unknown	[M+H]+		0.13	TRUE	null	null	null	null	null	null	999	FALSE	FALSE	FALSE	Unit NormalizedByQcPeakHeight by alignment ID=-1	FALSE	FALSE	null	null	null	null	null	null	null	567.88	20220304 rerun Malagan plasma_75_20220304_075_30_1-003K-0_pos_Col_A_075	430.91339:323766 431.91674:24494 432.9201:12943	90.9761:30379 91.9797:462 158.9637:105135 159.0551:903 159.063:774 159.9678:3271 160.9679:874 226.951:232426 227.0594:950 227.10941:435 227.13181:562 227.1516:468 227.2079:485 227.52409:515 227.5611:562 227.87309:541 227.95441:7609 227.9845:750 228.0536:594 228.5484:594 228.9566:2479 242.9259:785 294.93811:25774 295.9393:1362 296.9436:603 362.92609:91253 363.06241:1953 363.92911:4076 364.92941:33…	324780	322290	319132	318582	314313	327642	310540	312472	323838	304157	0	328833	312499	312169	324868	323744	327199	320076
246	3.338	294.938	Unknown	[M+H]+		0.261	TRUE	null	null	null	null	null	null	999	FALSE	FALSE	FALSE	Unit NormalizedByQcPeakHeight by alignment ID=-1	FALSE	FALSE	null	null	null	null	null	null	null	931.87	20220304 rerun Malagan plasma_39_20220304_039_13_1-014K-0_pos_Col_A_039	294.93829:48025 295.94164:1756 296.945:0	90.9762:13056 158.9635:18024 212.2354:526 226.95129:24647 248.1172:474 294.94031:756	43583.9	42057.3	33850.5	42292	36989.6	47492.2	45915.7	44853	43551.4	45457.8	0	45210.5	42750.6	45177.8	42567.2	46986.1	45483.7	44662.4
101	9.046	175.119	Arginine	[M+H]+		0.957	TRUE	null	175.119	C6H14N4O2	Arginine and derivatives	ODKSFYDXXFIFQN-UHFFFAOYSA-N	O=C(O)C(N)CCCN=C(N)N	430	TRUE	TRUE	TRUE	Unit NormalizedByQcPeakHeight by alignment ID=-1	FALSE	FALSE	null	null	97.4	null	93.9	97.5	100	410.96	20220304 rerun Malagan plasma_27_20220304_027_8_1-007K-0_pos_Col_A_027	175.1187:79767 176.12205:7426 177.12541:0	60.0552:6020 60.0796:6122 68.0497:1241 70.0647:57757 71.0488:4429 71.0677:4429 72.0804:1342 81.0448:818 83.06:837 97.0769:250 98.0605:337 100.9564:24 107.0478:9 107.0582:9 109.0763:666 112.086:2131 116.07:11835 117.0726:660 119.0486:155 123.0427:42 124.087:1445 130.0975:6258 136.076:7 137.06979:25 139.9866:43 143.0778:77 144.1111:156 149.0793:55 157.1095:1631 158.0921:5101 159.0463:366 170.09109:…	80858.1	63839.3	57438.7	61975.3	95886.9	92311.6	79863.2	70347.2	79554.5	67312.4	0	56571.9	78371.6	70699.6	75094.4	102472	99929.4	92548.8
453	8.067	446.259	w/o MS2:NCGC00380693-01_C25H35NO6_3-[4-({2-[(2E)-2-Buten-2-yl]-6,8-dimethyl-1,2,4a,5,6,7,8,8a-octahydro-1-naphthalenyl}carbonyl)-3-hydroxy-5-oxo-2,5-dihydro-1H-pyrrol-2-yl]-2-hydroxy-2-methylpropanoic acid	[M+H]+		0.326	TRUE	null	446.254	C25H35NO6	Sesquiterpenoids	ZLIYAXUPOBJNFP-AWNIVKPZSA-N	O=C(O)C(O)(C)CC1N=C(O)C(C(=O)C2C(C=CC3CC(C)CC(C)C32)C(=CC)C)=C1O	530	TRUE	TRUE	FALSE	Unit NormalizedByQcPeakHeight by alignment ID=-1	FALSE	FALSE	null	null	88.6	null	null	null	null	377.11	20220304 rerun Malagan plasma_67_20220304_067_26_1-012K-36_pos_Col_A_067	446.25891:145428 447.26226:35481 448.26562:6883	87.0438:1544 89.059:3805 103.0386:11580 104.0421:504 119.0692:391 131.06931:2312 133.0853:12787 134.09129:888 147.065:3182 157.08749:166 163.0954:1029 175.0955:2164 177.11259:6621 179.1293:71 191.09081:3172 207.1216:1918 219.11971:869 221.13741:1514 235.1181:4618 236.121:496 239.1488:18 279.1459:1726 309.1929:182 323.1712:1495 327.20081:330 339.20139:294 341.1759:405 383.2261:1573 385.20529:1134 …	8715.92	0	212.749	317.618	7341.35	4828.67	1984.73	184.428	327.242	0	0	12952.9	8959.56	2554.9	369.196	1268.46	0	1063.22
615	9.757	515.117	w/o MS2:NCGC00385204-01!5-hydroxy-2-[2-hydroxy-3-[(2S,3R,4S,5S,6R)-3,4,5-trihydroxy-6-(hydroxymethyl)oxan-2-yl]oxyphenyl]-7,8-dimethoxychromen-4-one	[M+Na]+	adduct linked to 534_[M+H]+	0.957	TRUE	null	515.116	C23H24O12	Flavonoid O-glycosides	JCUIPEIMZRLNKQ-BSTKLLGTSA-N	O=C1C=C(OC2=C(OC)C(OC)=CC(O)=C12)C=3C=CC=C(OC4OC(CO)C(O)C(O)C4O)C3O	530	TRUE	TRUE	FALSE	Unit NormalizedByQcPeakHeight by alignment ID=-1	FALSE	FALSE	null	null	99.2	null	null	null	null	184.3	20220304 rerun Malagan plasma_91_20220304_091_37_1-002K-0_pos_Col_A_091	515.11731:13486 516.12066:5111 517.12402:930	159.97321:1089 193.00751:2786 206.05119:177 269.0538:10164 270.0603:1227 285.01971:229 327.203:254 340.30029:84 362.0022:241 362.98389:85 397.09259:426 402.12759:78 438.03711:217 471.1395:198 509.0993:1030 515.09363:9773 515.1192:11798	9588.43	9728.88	8014.1	6789.94	5706.71	7869.46	8171.85	8215.38	9639.45	7945.56	0	8507.4	9946.88	9094.66	10034.4	9211.4	8981.76	8689.74
1878	3.151	940.821	Unknown	[M+H]+		0.457	FALSE	null	null	null	null	null	null	999	FALSE	FALSE	FALSE	Unit NormalizedByQcPeakHeight by alignment ID=-1	FALSE	FALSE	null	null	null	null	null	null	null	463.68	20220304 rerun Malagan plasma_79_20220304_079_31_1-004K-8_pos_Col_A_079	940.8205:33852 941.82385:4920 942.82721:0		29487.3	30121.8	28572.2	32040.2	31281.1	29849.5	30120.6	28963.5	28252.8	29722.6	0	28037.7	28392	28832.7	26699.6	25711.8	28998.3	27157.3
174	6.707	232.985	Unknown	[M+H]+	similar chromatogram in higher mz_222; similar chromatogram in higher mz_447; similar chromatogram in higher mz_683	0.174	TRUE	null	null	null	null	null	null	999	FALSE	FALSE	FALSE	Unit NormalizedByQcPeakHeight by alignment ID=-1	FALSE	FALSE	null	null	null	null	null	null	null	72.26	20220304 rerun Malagan plasma_13_20220304_013_1_1-010K-36_pos_Col_A_013	232.98489:4347 233.98824:0 234.9916:0	66.0336:1312 78.9849:735 83.0592:641 95.0688:503 107.0596:2876 124.0863:8376 125.0924:991 127.0748:388 148.08701:1279 203.08:503 206.1413:791 208.011:629 229.15421:2038 230.1389:11259 231.1403:918	2009.91	4175.89	2387.68	1367.46	1906.3	1712.33	254.675	2310.09	2296.6	3652.76	0	1352.95	2058.32	3315.25	3662.69	2876.73	2613.39	2091.9
888	5.096	611.536	w/o MS2:3-(myristoyloxy)palmitoyl lysine from Cohen et al Nature 549 48 53 2017	[M+H]+		0.587	TRUE	null	611.535	C36H70N2O5	N-acyl-alpha amino acids	KXSOIYZLDANCPG-UHFFFAOYSA-N	O=C(OC(CC(=O)NC(C(=O)O)CCCCN)CCCCCCCCCCCCC)CCCCCCCCCCCCC	530	TRUE	TRUE	FALSE	Unit NormalizedByQcPeakHeight by alignment ID=-1	FALSE	FALSE	null	null	99.8	null	null	null	null	85.03	20220304 rerun Malagan plasma_73_20220304_073_29_1-003K-36_pos_Col_A_073	611.53571:5994 612.53906:2911 613.54242:1354	91.0541:77 105.0691:320 107.0848:12 119.0852:219 121.1:302 131.0849:573 133.10201:821 135.1158:577 204.1834:40 267.26401:63 285.22031:168 307.2991:1184 339.28659:372 341.30289:1942 342.3092:695 396.31119:70 609.52283:4502 610.53003:2121 610.58942:103 611.53949:6567	3724.53	3535.5	2968.65	3113.05	3421.56	4982.63	3601.02	3539.53	2570.07	4504.12	0	3389.04	3590.69	1959.05	2411.01	4972.26	4736.98	5303.32
31	6.411	118.086	Valine; LC-ESI-ITFT; MS2; CE 10.0 eV; [M+H]+	[M+H]+	similar chromatogram in higher mz_56	0.957	TRUE	null	118.086	C5H11NO2	Valine and derivatives	KZSNJWFQEVHDMF-UHFFFAOYNA-N	CC(C)C(N)C(O)=O	430	TRUE	TRUE	TRUE	Unit NormalizedByQcPeakHeight by alignment ID=-1	FALSE	FALSE	null	null	91.5	null	88	79.6	100	1395.24	20220304 rerun Malagan plasma_49_20220304_049_18_1-009K-0_pos_Col_A_049	118.086:134403 119.08935:10489 120.09271:1106	60.0763:2798 72.0813:170 78.9834:116 84.0805:4814 85.0832:208 102.0548:194 103.0639:194 113.1639:935 116.1069:96 118.086:297262 118.1031:297262 118.1705:1512 118.2139:78 118.2276:1036 118.2392:1262 118.2808:504 118.2935:375 118.3165:520 118.4168:154 118.4554:199 118.4818:433 118.5085:343 118.5217:183	104949	98699.5	107779	101689	123718	120040	112695	107099	117264	110108	0	112756	109379	95179.6	112134	118745	122476	116348
1292	3.89	760.584	w/o MS2:1-palmitoyl-2-oleoyl-sn-glycero-3-phosphocholine; MALDI-TOFTOF; MS2; CE	[M+2H]2+		0.957	TRUE	null	760.585	C42H82NO8P	Phosphatidylcholines	WTJKGGKOPKCXLL-VYOBOKEXSA-N	CCCCCCCCCCCCCCCC(=O)OC[C@H](COP([O-])(=O)OCC[N+](C)(C)C)OC(=O)CCCCCCC\C=C/CCCCCCCC	530	TRUE	TRUE	FALSE	Unit NormalizedByQcPeakHeight by alignment ID=-1	FALSE	FALSE	null	null	99.9	null	null	null	null	831.53	20220304 rerun Malagan plasma_73_20220304_073_29_1-003K-36_pos_Col_A_073	760.58429:703945 761.58764:499793 762.591:141478	60.0812:811 71.0725:4424 80.9719:369 81.0688:198 86.096:54921 86.1157:55374 86.2946:62 86.6526:31 87.0982:2331 98.9837:9840 104.1066:11584 105.112:908 124.9996:85061 125.0176:85843 125.0337:2201 125.1147:531 125.1334:599 125.1497:353 125.2166:43 125.4343:101 125.6574:37 126.0025:1739 127.0039:1017 163.0179:90 166.06351:11704 167.0656:740 183.9657:1745 183.9821:1494 184.00529:1759 184.0242:1651 18…	670108	605405	619545	577798	640288	669936	667033	606469	645710	620541	177.128	673122	641816	633672	674876	646521	669245	669077
1674	3.228	838.838	Unknown	[M+H]+	ion correlated with 1834	0.913	TRUE	null	null	null	null	null	null	999	FALSE	FALSE	FALSE	Unit NormalizedByQcPeakHeight by alignment ID=-1	FALSE	FALSE	null	null	null	null	null	null	null	1841.76	20220304 rerun Malagan plasma_11_20220304_011_QC1_pos_Col_A_011	838.83832:149549 839.84167:22278 840.84503:10448	90.9782:14 185.0784:144 226.951:12151 228.9577:87 362.9263:5064 363.93069:1014 430.91339:369 431.91409:2528 488.22311:15 498.901:6912 499.9039:1211 500.905:618 524.30682:18 566.88922:24616 567.89258:3207 575.49829:434 634.87451:13895 635.87982:1659 636.87848:1047 653.54187:105 702.86261:45669 703.05151:756 703.06531:756 703.38623:12 703.86823:3392 704.86652:2732 766.56927:7 768.58392:125 770.8502…	150557	145376	145802	148021	148256	150304	147538	145173	146274	145920	0	145029	144363	141276	145787	141538	148771	145516
609	10.579	514.108	Unknown	[M+H]+		0.5	TRUE	null	null	null	null	null	null	999	FALSE	FALSE	FALSE	Unit NormalizedByQcPeakHeight by alignment ID=-1	FALSE	FALSE	null	null	null	null	null	null	null	66.68	20220304 rerun Malagan plasma_11_20220304_011_QC1_pos_Col_A_011	514.11029:3010 515.11364:4757 516.117:613	191.0401:3081 191.99921:57 306.0354:189 324.04959:712 337.09589:209 338.10419:44 347.01501:472 348.02261:76 351.03229:808 353.0733:2066 369.04559:1608 370.0488:230 371.03961:439 375.05481:1413 465.2121:61 510.1149:616 510.3082:268 511.11749:251 514.10901:1753	2917.18	2642.07	2814.2	2651.16	3606.18	2994.57	3468.84	2683.91	3848.94	3496.02	0	3525.76	3037.78	2940.9	3387.01	3004.32	3226.59	3141.89
199	9.036	255.137	Atractylenolide II	[M+Na]+		0.891	TRUE	7.39	255.13	C15H20O2	Eudesmanolides, secoeudesmanolides, and derivatives	OQYBLUDOOFOBPO-KCQAQPDRSA-N	O=C1OC2C(=C1C)CC3C(=C)CCCC3(C)C2	430	TRUE	TRUE	TRUE	Unit NormalizedByQcPeakHeight by alignment ID=-1	FALSE	FALSE	null	null	78.1	100	65	87.9	100	6.89	20220304 rerun Malagan plasma_35_20220304_035_11_1-001K-36_pos_Col_A_035	255.13721:5127 256.14056:615 257.14392:667	78.9843:898 80.9811:79 100.076:790 117.1:70 119.0491:67 202.09109:945 224.5983:42 226.0468:311 233.6209:74 238.10921:794 242.1962:56 253.12939:197 255.1162:4191 255.13651:4204 255.2267:160	5070.27	4963.23	5453.44	4666.91	5934.47	4996.45	5180.43	5120.2	5012.03	5210.45	1420.22	4598.08	5295.99	5023.69	5564.56	5116.11	4997.04	5469.74
1383	0.759	778.539	Unknown	[M+H]+		0.565	TRUE	null	null	null	null	null	null	999	FALSE	FALSE	FALSE	Unit NormalizedByQcPeakHeight by alignment ID=-1	FALSE	FALSE	null	null	null	null	null	null	null	68.99	20220304 rerun Malagan plasma_11_20220304_011_QC1_pos_Col_A_011	778.5401:3692 779.54345:2400 780.54681:119794	146.9816:1017 162.9554:9016 164.9545:730 184.07471:50496 184.269:6093 185.14:193 185.1537:102 503.33261:190 563.54431:50 575.50488:1263 577.51477:210 578.51428:278 587.43793:440 589.45947:160 597.48712:3055 598.48901:1313 599.49933:920 600.50232:122 602.51508:73 711.43402:6248 712.43842:2786 713.4472:4868 714.45312:1604 715.4585:551 721.47461:6789 722.4812:3019 723.47668:4443 724.48199:1685 725.4…	3599.95	1908.44	1389.54	1668.73	3676.3	4910.69	4720	3399.08	2634.77	3078.73	0	2730.95	3621.77	3573.57	2874.47	4804.5	4004.77	4772.22
98	9.019	170.092	w/o MS2:N(PAI)-METHYL-L-HISTIDINE	[M+H]+		0.5	TRUE	null	170.09	C7H11N3O2	Histidine and derivatives	BRMWTNUJHUMWMS-UHFFFAOYSA-N	O=C(O)C(N)CC=1N=CN(C1)C	530	TRUE	TRUE	FALSE	Unit NormalizedByQcPeakHeight by alignment ID=-1	FALSE	FALSE	null	null	65.4	null	null	null	null	26.54	20220304 rerun Malagan plasma_73_20220304_073_29_1-003K-36_pos_Col_A_073	170.0921:16520 171.09545:0 172.09881:0	60.0553:7274 61.0074:78 65.0378:499 68.0484:1571 70.0647:65252 71.0485:4370 71.068:4370 72.0798:1395 74.022:91 77.0379:1391 81.0443:859 83.0595:2067 84.0802:1124 85.0641:791 85.0831:791 86.0948:259 88.0743:222 91.0537:6893 92.0563:355 93.0437:54 95.0486:1892 96.052:1241 96.0674:1129 97.0754:810 98.9608:176 107.0494:826 109.0646:1105 109.0757:1105 110.0804:17 112.0869:2567 116.0701:12210 117.0718:…	7404.58	8351.39	10578.3	9401.14	10113.1	7019.66	6139.98	8888.63	5453.47	7933.22	181.402	6703.5	7577.23	4378.08	5615.54	7875.16	8776.53	6583.17
481	11.487	464.283	Unknown	[M+H]+		0.13	TRUE	null	null	null	null	null	null	999	FALSE	FALSE	FALSE	Unit NormalizedByQcPeakHeight by alignment ID=-1	FALSE	FALSE	null	null	null	null	null	null	null	37.15	20220304 rerun Malagan plasma_45_20220304_045_16_1-009K-36_pos_Col_A_045	464.28339:10173 465.28674:3878 466.2901:0	126.0224:1396 159.1187:127 161.1312:104 215.17799:415 302.14221:100 339.26941:834 382.20831:213 454.1174:232 464.2822:10370	2675.79	295.951	111.158	950.351	2510.07	899.733	1408.92	275.051	0	2046.74	0	2649.03	2595.15	2381.35	784.104	379.272	1621.51	511.823
1521	0.751	796.619	Unknown	[M+H]+		0.609	TRUE	null	null	null	null	null	null	999	FALSE	FALSE	FALSE	Unit NormalizedByQcPeakHeight by alignment ID=-1	FALSE	FALSE	null	null	null	null	null	null	null	491.25	20220304 rerun Malagan plasma_11_20220304_011_QC1_pos_Col_A_011	796.61432:23800 797.61767:17757 798.62103:8572	71.0726:863 81.0707:228 86.0958:13984 87.0996:726 95.0853:117 98.9842:1746 104.1074:3726 124.9988:14391 125.2374:95 146.9812:1414 162.9285:7 162.9554:26628 162.9807:261 163.10361:344 163.1217:439 163.14211:220 163.1839:186 163.1998:242 163.2545:256 163.40289:105 163.45061:64 163.9583:630 164.9537:1311 166.0645:2044 184.0741:380985 184.09641:394993 184.13029:73307 184.1613:40172 184.17709:32462 18…	24675	26313.5	34511	30256.2	19244.7	5968.9	13354.2	40589.7	31656.8	46972.8	0	13083.7	25547	19789.4	18156.4	22993.1	35552.7	27596
163	3.264	226.951	Unknown	[M+H]+	ion correlated with 582	0.87	TRUE	null	null	null	null	null	null	999	FALSE	FALSE	FALSE	Unit NormalizedByQcPeakHeight by alignment ID=-1	FALSE	FALSE	null	null	null	null	null	null	null	2585.26	20220304 rerun Malagan plasma_11_20220304_011_QC1_pos_Col_A_011	226.9514:214230 227.95475:10169 228.95811:3656	80.9477:615 90.9762:95500 91.0452:444 91.0522:391 91.1052:332 91.9797:1112 149.0183:726 158.9639:54903 159.0574:521 159.9695:1479 160.9686:341 214.2547:626 226.10651:612 226.951:15059	216869	215043	213073	213917	212511	217478	213674	211683	222337	215352	0	209326	207745	209965	215334	218549	211907	218298
5	2.091	64.0156	Unknown	[M+H]+		0.587	FALSE	null	null	null	null	null	null	999	FALSE	FALSE	FALSE	Unit NormalizedByQcPeakHeight by alignment ID=-1	FALSE	FALSE	null	null	null	null	null	null	null	79.58	20220304 rerun Malagan plasma_19_20220304_019_4_1-005K-8_pos_Col_A_019	64.0156:79861 65.01895:2765 66.02231:0		74864.7	74874	75591	75631	75840.7	74644.4	74215.3	73911.6	73611.5	74228.2	2050.63	74612.9	72862.4	74497.6	75667.4	73985.1	72638.3	73938.3
660	5.672	523.293	Unknown	[M+H]+		0.13	TRUE	null	null	null	null	null	null	999	FALSE	FALSE	FALSE	Unit NormalizedByQcPeakHeight by alignment ID=-1	FALSE	FALSE	null	null	null	null	null	null	null	102.72	20220304 rerun Malagan plasma_29_20220304_029_9_1-007K-8_pos_Col_A_029	523.2948:4595 524.29815:1239 525.30151:848	60.0806:267 81.0706:86 89.0589:30 96.0886:167 97.1006:376 104.1066:129258 104.118:129258 104.2138:739 104.2297:813 104.2558:836 104.2898:267 104.324:901 104.3366:538 104.4045:455 104.4556:47 104.5069:281 104.6373:183 104.7184:748 104.7303:694 104.7558:788 104.7691:633 104.8161:642 104.8844:301 105.078:595 105.0902:8343 105.11:7858 109.1008:253 111.0782:97 123.1147:497 133.08569:108 135.11549:508 …	4774.44	2870.5	2516.85	3383.84	3837.99	3434.24	3909.48	3162.4	3519.82	4474.34	0	3828.26	4603.64	4350	5452.97	4628.39	6325.62	4533.5
1910	3.263	976.817	Unknown	[M+H]+		0.196	FALSE	null	null	null	null	null	null	999	FALSE	FALSE	FALSE	Unit NormalizedByQcPeakHeight by alignment ID=-1	FALSE	FALSE	null	null	null	null	null	null	null	172.58	20220304 rerun Malagan plasma_73_20220304_073_29_1-003K-36_pos_Col_A_073	976.81708:9340 977.82043:1643 978.82379:0		8245.62	7050.23	5269.19	8126.7	8764.26	9009.48	8172.21	8608.83	8364.28	7956.45	0	8611.06	8532.22	7834.24	8029.69	7641.65	8604.49	7721.89
156	0.98	225.319	Unknown	[M+H]+		0.957	TRUE	null	null	null	null	null	null	999	FALSE	FALSE	FALSE	Unit NormalizedByQcPeakHeight by alignment ID=-1	FALSE	FALSE	null	null	null	null	null	null	null	235.77	20220304 rerun Malagan plasma_11_20220304_011_QC1_pos_Col_A_011	225.3204:10729 226.32375:2963 227.32711:0	69.1368:966 83.0605:340 84.0551:111 95.0852:417 97.9681:657 98.9594:21 104.1057:399 112.1566:660 113.163:29086 114.1654:1827 121.1006:105 124.0874:205 126.102:106 137.965:424 138.96941:70 141.9581:637 181.07159:1695 182.0762:342 185.1013:392 225.3157:513	11014.5	10830.8	7301.4	10437	5563.92	6487.88	6879.42	10552.3	10747.9	9690.85	0	8685.74	10564.9	8934.03	8203.16	15433.7	7807.6	14844.3
1195	5.265	744.553	Unknown	[M+H]+		0.957	TRUE	null	null	null	null	null	null	999	FALSE	FALSE	FALSE	Unit NormalizedByQcPeakHeight by alignment ID=-1	FALSE	FALSE	null	null	null	null	null	null	null	815.32	20220304 rerun Malagan plasma_11_20220304_011_QC1_pos_Col_A_011	744.55212:42514 745.55547:23396 746.55883:12624	79.0542:196 95.0842:955 97.102:177 109.1014:652 111.1152:418 121.1002:681 123.1159:821 135.1138:170 149.1324:570 162.9565:323 164.0078:483 166.06129:382 184.0732:169035 184.29649:1444 184.759:1004 184.84:682 184.8632:584 184.88589:166 185.0163:417 185.1386:442 185.1552:1073 185.2348:831 185.25391:309 191.18221:106 210.0692:1551 263.23691:1019 265.25549:1244 267.2663:331 306.2793:635 341.30649:202…	42868.8	19795.8	19999.6	20156.6	93070.8	75197.7	72461.1	17832.7	16704.3	17696.8	0	49662.1	44728.4	27338.8	52715.5	29816.9	50963.2	44960.1
654	5.582	522.356	LPC 18:1; PlaSMA ID-2759	[M+H]+		0.957	TRUE	10.28	522.356	C26H52NO7P	Lipids	YAMUFBLWGFFICM-UHFFFAOYNA-N	O=C(OCC(O)COP(=O)([O-])OCC[N+](C)(C)C)CCCCCCCC=CCCCCCCCC	430	TRUE	TRUE	TRUE	Unit NormalizedByQcPeakHeight by alignment ID=-1	FALSE	FALSE	null	null	86.8	99.9	73.9	84.4	90.9	9387.37	20220304 rerun Malagan plasma_69_20220304_069_27_1-012K-12_pos_Col_A_069	522.35577:571745 523.35912:286774 524.36248:600693	60.0818:543 71.0726:2575 81.0686:101 86.0959:40765 87.0991:2966 95.085:2406 97.1016:606 98.9837:3270 104.1067:331613 104.1221:331613 104.1498:7169 104.1849:3014 104.1963:3293 104.224:2267 104.2403:2099 104.2549:628 104.289:610 104.323:708 104.3357:187 104.3854:70 104.4197:1481 104.4303:1449 104.4883:1620 104.5255:842 104.5517:917 104.5637:606 104.5993:712 104.6108:324 104.6577:552 104.6958:1025 1…	549517	573944	580368	544272	552959	568615	542307	579694	571672	586014	0	605525	574547	575188	632716	560145	607867	548194
1795	0.791	882.498	w/o MS2:Apratoxin D	[M+H]+		0.391	TRUE	null	882.506	C48H75N5O8S			O=C1NC(C(=O)N(C)C(C(=O)N(C)C(C(=O)N2CCCC2C(=O)OC(CC(C)CC(O)C(C3=NC(C=C1C)CS3)C)C(C)CC(C)(C)C)C(C)CC)C)Cc4ccc(OC)cc4	530	TRUE	TRUE	FALSE	Unit NormalizedByQcPeakHeight by alignment ID=-1	FALSE	FALSE	null	null	91.4	null	null	null	null	121.67	20220304 rerun Malagan plasma_61_20220304_061_23_1-013K-36_pos_Col_A_061	882.49847:9936 883.50182:4680 884.50518:2793	95.1522:93 113.163:3103 162.955:4156 184.07269:3276 446.30289:41 526.3255:444 689.48511:1029 690.48212:291 735.43323:74 737.45129:4512 738.4527:1732 739.46289:3217 740.46368:1018 741.46448:319 792.48383:94 794.50983:1430 796.52539:25639 797.52802:12861 798.53888:15867 799.54327:7381	7192.5	7042.19	7423.85	5399.35	7532.46	7596.67	7357.02	6104.12	7053.18	6228.34	0	6667.28	7436.74	6547.92	8296.22	7681.91	7002.01	6471.18
1270	3.885	759.38	Unknown	[M+H]+		0.217	TRUE	null	null	null	null	null	null	999	FALSE	FALSE	FALSE	Unit NormalizedByQcPeakHeight by alignment ID=-1	FALSE	FALSE	null	null	null	null	null	null	null	140.3	20220304 rerun Malagan plasma_21_20220304_021_5_1-005K-36_pos_Col_A_021	759.38373:7071 760.38708:0 761.39044:1715	60.0807:269 71.0728:3859 80.9733:1261 81.0693:253 86.096:54826 86.1157:55928 86.1254:1632 87.0987:3691 98.9837:8671 104.1068:5989 105.1102:644 123.1155:255 124.9995:75852 126.0028:1899 127.0028:961 166.06329:9737 167.067:414 183.78909:180 183.9118:888 183.92751:964 183.9464:838 183.9904:616 184.0257:2985 184.097:1186 184.1123:518591 184.1301:440752 184.1601:84057 184.17709:199097 184.1922:236884 …	5931.74	4457.45	4232.91	3847.92	5660.16	7124.54	7669.82	4615.21	6294.98	3899.6	0	6486.12	5676.16	5723.13	4434.44	5334.87	5536.56	5825.69
64	10.581	147.076	L-Gln	[M+H]+	adduct linked to 97_[M+Na]+	0.957	TRUE	null	147.076	C5H10N2O3	Alpha amino acids	ZDXPYRJPNDTMRX-VKHMYHEASA-N	N[C@@H](CCC(O)=N)C(O)=O	430	TRUE	TRUE	TRUE	Unit NormalizedByQcPeakHeight by alignment ID=-1	FALSE	FALSE	null	null	90	null	79.7	85.6	100	557.67	20220304 rerun Malagan plasma_19_20220304_019_4_1-005K-8_pos_Col_A_019	147.0761:133262 148.07945:8972 149.08281:1750	69.0328:131 74.0232:735 83.0587:161 84.0441:229447 84.0544:229447 84.1186:1103 84.1463:1361 84.158:1743 84.1915:1033 84.2121:950 84.2397:995 84.2769:543 84.3208:305 84.3555:375 84.3976:521 84.4201:245 84.4814:424 84.543:153 84.594:764 84.6052:768 84.6391:393 84.6702:393 84.7292:477 84.7552:383 84.8301:501 84.8556:441 84.8748:261 84.9172:307 85.028:15340 85.047:15340 85.2574:82 86.0488:721 95.0118…	110139	99334.2	104669	99397.5	133085	113933	105673	109766	113582	115629	0	104119	105038	110316	124890	118428	127888	101711
1451	0.762	786.537	Unknown	[M+H]+		0.261	TRUE	null	null	null	null	null	null	999	FALSE	FALSE	FALSE	Unit NormalizedByQcPeakHeight by alignment ID=-1	FALSE	FALSE	null	null	null	null	null	null	null	76.46	20220304 rerun Malagan plasma_17_20220304_017_3_1-010K-0_pos_Col_A_017	786.53998:3638 787.54333:4435 788.54669:5059	86.0961:27920 87.1001:2039 98.9832:3885 104.1069:5875 124.9992:35847 126.0027:496 146.981:4168 162.95531:6964 163.95711:104 164.9537:500 166.0631:3788 184.0455:378 184.075:631714 184.09599:751488 184.1302:170154 184.15649:155242 184.1933:81143 184.21091:33366 184.22881:12900 184.2693:7566 184.29649:18656 184.3152:30166 184.3336:22057 184.36099:37708 184.3786:35594 184.39639:22589 184.4093:19487 1…	3996.59	1635.28	2377.27	3400.91	2769.88	1754.91	3872.81	3692.44	3339.45	2093.68	0	1174.34	3981.89	2474.68	4546.49	3556.03	2811.59	2989.8
536	5.439	494.324	w/o MS2:MLS001333570-01!55297-96-6	[M+H]+		0.957	TRUE	null	494.322	C32H51NO8S	Pleuromutilin and derivatives	YXQXDXAHCSEVSD-IHAONTCTSA-N	O=C(O)C=CC(=O)O.O=C(OC1CC(C=C)(C)C(O)C(C)C23CCC(=O)C2C1(C)C(C)CC3)CSCCN(CC)CC	530	TRUE	TRUE	FALSE	Unit NormalizedByQcPeakHeight by alignment ID=-1	FALSE	FALSE	null	null	98.4	null	null	null	null	487.21	20220304 rerun Malagan plasma_41_20220304_041_14_1-014K-8$9_pos_Col_A_041	494.32379:54199 495.32714:19337 496.3305:588830	71.0727:2397 83.0851:506 86.096:23771 87.0978:1691 95.0849:2244 98.9839:2976 104.1066:194344 104.1801:497 104.1897:647 104.2146:365 104.2294:556 104.2931:326 104.3044:318 104.3654:474 104.4921:524 104.7313:532 104.8437:474 104.9811:353 104.9957:262 105.11:11650 105.275:438 106.1123:1694 124.9993:32315 126.0019:476 137.0005:812 146.98331:1135 163.01649:3359 164.01801:568 166.0623:5447 181.0278:161…	33609.5	22415.2	21395.3	25146	29647.1	33755.2	33363.5	28590.4	29182.3	28264.3	0	37924.1	34908.3	26003.4	39090.7	55497.6	56204.4	46117.5
1978	3.132	1042.8	Unknown	[M+2H]2+	ion correlated with 1904	0.435	FALSE	null	null	null	null	null	null	999	FALSE	FALSE	FALSE	Unit NormalizedByQcPeakHeight by alignment ID=-1	FALSE	FALSE	null	null	null	null	null	null	null	2120.74	20220304 rerun Malagan plasma_21_20220304_021_5_1-005K-36_pos_Col_A_021	1042.80054:149994 1043.80389:26407 1044.80725:8735		144624	140515	144044	142122	144500	145267	143647	137289	138285	139189	0	142859	138640	137232	140079	135657	144668	132792
97	10.582	169.058	w/o MS2:Glutamine (L)	[M+Na]+	adduct linked to 64_[M+H]+	0.957	TRUE	null	169.058	C5H10N2O3	L-alpha-amino acids	ZDXPYRJPNDTMRX-VKHMYHEASA-N	O=C(O)C(N)CCC(=N)O	530	TRUE	TRUE	FALSE	Unit NormalizedByQcPeakHeight by alignment ID=-1	FALSE	FALSE	null	null	99.9	null	null	null	null	201.15	20220304 rerun Malagan plasma_95_20220304_095_39_1-002K-8_pos_Col_A_095	169.058:22789 170.06135:1706 171.06471:0	77.0395:114 80.0495:24 82.0521:1149 83.0593:2796 84.044:28382 85.0476:1669 93.0453:1310 95.0603:558 102.0553:173 110.071:7603 111.0753:705 124.0874:225 130.04939:26608 131.05161:1272 132.05479:1146 151.0475:4262 152.03191:4201 156.07561:3954 157.0775:632 158.1526:6 169.0583:3028	17954.5	15572	15891.7	15235.9	17467.6	18318.7	15798.4	18019.1	20934.5	19901	0	19265.7	18324	17672	20951.4	19691.3	19348.6	17994.5
1011	10.582	678.165	Unknown	[M+Na]+	adduct linked to 999_[M+NH4]+	0.957	TRUE	null	null	null	null	null	null	999	FALSE	FALSE	FALSE	Unit NormalizedByQcPeakHeight by alignment ID=-1	FALSE	FALSE	null	null	null	null	null	null	null	91.97	20220304 rerun Malagan plasma_11_20220304_011_QC1_pos_Col_A_011	678.16541:4772 679.16876:2544 680.17212:1050	316.9787:79 338.1011:303 343.1145:87 351.9718:220 359.077:715 373.02179:469 381.05649:286 391.02899:834 474.08429:1151 480.02859:87 491.10449:638 492.10489:812 498.03961:1108 505.14679:1487 506.1485:295 509.11789:887 515.06653:3195 516.07391:1142 518.08081:1248 519.07672:1219 521.12158:2960 521.14172:2960 527.13428:1263 528.13507:522 532.09119:775 536.0907:973 537.09161:1908 543.10303:1608 617.72…	4921.42	5334.17	4249.56	4609.79	4962.25	5149.1	5071.9	5382.93	5121.9	5302.92	0	4966.33	4910.92	5004.61	5892.65	5039.22	4611.67	5036.51
355	2.17	385	w/o MS2:Ethion	[M+H]+		0.957	TRUE	null	384.995	C9H22O4P2S4	Dithiophosphate O-esters	RIZMRRKBZQXFOY-UHFFFAOYSA-N	CCOP(OCC)(=S)SCSP(OCC)(OCC)=S	530	TRUE	TRUE	FALSE	Unit NormalizedByQcPeakHeight by alignment ID=-1	FALSE	FALSE	null	null	86.4	null	null	null	null	219.19	20220304 rerun Malagan plasma_31_20220304_031_10_1-001K-0_pos_Col_A_031	385.00031:13137 386.00366:2302 387.00702:1185	106.9504:267 147.0827:110 174.93739:403 180.03419:199 181.0379:13018 182.0417:625 183.0432:299 185.12959:167 197.01221:163 242.9249:1121 249.02521:4717 251.0314:176 310.2793:92 312.19089:110 316.00699:131 317.01239:9295 318.01581:309 319.01389:198 319.06921:204 339.0889:994 340.09271:184 343.22119:306 376.39429:194 377.40799:485 385.00061:724	10659.9	10642	11273.2	10466.9	10949.5	10977	11211	11000.8	11715.8	11379.1	0	12247.9	10562.1	10928.4	11357.4	10741.9	11581.3	11950.1
319	10.715	365.105	?-Gentiobiose	[M+Na]+		0.435	TRUE	null	365.105	C12H22O11	O-glycosyl compounds	DLRVVLDZNNYCBX-CQUJWQHSSA-N	OCC1OC(OCC2OC(O)C(O)C(O)C2O)C(O)C(O)C1O	430	TRUE	TRUE	TRUE	Unit NormalizedByQcPeakHeight by alignment ID=-1	FALSE	FALSE	null	null	89.6	null	94	78.8	66.7	165.05	20220304 rerun Malagan plasma_95_20220304_095_39_1-002K-8_pos_Col_A_095	365.1051:28643 366.10845:3913 367.11181:2141	135.01041:172 305.0817:232 354.13708:163 365.1048:28199	6230.46	3392.46	5134.84	5184.48	3943.75	3930.77	2683.34	4545.2	3781.86	3007.82	0	4147.22	6193.06	3024.95	6005.63	3735.97	3591.23	3281.43
1716	3.651	852.558	w/o MS2:6-hydroxy-7-methyoxyscytophycin E	[M+H]+		0.457	TRUE	null	852.552	C46H77NO13	Diterpene lactones	HKSURPHWRMGDOZ-NKHCFBCYSA-N	O=CN(C=CC(C)C(OC)C(C(=O)CCC(C)C(O)C(C)C1OC(=O)C=CC(=CC(O)C(OC)CC2OC(CC=C2)CC(OC)C(CO)C(OC)CC(OC)C1C)C)C)C	530	TRUE	TRUE	FALSE	Unit NormalizedByQcPeakHeight by alignment ID=-1	FALSE	FALSE	null	null	93.8	null	null	null	null	32.9	20220304 rerun Malagan plasma_41_20220304_041_14_1-014K-8$9_pos_Col_A_041	852.55811:6087 853.56146:2494 854.56482:16102	86.0961:78 95.083:134 146.98129:3567 184.07291:27597 185.0761:2107 467.2562:304 469.26559:387 572.30847:266 577.51978:127 603.47418:67 651.53168:2031 653.54181:292 667.48108:165 669.48651:2306 670.48291:1216 671.49982:8815 672.50012:4008 673.51703:30968 674.5213:14668 675.5274:3418 676.53479:1402 677.53882:356 678.55792:913 721.47528:239 729.47937:1588 731.50269:794 743.45648:60 747.47858:118 780…	4909.81	4902.71	4932.57	5427.15	5860.33	6663.01	5802.36	5443.02	5674.63	4001.56	0	6049.1	5105.11	5529.81	5567.76	5905.93	6468.84	5976.78
14	7.599	86.0959	w/o MS2:Unknown (carbon number 5); PlaSMA ID-7	[M+H]+	similar chromatogram in higher mz_44	0.935	FALSE	1.85	86.0958	C5H11N	Unknown			530	TRUE	TRUE	FALSE	Unit NormalizedByQcPeakHeight by alignment ID=-1	FALSE	FALSE	null	null	100	99.8	null	null	null	39.61	20220304 rerun Malagan plasma_91_20220304_091_37_1-002K-0_pos_Col_A_091	86.0959:16088 87.09925:715 88.10261:0		9646.47	8957.93	11080.7	10828.2	13056.4	12635.7	10627.3	9089.38	9270.45	10869.4	0	4655.53	9686.38	9792.5	8607.4	6491.6	6364.65	6780.69
77	2.489	158.964	Unknown	[M+H]+		0.13	TRUE	null	null	null	null	null	null	999	FALSE	FALSE	FALSE	Unit NormalizedByQcPeakHeight by alignment ID=-1	FALSE	FALSE	null	null	null	null	null	null	null	61.44	20220304 rerun Malagan plasma_43_20220304_043_15_1-014K-36_pos_Col_A_043	158.96381:32667 159.96716:1109 160.97052:0	76.0757:826	30836.2	33983.8	31052.2	32029.3	32688.8	33253.7	31461.8	32644.7	31550.6	32632.9	144.791	33962.8	32429.9	30887.7	34924.1	34493.3	36876.2	33235.1
10	8.397	72.0804	w/o MS2:Pyrrolidine; CE0; RWRDLPDLKQPQOW-UHFFFAOYSA-N	[M+H]+	similar chromatogram in higher mz_30	0.957	FALSE	7.706	72.0808	C4H9N	Pyrrolidines	RWRDLPDLKQPQOW-UHFFFAOYSA-N	C1CCNC1	530	TRUE	TRUE	FALSE	Unit NormalizedByQcPeakHeight by alignment ID=-1	FALSE	FALSE	null	null	99.9	100	null	null	null	180.27	20220304 rerun Malagan plasma_61_20220304_061_23_1-013K-36_pos_Col_A_061	72.0804:13090 73.08375:0 74.08711:0		10074.9	10158.3	10051.8	10064.8	10973.5	10857.2	9679.34	9475.72	8685.02	10914.6	153.479	6368.09	9829.52	10036.6	8234.34	8953.72	7275.43	7356.83
2011	3.134	1076.79	Unknown	[M+2H]2+		0.391	FALSE	null	null	null	null	null	null	999	FALSE	FALSE	FALSE	Unit NormalizedByQcPeakHeight by alignment ID=-1	FALSE	FALSE	null	null	null	null	null	null	null	964.29	20220304 rerun Malagan plasma_21_20220304_021_5_1-005K-36_pos_Col_A_021	1076.7937:62431 1077.79705:12480 1078.80041:1800		57250	56161.9	59525.1	56996.9	59371.5	60974.1	55604.2	57270.3	54620.4	56041.2	0	55249.5	54631.9	54425.6	58255	48971.6	56548.2	49810.8
17	3.303	90.9761	Unknown	[M+H]+		0.283	TRUE	null	null	null	null	null	null	999	FALSE	FALSE	FALSE	Unit NormalizedByQcPeakHeight by alignment ID=-1	FALSE	FALSE	null	null	null	null	null	null	null	241.01	20220304 rerun Malagan plasma_55_20220304_055_QC3_pos_Col_A_055	90.976:13350 91.97935:0 92.98271:0	60.0784:1374 64.0153:23526 64.1024:1524 65.0206:415 66.1154:785 69.1367:2032	13127.3	6749.47	12377.3	6820.38	13969.6	11635.3	7362.28	13314.1	12197.1	13408.4	0	13853.4	12798.2	13398.7	13784.3	13180	13845.2	13275.4
18	3.172	90.9763	Unknown	[M+H]+		0.391	TRUE	null	null	null	null	null	null	999	FALSE	FALSE	FALSE	Unit NormalizedByQcPeakHeight by alignment ID=-1	FALSE	FALSE	null	null	null	null	null	null	null	171.19	20220304 rerun Malagan plasma_13_20220304_013_1_1-010K-36_pos_Col_A_013	90.9762:13670 91.97955:0 92.98291:0	60.0748:826 64.0154:23962 64.1033:706 66.1162:1982 69.1368:2229	11893.8	13140.7	11245.2	11968	12721.2	12231.3	12147.7	12142.7	12059.8	12216.8	0	12873.1	11595.6	12101.9	12406.8	12067	12375.8	11832.8
104	2.169	181.038	w/o MS2:allantoin	[M+H]+	similar chromatogram in higher mz_126; similar chromatogram in higher mz_636; similar chromatogram in higher mz_462; similar chromatogram in higher mz_268; similar chromatogram in higher mz_279; similar chromatogram in higher mz_285; similar chromatogram in higher mz_387; similar chromatogram in higher mz_495; similar chromatogram in higher mz_562; similar chromatogram in higher mz_708; similar c…	0.957	TRUE	1.72	181.03	C4H6N4O3	Imidazoles	POJWUDADGALRAB-UHFFFAOYSA-N	O=C(N)NC1NC(=O)NC1=O	530	TRUE	TRUE	FALSE	Unit NormalizedByQcPeakHeight by alignment ID=-1	FALSE	FALSE	null	null	67.7	100	null	null	null	93.84	20220304 rerun Malagan plasma_21_20220304_021_5_1-005K-36_pos_Col_A_021	181.03819:21776 182.04154:4413 183.0449:1663	117.0517:465 136.04781:8079 137.05099:835 181.03841:8494	18325.8	16076.3	17058.4	19845.7	16668.8	21091.3	16691.3	16164.8	16579.6	19234.8	0	19315.2	19076.6	16048.3	18356.1	17810.3	17915.2	17825
1987	2.234	1050.79	Unknown	[M+H]+		0.37	FALSE	null	null	null	null	null	null	999	FALSE	FALSE	FALSE	Unit NormalizedByQcPeakHeight by alignment ID=-1	FALSE	FALSE	null	null	null	null	null	null	null	124.5	20220304 rerun Malagan plasma_39_20220304_039_13_1-014K-0_pos_Col_A_039	1050.78809:8740 1051.79144:2348 1052.7948:0		6501.65	6633.42	5447.88	5882.43	7087.34	7265.45	7142.66	5741.52	6373.35	5437.4	0	5827.89	6667.02	7051.41	7000.11	8240.79	7455.86	7844.75
1647	3.714	828.551	Unknown	[M+H]+		0.957	TRUE	null	null	null	null	null	null	999	FALSE	FALSE	FALSE	Unit NormalizedByQcPeakHeight by alignment ID=-1	FALSE	FALSE	null	null	null	null	null	null	null	1049.09	20220304 rerun Malagan plasma_11_20220304_011_QC1_pos_Col_A_011	828.55103:97731 829.55438:55948 830.55774:72606	71.0722:520 72.0763:94 86.0959:11432 87.0986:1324 98.9837:850 104.1067:1990 105.1095:90 109.1007:287 124.9994:16002 126.0013:250 127.0039:137 135.5737:76 166.06281:2256 181.02271:97 184.0743:205241 184.1122:123218 184.1304:133245 184.1498:109030 184.1595:59789 184.19299:3999 184.2283:4378 184.2506:8967 184.26891:6682 184.295:4978 184.3331:2433 184.3609:15720 184.37849:16798 184.4095:6928 184.4261…	101438	63348.4	74827.7	70121	144973	123675	123471	77954.6	72869.5	75428.8	0	102475	97527.3	153019	92331.6	144391	128758	108526
413	0.702	424.362	Unknown	[M+H]+		0.696	TRUE	null	null	null	null	null	null	999	FALSE	FALSE	FALSE	Unit NormalizedByQcPeakHeight by alignment ID=-1	FALSE	FALSE	null	null	null	null	null	null	null	17.32	20220304 rerun Malagan plasma_11_20220304_011_QC1_pos_Col_A_011	424.36359:4468 425.36694:4039 426.3703:1130	95.0844:612 109.1004:1385 111.0444:955 119.0848:1748 121.0635:2506 121.1023:331 125.059:398 129.0545:1221 131.08521:283 133.08549:925 135.1171:544 136.08701:3737 137.13451:86 138.10181:130 145.1008:670 147.1143:307 149.0956:2933 150.0518:282 150.06779:197 151.07471:2703 152.0798:1118 155.1089:247 158.97681:125 159.1167:1076 163.077:117 163.1096:4462 163.1488:111 164.0829:25216 165.0907:77517 165.…	4406.82	2270.5	2442.15	4988.03	5113.44	4297.18	3872.51	6474.95	6371.19	3652.51	919.65	2496.64	4188.41	2863.19	5458.84	6105.48	6556.76	5326.89
1760	0.773	872.555	Unknown	[M+Na]+	adduct linked to 1712_[M+H]+	0.935	TRUE	null	null	null	null	null	null	999	FALSE	FALSE	FALSE	Unit NormalizedByQcPeakHeight by alignment ID=-1	FALSE	FALSE	null	null	null	null	null	null	null	307.64	20220304 rerun Malagan plasma_11_20220304_011_QC1_pos_Col_A_011	872.55621:15323 873.55956:6952 874.56292:9519	162.9554:705 184.0726:4527 478.84641:81 603.52417:344 689.48822:527 690.49622:681 691.51147:990 737.4519:678 738.45532:1391 739.4682:1206 740.4516:1121 740.4696:1121 742.47223:100 759.44067:127 761.45239:129 794.51703:644 797.5285:1296 797.65991:104 799.54169:295	16365.3	12324.9	15109.9	12520.4	30409.3	23654.6	24772.7	14416.4	13523.9	13490.8	0	15405.7	16355.6	24955.7	15477.9	34106.7	23625.1	21035.1
1350	3.264	770.85	Unknown	[M+H]+	ion correlated with 947; ion correlated with 311	0.696	TRUE	null	null	null	null	null	null	999	FALSE	FALSE	FALSE	Unit NormalizedByQcPeakHeight by alignment ID=-1	FALSE	FALSE	null	null	null	null	null	null	null	3121.84	20220304 rerun Malagan plasma_15_20220304_015_2_1-010K-8_pos_Col_A_015	770.8501:130618 771.85345:18872 772.85681:7944	86.0957:1732 124.9988:997 146.98199:9103 158.96561:1162 184.0733:105829 184.1857:274 184.2737:476 184.28529:268 185.0764:6850 186.0797:1497 226.951:33124 227.9538:1174 294.93851:4221 362.92609:28479 363.92911:2444 364.93271:788 430.91351:43012 431.9173:2994 432.9151:1153 498.9014:30168 499.90671:1894 500.90869:1032 526.32751:709 566.88898:18906 567.8866:779 567.90118:703 568.88501:829 568.90601:4…	175499	127361	130759	169074	145545	169704	166740	167008	163627	164676	0	170132	166290	161620	173058	163091	171891	166481
1056	3.264	702.863	Unknown	[M+H]+		0.696	TRUE	null	null	null	null	null	null	999	FALSE	FALSE	FALSE	Unit NormalizedByQcPeakHeight by alignment ID=-1	FALSE	FALSE	null	null	null	null	null	null	null	3075.49	20220304 rerun Malagan plasma_15_20220304_015_2_1-010K-8_pos_Col_A_015	702.86279:141640 703.86614:18000 704.8695:8124	86.0962:853 90.9752:600 158.96471:1800 166.0603:444 184.07291:37029 185.0762:1765 218.92:674 226.951:60991 227.9559:994 228.95399:641 284.99249:4468 294.939:9185 362.92639:43615 363.92801:2485 364.92819:818 420.8877:747 420.96619:1776 430.91379:71171 431.0553:1159 431.52139:571 431.91849:8256 432.91669:3824 488.95639:2106 489.95551:897 498.90079:16471 499.9043:2012 556.86212:950 556.94501:2300 56…	185836	142899	141570	165461	179515	183909	183936	177226	180714	176799	0	180914	176099	176817	183600	180419	179400	172628
1559	3.749	804.551	Unknown	[M+Na]+	adduct linked to 1418_[M+H]+	0.957	TRUE	null	null	null	null	null	null	999	FALSE	FALSE	FALSE	Unit NormalizedByQcPeakHeight by alignment ID=-1	FALSE	FALSE	null	null	null	null	null	null	null	198.91	20220304 rerun Malagan plasma_11_20220304_011_QC1_pos_Col_A_011	804.55127:164077 805.55462:82889 806.55798:587609	71.0725:1461 80.9726:132 86.0958:1692 87.0993:351 95.0861:407 98.9834:1201 99.1155:90 104.1064:965 126.0042:491 130.9256:77 166.063:1593 183.52499:157 184.03281:716 184.1127:28078 184.1302:14060 184.15739:11567 184.19321:519 184.21091:1570 184.2966:1515 184.3149:1491 184.3342:333 184.36099:3024 184.37869:4095 184.39619:2694 184.40939:235 184.42599:4123 184.442:5533 184.45731:4705 184.4725:4071 18…	174485	192059	197623	202384	163964	180668	175121	168406	165376	140988	0	190467	174446	146933	164322	211765	213229	190971
1426	3.77	782.97	Unknown	[M+H]+		0.196	TRUE	null	null	null	null	null	null	999	FALSE	FALSE	FALSE	Unit NormalizedByQcPeakHeight by alignment ID=-1	FALSE	FALSE	null	null	null	null	null	null	null	56.89	20220304 rerun Malagan plasma_15_20220304_015_2_1-010K-8_pos_Col_A_015	782.96979:3373 783.97314:1557 784.9765:3650	71.0731:1024 80.9738:185 84.9421:49 86.096:27666 86.1133:27666 87.1001:1310 97.0648:193 98.9835:2256 104.1066:6340 124.9996:34579 125.0218:34579 126.0025:415 146.98129:7126 147.9864:209 166.0627:1117 183.951:410 184.0407:1019 184.0753:304588 184.0966:420417 184.1122:12643 184.1584:174136 184.17641:187102 184.1926:48486 184.21159:26021 184.22881:5049 184.26939:5311 184.3145:8802 184.33771:19409 18…	3106.59	3142.41	3415.29	3410.18	3037.65	3268.13	3074.18	3135.33	3056.97	2411.97	0	3371.84	3261.74	2700.22	2804.89	3318.34	3000.13	3088.88
577	3.078	498.901	Unknown	[M+H]+	ion correlated with 796	0.348	TRUE	null	null	null	null	null	null	999	FALSE	FALSE	FALSE	Unit NormalizedByQcPeakHeight by alignment ID=-1	FALSE	FALSE	null	null	null	null	null	null	null	684.29	20220304 rerun Malagan plasma_11_20220304_011_QC1_pos_Col_A_011	498.9007:215878 499.90405:17119 500.90741:6811	90.9761:15406 158.96381:65538 159.96651:1468 160.1469:356 160.9686:1297 220.0322:1226 226.9512:160800 227.0762:368 227.1328:324 227.22729:456 227.2751:350 227.5773:462 227.85201:497 227.9086:438 227.9543:6974 228.9548:1553 294.93759:6915 356.0101:832 362.92621:83300 363.05801:1288 363.9306:4138 364.92661:1838 430.9133:41621 431.91879:4356 436.94159:500 491.9874:306 498.90161:50041 499.0632:868 49…	209813	201031	201203	200248	199644	207920	200972	204801	200583	201708	0	202254	198568	201056	200833	203145	204157	201669
1267	3.872	758.932	Unknown	[M+2H]2+		0.391	TRUE	null	null	null	null	null	null	999	FALSE	FALSE	FALSE	Unit NormalizedByQcPeakHeight by alignment ID=-1	FALSE	FALSE	null	null	null	null	null	null	null	140.38	20220304 rerun Malagan plasma_17_20220304_017_3_1-010K-0_pos_Col_A_017	758.92352:4365 759.92687:5831 760.93023:3907	80.9719:195 86.096:34983 86.1153:35202 87.0997:956 98.9837:3023 104.1067:7063 105.1088:537 124.9994:50972 125.1926:48 126.0041:1876 166.0616:4285 167.0652:437 183.9906:895 184.00169:1435 184.0291:1195 184.0742:262236 184.0963:530119 184.1122:567981 184.13049:261218 184.15919:277125 184.17661:308542 184.1927:129302 184.21049:40618 184.22881:9599 184.2706:8788 184.2946:39857 184.3149:37745 184.3374…	8043.96	5219.42	3297.67	4358.02	8352.06	7784.91	8570.36	5600.4	6416.66	3950.65	0	7336.31	7723.76	7267.28	7230.19	6575.36	7769.96	8288.81
1399	5.073	780.592	Unknown	[M+H]+	adduct linked to 1546_[M+Na]+	0.196	TRUE	null	null	null	null	null	null	999	FALSE	FALSE	FALSE	Unit NormalizedByQcPeakHeight by alignment ID=-1	FALSE	FALSE	null	null	null	null	null	null	null	6.32	20220304 rerun Malagan plasma_15_20220304_015_2_1-010K-8_pos_Col_A_015	780.59027:9448 781.59362:0 782.59698:0	86.0959:2065 120.9651:421 133.10201:425 164.0063:749 184.1627:11283 184.1787:8588 184.1956:3186 184.21359:6388 184.2505:5502 184.2683:2488 184.33321:280 184.45509:1038 184.4724:4615 184.487:4278 184.5488:7 184.5984:2847 184.64709:679 184.6931:2730 184.7574:2263 184.78951:2191 184.8844:1632 184.9023:1185 185.0515:45712 185.21449:2716 185.32401:3672 185.34489:4063 185.476:905 185.4926:2359 185.5133…	9479.31	8377.42	10079	9366.27	8974.01	10782.2	9620.38	10610.4	10789.6	11874.9	0	9037.01	9733.02	8603.28	10106.2	11771.3	12741.2	14186.3
130	10.288	199.079	w/o MS2:Canavanine	[M+H]+	similar chromatogram in higher mz_152	0.935	TRUE	null	199.08	C5H12N4O3	L-alpha-amino acids	FSBIGDSBMBYOPN-VKHMYHEASA-N	O=C(O)C(N)CCONC(=N)N	530	TRUE	TRUE	FALSE	Unit NormalizedByQcPeakHeight by alignment ID=-1	FALSE	FALSE	null	null	99.8	null	null	null	null	60.92	20220304 rerun Malagan plasma_51_20220304_051_19_1-008K-8_pos_Col_A_051	199.0795:4758 200.08285:6781 201.08621:80567	67.0505:2441 68.0556:420 77.0381:155 78.0449:1658 79.05:1079 80.0585:1546 81.0666:1429 82.0404:403 92.061:359 94.0383:2481 94.0599:2481 95.0457:4898 96.0518:1102 98.0945:94 106.0628:128 108.0551:6759 108.0766:6759 109.0605:7257 110.0661:2577 112.0507:840 112.9775:205 113.0566:1989 114.0617:821 118.0408:172 120.0554:203 122.0557:1401 123.0433:1092 126.0621:2759 128.0679:163 128.08:163 134.0567:522…	3514.92	3450.91	3897.48	3665.65	3565.66	4035.69	3905.68	3300.16	4040.68	4144.35	0	3646.1	3327.88	3552.17	4018.91	3768.54	3815.82	3551.36
1462	3.826	786.601	Unknown	[M+H]+	ion correlated with 1454	0.478	TRUE	null	null	null	null	null	null	999	FALSE	FALSE	FALSE	Unit NormalizedByQcPeakHeight by alignment ID=-1	FALSE	FALSE	null	null	null	null	null	null	null	832.75	20220304 rerun Malagan plasma_13_20220304_013_1_1-010K-36_pos_Col_A_013	786.6012:590121 787.60455:385952 788.60791:194991	71.0721:769 81.0689:251 86.0961:574 86.1141:578 95.0855:152 97.1009:109 98.9838:306 104.1061:146 105.1127:226 107.0854:155 119.0854:162 126.0036:335 146.9817:30305 147.02071:95 147.9846:1470 167.0659:20 183.6926:78 184.07539:102019 184.0961:75721 184.26961:1733 184.31461:642 184.3372:623 184.36099:880 184.39661:1929 184.40961:3029 184.42599:1932 184.55009:1024 184.6779:3466 184.6945:5247 184.7117…	560832	589124	546189	573290	591198	570918	541656	573240	569815	591514	0	576115	586055	594340	567990	588477	576453	561884
1854	0.628	919.699	Unknown	[M+H]+		0.413	FALSE	null	null	null	null	null	null	999	FALSE	FALSE	FALSE	Unit NormalizedByQcPeakHeight by alignment ID=-1	FALSE	FALSE	null	null	null	null	null	null	null	65.55	20220304 rerun Malagan plasma_21_20220304_021_5_1-005K-36_pos_Col_A_021	919.6991:3670 920.70245:5628 921.70581:3063		3020.23	2735.16	3294.8	3101.56	3215.73	3492.21	3238.34	2301.55	2762.67	2977.15	0	3141.87	2889.94	2942.62	3042.33	2587.64	2887.32	3145.77
947	3.273	634.876	Unknown	[M+H]+	ion correlated with 1350; ion correlated with 311	0.543	TRUE	null	null	null	null	null	null	999	FALSE	FALSE	FALSE	Unit NormalizedByQcPeakHeight by alignment ID=-1	FALSE	FALSE	null	null	null	null	null	null	null	2698.72	20220304 rerun Malagan plasma_15_20220304_015_2_1-010K-8_pos_Col_A_015	634.87579:137643 635.87914:16507 636.8825:6626	90.9763:3121 158.96429:13535 226.9509:93274 227.0591:556 227.9536:2400 294.93869:6232 362.92621:49400 363.9285:2471 364.9317:1450 430.91339:41368 431.57489:350 431.91681:3482 432.91769:2338 498.90109:48768 499.9021:3750 500.905:1832 566.88879:12065 567.89447:691 633.4577:479 634.4566:776 634.87549:58297 635.04089:532	173948	156461	138591	161270	169578	168621	169566	163579	168574	166490	0	168807	164391	167929	168797	167882	177549	166648
110	0.556	182.985	Unknown	[M+H]+		0.674	TRUE	null	null	null	null	null	null	999	FALSE	FALSE	FALSE	Unit NormalizedByQcPeakHeight by alignment ID=-1	FALSE	FALSE	null	null	null	null	null	null	null	10.91	20220304 rerun Malagan plasma_11_20220304_011_QC1_pos_Col_A_011	182.98399:4540 183.98734:0 184.9907:2767	69.1369:765 78.9842:1474 83.0847:556 85.0745:465 86.0587:576 87.0437:1779 96.96:691 97.9687:750 98.9598:609 100.9549:565 113.1637:5200 114.1645:309 135.0107:491 139.98849:524 155.1738:2229 156.17909:800 169.14751:450 178.1338:4541 179.1356:750	4652.21	5506.29	4524.72	4017.54	4430.63	4575.78	4223.67	6715.75	4677.94	4325.38	6419.57	6271.77	4516.88	6297.21	7191.85	6089.96	6259.26	5107.83
1718	0.775	853.581	Unknown	[M+H]+		0.348	TRUE	null	null	null	null	null	null	999	FALSE	FALSE	FALSE	Unit NormalizedByQcPeakHeight by alignment ID=-1	FALSE	FALSE	null	null	null	null	null	null	null	43.06	20220304 rerun Malagan plasma_13_20220304_013_1_1-010K-36_pos_Col_A_013	853.5813:3126 854.58465:4217 855.58801:1843	71.0726:90 86.0953:1025 104.1059:182 146.9798:70 162.9557:11297 163.9581:893 164.9527:2033 184.07291:30408 197.14101:68 374.30991:226 392.319:2756 393.3175:546 552.25647:67 666.48682:3231 666.49957:3231 667.5033:3287 668.5022:1362 723.49121:68 737.45203:1414 739.4621:750 772.52509:693 780.55048:2273 781.56049:1660 782.51379:539 782.56702:1677 783.5354:75 784.57147:201 789.48492:1804 790.4845:2113…	2889.84	3104.99	2871.16	2813.05	2879.3	2981.29	3232.23	3484.49	4331.41	4011.88	0	2921.69	3011.9	2452.41	2259.22	2759.05	3020.24	3425.21
1787	0.791	880.486	Unknown	[M+Na]+	adduct linked to 1733_[M+H]+	0.957	TRUE	null	null	null	null	null	null	999	FALSE	FALSE	FALSE	Unit NormalizedByQcPeakHeight by alignment ID=-1	FALSE	FALSE	null	null	null	null	null	null	null	171.66	20220304 rerun Malagan plasma_11_20220304_011_QC1_pos_Col_A_011	880.48657:10104 881.48992:6304 882.49328:8270	113.1629:19510 114.1667:152 162.95599:4670 687.4765:242 689.492:884 690.4906:663 691.51031:1043 737.45068:4654 738.44128:861 738.46002:861 739.46753:1942 740.47333:1172 741.479:41 794.50629:550 795.51257:226 796.52478:24627 797.52679:11643 798.5376:16886 799.54071:7131	9718.6	9297.33	8592.23	8437.23	11417.7	10331.2	8968.21	8473.01	8564.27	6900.57	0	7503.48	9732.43	8423.57	8913.64	9371.3	8011.98	8476.08
1491	0.754	791.579	Unknown	[M+NH4]+	adduct linked to 1376_[M+H]+	0.304	TRUE	null	null	null	null	null	null	999	FALSE	FALSE	FALSE	Unit NormalizedByQcPeakHeight by alignment ID=-1	FALSE	FALSE	null	null	null	null	null	null	null	36.28	20220304 rerun Malagan plasma_21_20220304_021_5_1-005K-36_pos_Col_A_021	791.5802:3707 792.58355:23167 793.58691:10902	71.0729:892 86.0962:16482 87.1:1050 98.9837:1743 104.1064:4033 109.0992:34 124.9994:15124 146.981:2984 163.1046:298 163.1217:293 163.18629:88 163.2421:64 163.3735:172 163.4525:91 163.5414:52 163.5699:79 163.6926:78 163.9597:354 164.9538:326 166.0627:1365 184.0179:591 184.0325:470 184.0741:434086 184.13029:85236 184.17731:34327 184.19341:14225 184.2132:10193 184.25:9717 184.26801:9717 184.29739:65…	3777.54	3045.32	3002.95	2612.86	3511.9	3954.42	3672.29	3195.43	2514.89	3442.07	235.775	3529.11	3652.11	4158.55	2573.53	5643.26	4654.94	4995.2
1356	3.128	770.851	Unknown	[M+H]+	ion correlated with 948; ion correlated with 315	0.457	TRUE	null	null	null	null	null	null	999	FALSE	FALSE	FALSE	Unit NormalizedByQcPeakHeight by alignment ID=-1	FALSE	FALSE	null	null	null	null	null	null	null	1786.57	20220304 rerun Malagan plasma_11_20220304_011_QC1_pos_Col_A_011	770.8515:175498 771.85485:23261 772.85821:11276	123.1145:97 158.9644:1537 185.3226:73 186.0777:442 226.95081:3342 294.93829:3965 362.92609:37183 363.0578:216 363.931:1711 364.93301:806 430.91339:944 431.91531:2769 432.9202:1053 433.9245:20 465.24011:175 467.2485:262 500.905:1477 524.3139:573 566.8877:20411 567.8905:2213 568.8905:1020 576.50958:416 595.46741:199 606.48718:124 611.1496:13 634.87659:3750 636.88202:1222 644.82532:176 650.84692:125…	173668	167625	166099	166655	168331	169183	164991	164205	163955	164308	0	167944	163769	166037	166126	168422	168498	167634
1638	0.748	824.646	Unknown	[M+H]+		0.152	TRUE	null	null	null	null	null	null	999	FALSE	FALSE	FALSE	Unit NormalizedByQcPeakHeight by alignment ID=-1	FALSE	FALSE	null	null	null	null	null	null	null	55.41	20220304 rerun Malagan plasma_11_20220304_011_QC1_pos_Col_A_011	824.64661:4647 825.64996:5606 826.65332:3576	71.0735:833 86.0962:7610 87.0993:933 95.0846:93 98.9838:995 104.1071:2082 105.1096:83 113.1623:2288 124.9998:11880 146.98309:576 162.9557:1686 163.9584:681 166.06239:1499 184.07381:354485 184.1301:30645 184.1622:13111 184.1785:14050 184.19569:14784 184.2139:7772 184.2505:9049 184.2684:9083 184.33321:3912 184.36079:6587 184.397:3998 184.45889:4979 184.4735:6597 184.4877:5257 184.5489:2440 184.5985…	4809.79	6651.41	9397.09	6585.42	2649.55	3484.84	1655.53	7800.64	6636.88	11168	0	4282.79	4957.02	6049.77	5125.56	5001	6363.01	2297.93
86	9.066	161.128	L-beta-Homolysine	[M+H]+		0.891	TRUE	null	161.128	C7H16N2O2	Beta amino acids and derivatives	PJDINCOFOROBQW-LURJTMIESA-N	NCCCC[C@H](N)CC(O)=O	430	TRUE	TRUE	TRUE	Unit NormalizedByQcPeakHeight by alignment ID=-1	FALSE	FALSE	null	null	78.5	null	72.6	60.9	66.7	142.79	20220304 rerun Malagan plasma_15_20220304_015_2_1-010K-8_pos_Col_A_015	161.12801:20897 162.13136:2911 163.13472:0	67.0544:1797 68.0493:126 70.0646:920 74.0221:47 82.066:9 84.0658:33953 84.0805:33786 85.0641:1993 85.0764:1993 85.0823:1993 86.0589:193 98.0599:90 98.0964:944 99.0994:129 103.0385:202 108.0097:344 120.0802:95 124.0866:29 125.0891:218 126.022:3940 130.0854:6211 131.0891:516 150.05321:231 151.0596:29 161.12849:9658	7421.68	19016.7	21022.9	18229.9	3427.25	2695.97	1981.25	3592.25	3414.57	4471.96	0	4329.52	6990.92	4926.7	4634.02	5231.72	5367.43	4399.86
621	5.682	518.322	(6aR,8aS)-11-(3-acetamido-2-methylpropyl)-6a,8a,9-trimethyl-10-oxo-1,3,4,5,6,6a,6b,7,8,8a,8b,9,10,12,12a,12b-hexadecahydropentaleno[2,1-a]phenanthren-4-yl acetate	[M+Na]+	adduct linked to 718_[M+Na]+	0.957	TRUE	7.28	518.32	C31H45NO4	Steroid esters	KESBUZBXJMXUNA-SFXPRKOZSA-N	O=C(OC1CC2=CCC3C4CC5=C(C(=O)C(C)C5C4(C)CCC3C2(C)CC1)CC(C)CNC(=O)C)C	430	TRUE	TRUE	TRUE	Unit NormalizedByQcPeakHeight by alignment ID=-1	FALSE	FALSE	null	null	77.1	100	49.5	75	100	3497.89	20220304 rerun Malagan plasma_75_20220304_075_30_1-003K-0_pos_Col_A_075	518.32178:219302 519.32513:74506 520.32849:243672	104.1066:17802 119.0867:31 135.11749:355 146.98151:11758 147.11639:246 148.9865:203 150.9959:34 167.064:574 169.0065:57 176.98891:449 207.0191:390 225.0376:931 262.2547:465 265.09451:546 266.09641:2598 282.2814:460 283.11151:611 284.10709:2402 285.10699:430 286.10159:1316 313.27319:9474 314.27521:1295 415.22211:870 441.24619:33 458.23309:265 459.2482:76656 459.40051:898 459.42419:898 459.63669:12…	224422	207807	195873	190054	197492	227833	216990	229617	207526	219100	0	217226	213020	195374	218870	208878	205378	212815
1546	5.046	802.573	Unknown	[M+Na]+	adduct linked to 1399_[M+H]+	0.13	TRUE	null	null	null	null	null	null	999	FALSE	FALSE	FALSE	Unit NormalizedByQcPeakHeight by alignment ID=-1	FALSE	FALSE	null	null	null	null	null	null	null	78.19	20220304 rerun Malagan plasma_21_20220304_021_5_1-005K-36_pos_Col_A_021	802.57751:3808 803.58086:2600 804.58422:4100	83.0842:217 86.096:1498 93.0701:157 107.0857:334 120.9664:416 124.9996:1210 133.10001:85 184.0731:2364 184.172:726 184.3951:99 185.077:7436 186.0766:3246 262.25119:133 359.16919:338 359.25769:160 361.27011:907 385.2738:2529 386.27951:1746 406.3071:639 418.30859:1527 419.315:383 420.32251:1226 487.2218:274 519.2644:973 623.55371:206 635.53583:204 655.5058:541 656.51019:561 656.52863:561 658.5274:4…	2916.63	1989.86	2847.06	2156.42	2491.54	3996.56	1553.62	2922.26	2559.29	3481.79	0	3395.37	2933.46	2254.81	3139.21	4599.4	4825.62	3887.71
1608	0.758	815.634	Unknown	[M+NH4]+	adduct linked to 1532_[M+H]+	0.957	TRUE	null	null	null	null	null	null	999	FALSE	FALSE	FALSE	Unit NormalizedByQcPeakHeight by alignment ID=-1	FALSE	FALSE	null	null	null	null	null	null	null	125.76	20220304 rerun Malagan plasma_11_20220304_011_QC1_pos_Col_A_011	815.6297:6620 816.63305:2422 817.63641:954	71.0735:833 86.0962:7569 87.0993:926 95.0846:93 98.9838:995 104.1071:2082 105.1096:83 113.1623:2288 124.9998:11880 146.98309:576 162.9557:2157 163.9584:661 166.06239:1499 184.07381:354485 184.1301:30645 184.1622:13111 184.1785:14050 184.19569:14784 184.2139:7772 184.2505:9049 184.2684:9083 184.33321:3912 184.36079:6587 184.397:3998 184.45889:4979 184.4735:6597 184.4877:5257 184.5489:2440 184.5985…	6390.73	5872.57	6068.74	6252.45	7156.55	7892.96	7954.96	8551.79	8072.44	10376.6	0	6953.61	6437.92	5299.67	6543.56	5787.44	6571.02	6545.53
138	3.355	204.123	Acetylcarnitine	[M]+		0.674	TRUE	null	204.122	C9H18NO4	Acyl carnitines	RDHQFKQIGNGIED-UHFFFAOYNA-O	O=C(OC(CC(=O)O)C[N+](C)(C)C)C	430	TRUE	TRUE	TRUE	Unit NormalizedByQcPeakHeight by alignment ID=-1	FALSE	FALSE	null	null	96.3	null	92.6	94.5	100	108.56	20220304 rerun Malagan plasma_59_20220304_059_22_1-013K-8_pos_Col_A_059	204.12289:23380 205.12624:3243 206.1296:0	60.0805:989 84.0795:39 85.0279:28148 86.031:1558 144.10339:957 145.05:2984 204.12309:17059	23826.7	52459.5	51689.9	54063.4	34599.8	28091.1	33851.2	23958.4	20705.2	25130.8	0	25947.8	25175.4	29722.3	20354.6	25835.2	15874.8	24507.9
1454	3.886	786.595	Unknown	[M+H]+	ion correlated with 1462	0.478	TRUE	null	null	null	null	null	null	999	FALSE	FALSE	FALSE	Unit NormalizedByQcPeakHeight by alignment ID=-1	FALSE	FALSE	null	null	null	null	null	null	null	755.68	20220304 rerun Malagan plasma_11_20220304_011_QC1_pos_Col_A_011	786.59448:560832 787.59783:324807 788.60119:175515	60.0815:212 69.0681:83 81.0697:60 86.4085:102 95.0852:549 107.086:170 135.1158:380 146.98151:23872 147.02071:96 147.9841:1326 148.03:100 148.9854:309 184.22881:1593 184.8555:3278 185.2151:2354 186.0528:3379 187.05389:625 187.1057:363 188.00861:488 189.3116:105 198.0899:413 321.27399:74 415.21851:166 441.23721:995 465.23999:1877 466.23679:641 478.32959:1204 494.22629:114 502.32681:5145 503.33151:1…	556830	585619	543590	571250	589812	570283	550952	574060	571383	593948	0	580138	591038	600321	574557	596050	584439	569966
1747	0.788	866.525	Unknown	[M+H]+		0.196	TRUE	null	null	null	null	null	null	999	FALSE	FALSE	FALSE	Unit NormalizedByQcPeakHeight by alignment ID=-1	FALSE	FALSE	null	null	null	null	null	null	null	70.02	20220304 rerun Malagan plasma_15_20220304_015_2_1-010K-8_pos_Col_A_015	866.52539:4576 867.52874:1667 868.5321:1280	113.1613:1115 162.9558:6444 163.9595:474 164.9527:729 184.0739:4900 374.30991:1082 392.3179:2291 393.3299:1097 666.48932:1618 667.49689:1071 668.57941:644 673.52002:497 722.48798:885 737.44843:1532 738.45367:724 739.46637:1615 780.55017:2450 781.55298:2791 782.55957:5138 783.57147:2126 790.4848:7015 790.55573:1876 791.49573:5000 792.49933:2629 792.56708:4565 793.50201:1974 793.56842:1671 794.5128…	3122.37	2826.42	4273.68	3035.45	3757.53	3033.16	3750.72	2674.82	3046.05	3112.05	0	2821.79	3016.42	2818.05	3030.75	2188.47	2678.51	2975.16
180	10.994	235.061	methyl 4-hydroxy-3,5-dimethoxybenzoate	[M+Na]+		0.935	TRUE	3.8	235.06	C10H12O5	Gallic acid and derivatives	ZMXJAEGJWHJMGX-UHFFFAOYSA-N	O=C(OC)C1=CC(OC)=C(O)C(OC)=C1	430	TRUE	TRUE	TRUE	Unit NormalizedByQcPeakHeight by alignment ID=-1	FALSE	FALSE	null	null	79	99.7	71.2	74.1	50	6.13	20220304 rerun Malagan plasma_51_20220304_051_19_1-008K-8_pos_Col_A_051	235.06059:13601 236.06394:1759 237.0673:670	72.0439:23 104.1066:77 115.0859:15 141.05161:160 148.08549:102 216.09039:66 231.14281:79 234.0771:262 235.0611:7938	11425.9	11626	13441.6	12617.2	11204	10012.6	8330.76	13404.2	12113.6	11035.9	4736.36	10931.3	12121.4	11367.1	14679.8	10647.4	12997.6	11472.3
1909	2.631	974.813	Unknown	[M+H]+	ion correlated with 1976	0.196	FALSE	null	null	null	null	null	null	999	FALSE	FALSE	FALSE	Unit NormalizedByQcPeakHeight by alignment ID=-1	FALSE	FALSE	null	null	null	null	null	null	null	1158.91	20220304 rerun Malagan plasma_45_20220304_045_16_1-009K-36_pos_Col_A_045	974.81329:136949 975.81664:21206 976.82:7961		130055	123669	126461	132345	127596	129999	123073	127513	130972	124970	0	129077	134135	128311	133419	131569	132387	131281
51	2.204	136.048	w/o MS2:Creatinine	[M+Na]+	adduct linked to 27_[M+H]+	0.957	TRUE	null	136.048	C4H7N3O	Alpha amino acids and derivatives	DDRJAANPRJIHGJ-UHFFFAOYSA-N	N=C1N=C(O)CN1C	530	TRUE	TRUE	FALSE	Unit NormalizedByQcPeakHeight by alignment ID=-1	FALSE	FALSE	null	null	99.9	null	null	null	null	156.66	20220304 rerun Malagan plasma_17_20220304_017_3_1-010K-0_pos_Col_A_017	136.04781:29790 137.05116:2319 138.05452:0	62.9286:1685 64.9269:1094 90.9771:826 103.955:2221 122.0842:444 136.04781:3335	21202.2	26710.5	23374.5	27966.3	23509.2	26406.6	24180.9	26228.6	21200.2	23283.3	0	19847.2	20415.1	17793.3	19116.7	24329.9	22451.4	24102.7
45	7.76	132.102	DL-Norleucine; CE10; LRQKBLKVPFOOQJ-UHFFFAOYSA-N	[M+H]+		0.957	TRUE	6.411	132.102	C6H13NO2	L-alpha-amino acids	LRQKBLKVPFOOQJ-UHFFFAOYSA-N	CCCCC(C(=O)O)N	430	TRUE	TRUE	TRUE	Unit NormalizedByQcPeakHeight by alignment ID=-1	FALSE	FALSE	null	null	94.7	100	96.2	92	80	656.84	20220304 rerun Malagan plasma_35_20220304_035_11_1-001K-36_pos_Col_A_035	132.1017:49802 133.10505:5602 134.10841:820	67.0539:323 69.0695:9061 71.0608:184 77.0374:167 86.096:41092 87.0991:2306 95.0599:175 96.0787:68 131.9812:152 132.1022:5481 132.2502:89 132.37511:254	45573	37188.2	49723.6	47267.1	66009.2	63699.1	51524.8	40822.7	40889.7	44702.7	0	21347.5	43120.1	50173.1	43560.3	30901.4	26906	25477.2
96	7.508	166.086	L-phenylalanine	[M+H]+		0.957	TRUE	null	166.086	C9H11NO2			O=C(O)C(N)Cc1ccccc1	430	TRUE	TRUE	TRUE	Unit NormalizedByQcPeakHeight by alignment ID=-1	FALSE	FALSE	null	null	92.3	null	92.2	86.5	81.2	452.44	20220304 rerun Malagan plasma_15_20220304_015_2_1-010K-8_pos_Col_A_015	166.08591:78155 167.08926:9989 168.09262:548	67.0532:301 77.038:15429 78.0419:692 79.0538:3368 80.0493:322 89.0603:44 91.0538:4460 93.0692:4722 94.0666:900 102.0464:852 103.0383:30636 103.0537:30636 103.13:121 104.0573:2468 105.0554:351 107.048:1717 118.0648:369 120.0805:100343 120.1714:672 120.2259:275 120.2543:248 121.0836:8799 121.7215:82 131.0486:2225 149.06059:1759 164.1147:99 166.07021:15208 166.08611:15059	91837.7	84060.7	78683.6	88053.1	108604	98359.6	84907.3	83140.1	84115.1	81776.9	135.452	60594	86226.9	87120.3	85417.7	74975.5	93127.5	71308.1
118	7.921	188.071	w/o MS2:Desethyl atrazine; LC-ESI-ITFT; MS2; CE	[M+H]+	similar chromatogram in higher mz_141	0.957	TRUE	null	188.07	C6H10ClN5	1,3,5-triazine-2,4-diamines	DFWFIQKMSFGDCQ-UHFFFAOYSA-N	CC(C)N=C1NC(Cl)=NC(=N)N1	530	TRUE	TRUE	FALSE	Unit NormalizedByQcPeakHeight by alignment ID=-1	FALSE	FALSE	null	null	70.8	null	null	null	null	256.61	20220304 rerun Malagan plasma_73_20220304_073_29_1-003K-36_pos_Col_A_073	188.0705:101568 189.07385:17791 190.07721:1650	65.038:773 70.0654:476 77.038:824 78.9849:462 79.0428:90 89.0378:502 90.0447:700 91.0538:17677 92.0568:1077 115.0538:16104 116.0593:3108 117.0568:9267 117.0704:9267 118.0648:54414 119.0684:4275 124.0892:29 127.0537:1878 128.05969:1462 130.06371:414 132.0815:302 135.0083:97 140.04939:564 142.0647:8436 143.07249:14305 144.0463:677 144.08031:13700 145.0834:1490 145.10091:1490 146.05969:51595 147.063…	69212.7	81506	80409.4	91169.3	83036.3	87090.5	79371.7	73284.9	63349	57655.6	0	45912.4	66261.9	61092.6	55532.2	57382.6	68198.8	41293.8
305	8.767	358.207	w/o MS2:MLS000060551-01!	[M+H]+		0.348	TRUE	null	358.202	C21H27NO4			O(c1ccc(cc1OC)CC2c3cc(OC)c(OC)cc3CCN2C)C	530	TRUE	TRUE	FALSE	Unit NormalizedByQcPeakHeight by alignment ID=-1	FALSE	FALSE	null	null	89.5	null	null	null	null	241.93	20220304 rerun Malagan plasma_67_20220304_067_26_1-012K-36_pos_Col_A_067	358.2067:83040 359.21005:15011 360.21341:4050	87.0436:1366 89.0595:2320 103.0385:8713 103.0738:168 104.0429:330 121.0847:609 131.0696:1493 132.0755:123 133.0854:8281 143.0816:59 147.0645:2979 175.0963:1558 177.112:2048 191.0896:993 195.1252:72 207.1226:1984 221.1375:847 235.11681:2791 239.14529:187 253.1282:176 280.95499:65 283.17349:173 295.1734:2590 296.1763:339 305.15561:3291 323.17151:2192 324.17029:392 327.07709:269 341.1806:37909 342.1…	5813.93	0	159.094	0	8702.57	4176.4	2173.42	303.224	798.934	119.699	0	8583	5475.39	286.19	1055.81	995.908	330.686	602.993
1763	3.194	872.832	Unknown	[M+H]+		0.435	TRUE	null	null	null	null	null	null	999	FALSE	FALSE	FALSE	Unit NormalizedByQcPeakHeight by alignment ID=-1	FALSE	FALSE	null	null	null	null	null	null	null	235.58	20220304 rerun Malagan plasma_11_20220304_011_QC1_pos_Col_A_011	872.8327:13087 873.83605:1839 874.83941:0	146.9819:985 226.9514:2509 362.92389:1753 430.91531:2400 566.88641:1118 621.48682:2950 622.49072:1271 623.4953:1426 625.51312:1574 626.51978:1562 634.87677:691 740.84497:532 745.4776:4526 746.47852:1865 747.48932:1882 747.83118:268 748.50568:1171 749.51038:3229 750.51648:1121 751.52521:1491 770.85107:676	12422.1	11166.3	5882.97	10223.8	12480.2	12513.7	11965.9	10988.7	11568.5	12629.8	0	12199.5	12040.3	11235.2	12373.5	10654.1	12785.4	10253.3
176	7.834	235.06	methyl 4-hydroxy-3,5-dimethoxybenzoate	[M+Na]+		0.935	TRUE	3.8	235.06	C10H12O5	Gallic acid and derivatives	ZMXJAEGJWHJMGX-UHFFFAOYSA-N	O=C(OC)C1=CC(OC)=C(O)C(OC)=C1	430	TRUE	TRUE	TRUE	Unit NormalizedByQcPeakHeight by alignment ID=-1	FALSE	FALSE	null	null	76.9	99.9	64.6	74.1	50	14.2	20220304 rerun Malagan plasma_11_20220304_011_QC1_pos_Col_A_011	235.06039:41923 236.06374:6589 237.0671:2198	70.066:31 80.0485:55 84.0807:168 102.9663:102 107.0598:334 124.0871:1641 125.0887:243 201.1031:128 206.1413:81 217.0504:419 222.1696:78 234.0739:2 235.06039:10642	41074.5	39527.4	37510.1	38328.3	36623.5	35088.6	43807.2	39813.1	45091.2	37701.5	4223.73	50948.9	43678.5	40229.8	40864.6	42602	34926.4	50259.6
470	6.816	460.284	Unknown	[M+H]+	similar chromatogram in higher mz_500; similar chromatogram in higher mz_647	0.109	TRUE	null	null	null	null	null	null	999	FALSE	FALSE	FALSE	Unit NormalizedByQcPeakHeight by alignment ID=-1	FALSE	FALSE	null	null	null	null	null	null	null	25.48	20220304 rerun Malagan plasma_41_20220304_041_14_1-014K-8$9_pos_Col_A_041	460.2836:4146 461.28695:870 462.29031:687	95.084:107 119.0868:107 133.0849:411 155.00819:1271 239.1483:43 282.27921:1933 283.177:179 311.25049:661 313.27399:22606 314.2767:4602 384.89661:72 393.23599:1987 436.28119:8661 437.28461:2334 454.29199:28359 455.29501:5758 456.2977:826 457.2312:853 457.34821:349 460.27731:565	2201.05	867.189	1158.64	1376.17	2435.63	2113.98	2435.82	1315.51	1262.01	1424.97	0	2001.26	2120.8	2513	3150.13	1289.17	4534.36	2031.72
1834	3.242	906.825	Unknown	[M+H]+	ion correlated with 1674	0.587	TRUE	null	null	null	null	null	null	999	FALSE	FALSE	FALSE	Unit NormalizedByQcPeakHeight by alignment ID=-1	FALSE	FALSE	null	null	null	null	null	null	null	2689.99	20220304 rerun Malagan plasma_15_20220304_015_2_1-010K-8_pos_Col_A_015	906.82593:100442 907.82928:15698 908.83264:5870	226.9516:6865 284.99149:841 294.9375:959 362.92651:10776 363.9296:1379 430.06271:282 430.9133:21159 431.91751:2100 488.95621:4047 498.9007:15724 499.9068:1456 566.88812:19753 567.89618:2121 568.88708:862 624.92389:1574 634.87421:19374 635.87872:2715 636.8783:541 645.48907:1100 647.5047:1153 649.51038:794 692.91467:759 702.86359:15012 703.86298:2312 704.87128:885 753.59381:812 760.8186:768 760.908…	160249	155437	102517	135201	157769	156188	154140	148559	150566	143576	0	154531	150246	146343	155394	147416	156802	144544
1681	3.656	842.6	Unknown	[M+H]+		0.304	TRUE	null	null	null	null	null	null	999	FALSE	FALSE	FALSE	Unit NormalizedByQcPeakHeight by alignment ID=-1	FALSE	FALSE	null	null	null	null	null	null	null	108.24	20220304 rerun Malagan plasma_13_20220304_013_1_1-010K-36_pos_Col_A_013	842.59857:6627 843.60192:1824 844.60528:6043	95.0886:87 104.1064:592 124.9991:1192 147.98309:251 162.95441:598 184.1331:876 184.1772:984 184.2305:2050 184.31509:871 184.3976:862 184.5144:341 184.5983:539 184.6319:222 184.67551:292 184.7103:211 184.7439:392 184.7747:148 184.81979:390 184.8367:365 184.9017:507 184.9193:252 184.9348:279 185.0002:396 185.0163:353 185.0761:3067 185.1032:78 185.17101:164 185.21381:299 185.23399:680 185.2543:753 1…	6709.95	7045.53	6735.3	5728.67	5896.85	5984.73	5834.89	9158.7	6538.5	7524.77	0	6695.63	6668.48	5983.68	6770.26	9987.11	12110.3	7869.72
92	6.529	162.113	L-Carnitine; LC-ESI-QTOF; MS2; CE	[M+H]+		0.957	TRUE	null	162.112	C7H15NO3	Carnitines	PHIQHXFUZVPYII-ZCFIWIBFSA-N	C[N+](C)(C)C[C@H](O)CC([O-])=O	430	TRUE	TRUE	TRUE	Unit NormalizedByQcPeakHeight by alignment ID=-1	FALSE	FALSE	null	null	99.1	null	98.2	98.7	100	489.15	20220304 rerun Malagan plasma_71_20220304_071_28_1-003K-12_pos_Col_A_071	162.11211:139125 163.11546:13057 164.11882:996	60.0803:20376 61.0785:562 61.0837:562 67.029:147 69.0689:138 85.0278:27296 86.031:951 102.091:18663 103.0386:36858 103.0937:909 104.0422:1627 104.0978:1 156.0802:105 162.1123:139932 162.20419:605 162.21719:605 162.4144:111 162.50861:244	190672	210944	220574	207008	220954	209025	212560	178621	164782	179999	0	190783	178652	180327	183336	178686	181363	175000
1976	2.626	1042.8	Unknown	[M+H]+	ion correlated with 1909	0.283	FALSE	null	null	null	null	null	null	999	FALSE	FALSE	FALSE	Unit NormalizedByQcPeakHeight by alignment ID=-1	FALSE	FALSE	null	null	null	null	null	null	null	1211.92	20220304 rerun Malagan plasma_57_20220304_057_21_1-008K-0_pos_Col_A_057	1042.80029:141860 1043.80364:24683 1044.807:5991		129100	130626	128797	133185	129380	131144	125688	131530	134812	127672	0	134171	134890	126728	134274	135872	134773	128107
2003	2.9	1071.82	Unknown	[M+H]+		0.478	FALSE	null	null	null	null	null	null	999	FALSE	FALSE	FALSE	Unit NormalizedByQcPeakHeight by alignment ID=-1	FALSE	FALSE	null	null	null	null	null	null	null	78.3	20220304 rerun Malagan plasma_15_20220304_015_2_1-010K-8_pos_Col_A_015	1071.82214:5244 1072.82549:1672 1073.82885:0		3057.67	4468.99	5158.22	5044.09	3246.83	2655.07	2601.08	2577.6	2542.48	2999.24	0	1858.31	3160.2	4026	1951.01	1278.13	1496.28	1076.83
1096	5.299	711.544	Unknown	[M+NH4]+	adduct linked to 1105_[M+Na]+; adduct linked to 1034_[M+H]+; similar chromatogram in higher mz_1112	0.935	TRUE	null	null	null	null	null	null	999	FALSE	FALSE	FALSE	Unit NormalizedByQcPeakHeight by alignment ID=-1	FALSE	FALSE	null	null	null	null	null	null	null	152.17	20220304 rerun Malagan plasma_11_20220304_011_QC1_pos_Col_A_011	711.54138:8235 712.54473:3991 713.54809:2204	95.0842:1106 107.0838:322 109.1012:892 120.9645:76 121.0994:632 123.1158:486 133.1021:110 135.1165:235 137.13181:357 146.9812:2930 149.1313:76 162.95731:78 210.0713:653 239.2357:382 265.24869:257 282.2793:455 306.28659:313 314.27591:120 470.28201:249 470.78799:434 520.50848:183 521.51331:325 528.47662:3388 529.47888:1477 540.47601:845 541.47778:1284 542.49091:5159 542.6543:388 543.49329:2509 544.…	7523.65	10182.5	7784.97	8160.14	3914.69	4514.27	4784.82	8257.32	8871.31	7487.56	0	6744.41	7616.49	6362.93	7379.56	7412.86	6627.9	5826.07
208	11.243	265.118	phenylacetylglutamine	[M+H]+		0.891	TRUE	null	265.118	C13H16N2O4	N-acyl-alpha amino acids	JFLIEFSWGNOPJJ-JTQLQIEISA-N	O=C(O)C(N=C(O)CC=1C=CC=CC1)CCC(=N)O	430	TRUE	TRUE	TRUE	Unit NormalizedByQcPeakHeight by alignment ID=-1	FALSE	FALSE	null	null	88.9	null	81.5	81.6	92.3	115.23	20220304 rerun Malagan plasma_49_20220304_049_18_1-009K-0_pos_Col_A_049	265.1178:19957 266.12115:3033 267.12451:798	72.0443:94 83.0589:950 84.044:5840 91.0537:5328 92.0568:600 101.0699:121 117.1031:102 129.06599:1299 130.04939:16262 131.0522:1089 136.0752:2334 137.0778:263 147.0761:1629 247.1062:530 248.09261:1301 253.151:32 265.11829:5489	8370.82	6984.4	6184.21	4654.74	5768.14	4512.37	1110.93	15564.4	12970.3	22088.4	186.13	3819.54	8703.64	8117.64	17995.9	9229.35	12014.7	8679.19
1975	3.28	1042.8	Unknown	[M+2H]2+		0.652	FALSE	null	null	null	null	null	null	999	FALSE	FALSE	FALSE	Unit NormalizedByQcPeakHeight by alignment ID=-1	FALSE	FALSE	null	null	null	null	null	null	null	2998.69	20220304 rerun Malagan plasma_73_20220304_073_29_1-003K-36_pos_Col_A_073	1042.80029:156467 1043.80364:28911 1044.807:10080		152245	73881.7	84222	84515.1	90544	103705	75611.4	144955	145990	146897	0	150558	142556	137489	146974	144760	151013	137377
737	5.524	544.34	Unknown	[M+H]+	adduct linked to 786_[M+Na]+	0.957	TRUE	null	null	null	null	null	null	999	FALSE	FALSE	FALSE	Unit NormalizedByQcPeakHeight by alignment ID=-1	FALSE	FALSE	null	null	null	null	null	null	null	7590.46	20220304 rerun Malagan plasma_11_20220304_011_QC1_pos_Col_A_011	544.33948:376779 545.34283:149267 546.34619:209904	71.0731:625 86.0958:8964 87.0992:493 91.0539:484 93.0685:224 95.0875:268 98.9843:282 104.1066:107991 104.1804:519 104.2323:227 104.2606:370 104.3048:672 104.3221:766 104.3387:426 104.4078:0 104.6454:72 104.6847:61 104.7311:252 104.7436:284 104.7681:260 104.8037:388 104.944:86 104.9958:315 105.0631:152 105.1099:3749 119.0859:294 124.9992:14478 131.08521:224 133.1002:294 146.9818:1821 147.9859:81 1…	388455	437801	485178	430495	394069	414707	394169	381335	393238	373710	0	446161	415953	342678	380590	497174	503746	433271
1092	0.607	711.506	Unknown	[M+2H]2+	ion correlated with 1343; ion correlated with 993; ion correlated with 608; ion correlated with 2014; ion correlated with 1969; ion correlated with 1148	0.13	TRUE	null	null	null	null	null	null	999	FALSE	FALSE	FALSE	Unit NormalizedByQcPeakHeight by alignment ID=-1	FALSE	FALSE	null	null	null	null	null	null	null	112.64	20220304 rerun Malagan plasma_59_20220304_059_22_1-013K-8_pos_Col_A_059	711.50537:5820 712.50872:10050 713.51208:2744	89.0593:1051 117.0901:782 127.1464:141 133.08521:4674 141.1666:4 155.09801:302 155.1066:302 177.1125:2804 199.1265:452 207.6375:399 221.1389:1810 223.1035:131 230.1563:222 265.1636:484 309.19339:572 313.3067:303 317.7037:217 333.19879:101 395.22549:122 397.24371:25 503.2998:168 504.30811:272 590.8623:318 591.86517:118 702.99573:248 703.50122:491 703.98053:489 709.49432:1028 710.01093:151 711.5067…	2600.63	938.167	1971.34	2712.68	2284.95	2447.5	1911.53	3708.68	2519.81	2259.66	0	1559.88	2428.16	1860.32	1407.77	2053.88	1914.41	598.54
887	2.168	611.037	Unknown	[M+H]+		0.957	TRUE	null	null	null	null	null	null	999	FALSE	FALSE	FALSE	Unit NormalizedByQcPeakHeight by alignment ID=-1	FALSE	FALSE	null	null	null	null	null	null	null	203.49	20220304 rerun Malagan plasma_11_20220304_011_QC1_pos_Col_A_011	611.0379:11043 612.04125:5563 613.04461:2365	181.0385:2550 197.0114:87 249.02609:504 317.01581:793 337.2337:839 339.0871:7684 339.24969:4404 340.04129:78 340.08951:1003 340.25259:827 343.2196:478 345.24051:111 407.07458:8230 408.07791:802 452.98389:154 475.06131:1310 476.0687:137 477.2963:76 543.04907:2569 561.35181:643 573.38708:174 589.38361:129 610.03021:226 611.03601:6992 611.42578:226 611.46637:87	10445.7	9023.6	8814.31	10383.3	8252.84	11958	8353.88	8727.82	9416.2	9629.56	0	9914.69	10776.9	7630.39	9821.57	9740.81	9784.74	10505.9
1843	0.786	908.514	Unknown	[M+H]+		0.717	TRUE	null	null	null	null	null	null	999	FALSE	FALSE	FALSE	Unit NormalizedByQcPeakHeight by alignment ID=-1	FALSE	FALSE	null	null	null	null	null	null	null	112.02	20220304 rerun Malagan plasma_33_20220304_033_QC2_pos_Col_A_033	908.52008:5495 909.52343:3033 910.52679:3113	113.163:31568 114.1665:1262 162.955:1424 184.0743:2415 466.29639:2226 761.45093:1494 762.44733:921 763.44397:521 763.46991:529 764.4704:1106 765.47681:1494 766.47913:674 767.49249:1562	5780.74	6633.66	4507.87	5501.14	5919.52	5993.12	5765.29	6040.19	6457.3	5778.27	0	4885.63	5409.69	5635.11	6143.14	6333.59	5326.36	5486.15
629	5.608	520.341	LPC 18:2; PlaSMA ID-2753	[M+H]+	adduct linked to 726_[M+Na]+	0.957	TRUE	9.52	520.341	C26H50NO7P	Lipids	SPJFYYJXNPEZDW-UHFFFAOYNA-N	O=C(OCC(O)COP(=O)([O-])OCC[N+](C)(C)C)CCCCCCCC=CCC=CCCCCC	430	TRUE	TRUE	TRUE	Unit NormalizedByQcPeakHeight by alignment ID=-1	FALSE	FALSE	null	null	88.6	99.9	71.6	91.2	100	1810.27	20220304 rerun Malagan plasma_53_20220304_053_20_1-008K-36_pos_Col_A_053	520.3407:629587 521.34405:398113 522.34741:379035	60.081:837 71.0733:2083 71.3771:71 81.0697:1012 86.0961:29373 87.0998:2499 91.0529:705 95.0852:1922 98.9843:2274 104.1067:298837 104.1836:1846 104.2136:1706 104.2413:4140 104.2549:3604 104.2764:2649 104.3038:2150 104.3609:1206 104.3849:312 104.4792:561 104.5255:730 104.5516:214 104.5855:157 104.7305:1147 104.7552:186 104.7685:1772 104.8412:1094 104.8543:335 104.9101:834 104.9662:1450 104.9804:165…	609545	529149	618636	560043	635716	581351	606284	615228	628731	609037	135.633	545354	575390	577443	583964	620636	563641	622182
1480	5.75	787.669	Unknown	[M+H]+		0.239	TRUE	null	null	null	null	null	null	999	FALSE	FALSE	FALSE	Unit NormalizedByQcPeakHeight by alignment ID=-1	FALSE	FALSE	null	null	null	null	null	null	null	9.35	20220304 rerun Malagan plasma_21_20220304_021_5_1-005K-36_pos_Col_A_021	787.66742:10865 788.67077:7763 789.67413:1952	146.98129:676 184.0732:50141 185.07651:3047 599.49249:647 599.55402:1162 655.62653:500 723.49353:874 769.65222:641 772.58331:694 773.65308:1271 774.65692:1485 776.59418:2085 778.5426:753 778.61121:821 779.60632:1000 779.66467:635 780.54999:7274 781.55573:3126 781.61542:1682 782.56628:8626 782.62738:771 783.57159:3641 784.58118:5576 785.59003:2265 785.65302:4668 786.60083:11712 786.6507:1212 787.6…	12858.2	13147.1	15530.7	13151.3	12401.5	11527.6	14182.4	11267.9	14291.7	13288.5	0	15047.1	12185.6	12447.8	15098.1	12316.9	12735.7	12900.4
1174	0.78	737.45	Unknown	[M+H]+		0.891	TRUE	null	null	null	null	null	null	999	FALSE	FALSE	FALSE	Unit NormalizedByQcPeakHeight by alignment ID=-1	FALSE	FALSE	null	null	null	null	null	null	null	115.06	20220304 rerun Malagan plasma_11_20220304_011_QC1_pos_Col_A_011	737.44818:6047 738.45153:3183 739.45489:5354	86.0965:201 146.9818:202 162.9556:7993 164.9539:101 184.0731:10447 184.6378:135 613.46167:697 683.40143:70 685.42499:1229 686.41888:228 687.43738:116 735.45142:1129 736.42841:691 737.45093:28154 737.58191:12	5755.55	6214.19	5034.56	5286.77	7271.5	6398.05	5718.65	5006.27	5648.46	4361.25	0	5007.12	5798.98	5221.72	5374.69	5054.87	4942.77	4906.81
1749	0.732	868.709	Unknown	[M+H]+		0.935	TRUE	null	null	null	null	null	null	999	FALSE	FALSE	FALSE	Unit NormalizedByQcPeakHeight by alignment ID=-1	FALSE	FALSE	null	null	null	null	null	null	null	123.23	20220304 rerun Malagan plasma_11_20220304_011_QC1_pos_Col_A_011	868.70972:5480 869.71307:11583 870.71643:413213	104.1059:4671 112.1568:899 113.1631:90372 113.2501:468 113.3347:748 113.732:50 114.1651:747 124.9992:103 228.09821:251 242.00909:74 667.50049:228 668.49548:160 673.50592:152 770.50897:242 775.60742:672 784.43359:54 794.50537:796 797.47211:185 799.50891:410	5374.18	3466.93	2495.63	3196.88	5185.49	6474.39	6590.78	5702.89	4704.03	4761.42	0	5819.49	5168.48	4162.27	6085.82	4859.49	5875.76	6990.38
266	9.358	314.181	w/o MS2:MLS001334037-01!Reboxetine mesylate hydrate	[M+H]+		0.152	TRUE	null	314.182	C20H29NO7S			O=S(=O)(O)C.O.O(c1ccccc1OC(c2ccccc2)C3OCCNC3)CC	530	TRUE	TRUE	FALSE	Unit NormalizedByQcPeakHeight by alignment ID=-1	FALSE	FALSE	null	null	99.1	null	null	null	null	133.19	20220304 rerun Malagan plasma_67_20220304_067_26_1-012K-36_pos_Col_A_067	314.18069:23174 315.18404:3104 316.1874:959	87.043:881 89.0594:1736 103.0383:4139 119.0685:130 131.07021:1470 132.0743:171 133.0854:1851 147.0656:770 163.09801:581 175.0968:642 176.0992:74 177.10941:1270 235.1188:341 251.1505:1706 252.1544:99 252.9948:126 261.13019:1227 279.1424:940 297.15369:15145 298.1561:2079 309.16769:308 313.23871:57 314.18011:4013	2029.61	0	144.886	0	3644.94	1998.63	937.246	324.431	461.508	0	189.768	3341.47	2180.39	0	317.517	479.958	106.848	327.325
744	5.547	546.354	Unknown	[M+Na]+	adduct linked to 674_[M+H]+	0.957	TRUE	null	null	null	null	null	null	999	FALSE	FALSE	FALSE	Unit NormalizedByQcPeakHeight by alignment ID=-1	FALSE	FALSE	null	null	null	null	null	null	null	3616.87	20220304 rerun Malagan plasma_11_20220304_011_QC1_pos_Col_A_011	546.35309:225626 547.35644:65104 548.3598:32181	81.0691:291 86.096:1970 87.0994:272 93.0697:380 98.9829:607 104.1065:63976 104.1897:290 104.2588:311 104.3414:510 104.8051:216 104.8272:292 104.868:110 105.0692:31 105.1102:7212 105.174:90 107.0847:266 121.1007:81 123.1151:118 124.9993:2385 133.10249:490 157.10091:356 166.0618:3190 181.0257:374 183.979:130 184.0731:61304 184.09599:61304 184.1335:769 184.1776:1862 184.31619:618 184.33009:992 184.3…	235698	200014	193168	183581	237683	235988	226498	213827	262575	249718	0	233068	219615	171498	221094	200945	237799	208702
350	0.702	380.337	Unknown	[M+H]+	similar chromatogram in higher mz_371	0.283	TRUE	null	null	null	null	null	null	999	FALSE	FALSE	FALSE	Unit NormalizedByQcPeakHeight by alignment ID=-1	FALSE	FALSE	null	null	null	null	null	null	null	16.4	20220304 rerun Malagan plasma_17_20220304_017_3_1-010K-0_pos_Col_A_017	380.33691:3674 381.34026:2233 382.34362:0	71.0845:74 81.0694:414 83.0857:405 88.0747:103 91.0533:859 93.0695:1604 95.0853:2117 97.064:109 97.1015:415 105.0696:2205 107.0858:1877 109.1009:3421 110.1027:458 111.116:848 113.0608:130 117.0667:158 119.085:2369 121.1018:2381 123.1158:1253 125.1321:641 128.1076:323 133.0851:3416 133.1008:3416 135.1165:6771 136.12019:804 137.13139:1183 139.1107:120 145.1035:485 147.11659:5748 148.11909:747 149.0…	2411.6	2600.67	1695.34	3530.36	2854.58	3508.22	2315.95	3316.67	5720.14	2783.95	523.555	1953.27	2362	1969.02	2776.96	3753.69	3343.04	2470.35
132	10.283	201.095	w/o MS2:3-Phenoxybenzylalcohol; LC-ESI-ITFT; MS2; CE	[M+H]+		0.957	TRUE	null	201.091	C13H12O2	Diphenylethers	KGANAERDZBAECK-UHFFFAOYSA-N	OCC1=CC(OC2=CC=CC=C2)=CC=C1	530	TRUE	TRUE	FALSE	Unit NormalizedByQcPeakHeight by alignment ID=-1	FALSE	FALSE	null	null	93.4	null	null	null	null	795.23	20220304 rerun Malagan plasma_73_20220304_073_29_1-003K-36_pos_Col_A_073	201.0947:77988 202.09805:16826 203.10141:2024	66.0446:469 67.0504:1893 68.0569:706 69.0442:157 69.0573:157 69.9828:232 74.0594:79 77.0392:734 78.0449:1846 79.0502:1602 80.0583:1608 81.067:1706 84.0806:380 86.0789:38 91.0514:111 92.0594:444 93.0652:491 94.0394:2012 94.0622:2012 95.0457:4775 96.0515:1702 98.0953:153 106.063:210 107.0483:165 108.055:5345 108.0769:5345 109.061:6720 109.0837:6720 110.0101:76 110.0342:2 110.0662:2014 111.0417:419 …	54619.6	52877.9	55170.5	51182.9	56465.6	59360.5	58381.5	51582.9	60991.2	60788	0	61982	58727.6	59321.6	62500.3	60257.9	70154.3	63053.1
301	0.618	353.222	w/o MS2:Anileridine; LC-ESI-QTOF; MS2; CE	[M+H]+		0.957	TRUE	null	353.222	C22H28N2O2	Phenylpiperidines	LKYQLAWMNBFNJT-UHFFFAOYSA-N	CCOC(=O)C1(CCN(CCC2=CC=C(N)C=C2)CC1)C1=CC=CC=C1	530	TRUE	TRUE	FALSE	Unit NormalizedByQcPeakHeight by alignment ID=-1	FALSE	FALSE	null	null	60.1	null	null	null	null	65	20220304 rerun Malagan plasma_53_20220304_053_20_1-008K-36_pos_Col_A_053	353.22211:9508 354.22546:5241 355.22882:969	131.0834:162 133.0883:544 162.1266:8359 162.2025:175 163.13049:1222 174.00369:117 190.08569:495 229.133:378 230.1424:139 244.1566:3832 245.1584:700 294.18521:221 317.14929:95 322.17761:89 324.32761:435 353.2229:2023	8450.08	8511.92	8630.33	8525.88	8416.19	8255.38	8247.19	7890.32	9526.31	8464.2	0	8546.33	8800.05	7568.35	8328.54	8365.84	8054.46	9355.47
1037	2.897	692.918	Unknown	[M+H]+	ion correlated with 406; ion correlated with 1648; ion correlated with 769; ion correlated with 913	0.696	TRUE	null	null	null	null	null	null	999	FALSE	FALSE	FALSE	Unit NormalizedByQcPeakHeight by alignment ID=-1	FALSE	FALSE	null	null	null	null	null	null	null	104.19	20220304 rerun Malagan plasma_11_20220304_011_QC1_pos_Col_A_011	692.91852:4725 693.92187:1528 694.92523:0	90.9756:1200 133.0856:556 158.9649:2841 184.07291:1200 226.95081:60626 227.95551:2262 228.95551:732 284.99219:2665 285.99579:565 294.9389:8082 352.98489:818 362.92609:43935 363.9278:1279 364.9317:1544 420.96561:1874 430.9133:71900 431.05389:724 431.07321:603 431.52371:738 431.9191:3812 432.92068:3221 488.95691:2282 498.90109:12562 499.90421:1259 556.94128:2206 566.888:43400 567.8938:4409 568.8924…	4605.72	4914.15	7172.5	6612.86	3519.3	3966.14	3883.68	5256.68	4963.09	4768.61	0	2651.67	4944.81	5710.46	2777.69	2695.08	2661.64	2089.79
1606	3.652	815.572	Unknown	[M+H]+		0.152	TRUE	null	null	null	null	null	null	999	FALSE	FALSE	FALSE	Unit NormalizedByQcPeakHeight by alignment ID=-1	FALSE	FALSE	null	null	null	null	null	null	null	67.36	20220304 rerun Malagan plasma_13_20220304_013_1_1-010K-36_pos_Col_A_013	815.57648:5872 816.57983:27643 817.58319:15959	71.073:459 86.0961:4856 105.1086:169 109.1014:155 124.9991:4774 135.1187:126 146.9814:5329 166.0618:1233 183.65961:121 184.1301:13956 184.16161:9328 184.1937:1083 184.21359:2772 184.2494:4683 184.2684:6240 184.33321:2135 184.3956:1128 184.4727:7454 184.48759:5297 184.6933:6 184.7583:1080 184.91859:635 184.9341:1790 184.95171:2406 184.9687:1202 184.9848:1081 185.01601:1568 185.0327:1047 185.1241:7…	6223.24	5938.61	5375.44	5396.25	5406.47	6333.22	6030.87	7056.44	5496.64	5960.37	0	6039.79	6651.93	7244.41	5804.21	10831.9	10140.4	7566.31
430	3.025	431.918	Unknown	[M+H]+		0.13	TRUE	null	null	null	null	null	null	999	FALSE	FALSE	FALSE	Unit NormalizedByQcPeakHeight by alignment ID=-1	FALSE	FALSE	null	null	null	null	null	null	null	78.34	20220304 rerun Malagan plasma_13_20220304_013_1_1-010K-36_pos_Col_A_013	431.91769:22990 432.92104:10476 433.9244:1291	90.976:29771 158.9635:81153 159.05299:906 159.9669:1226 160.96651:806 167.0289:718 226.03:415 226.9511:196741 227.1507:515 227.20889:474 227.2477:629 227.2829:326 227.3154:641 227.4109:409 227.9261:785 227.9543:7738 228.07739:547 228.2635:426 228.9575:3003 229.9583:529 236.9055:485 242.9218:482 294.939:21124 295.9433:1838 304.89511:591 324.31061:385 362.92621:76779 363.16931:400 363.9296:4368 364…	22959.4	22676	23123.1	21816.6	22105.8	24566.6	21745.8	21870.6	20688.4	23736.7	0	21699.1	21349.5	21463.9	22222.3	23705.8	21618.6	21364.4
469	5.684	459.249	(1R,2R,5R,5'S,6S,8aS)-6-(acetyloxy)-2,5,8a-trimethyl-5''-oxo-octahydro-2H-dispiro[naphthalene-1,2':5',3''-bis(oxolane)]-5-ylmethyl acetate	[M+Na]+		0.957	TRUE	7.66	459.24	C24H36O7	Diterpene lactones	JZNGEGWFNPRYBH-URQJKXJZSA-N	O=C(OCC1(C)C(OC(=O)C)CCC2(C)C1CCC(C)C32OC4(COC(=O)C4)CC3)C	430	TRUE	TRUE	TRUE	Unit NormalizedByQcPeakHeight by alignment ID=-1	FALSE	FALSE	null	null	75.1	100	64.7	75	100	25.02	20220304 rerun Malagan plasma_17_20220304_017_3_1-010K-0_pos_Col_A_017	459.24719:9826 460.25054:2365 461.2539:0	124.9996:389 146.9799:1273 240.15269:58 313.2731:1471 314.27469:232 415.2261:358 450.29941:447 457.22791:450 458.23041:161 459.24799:18101	11198.2	10419.5	10396	9649.13	10141.9	10758.5	9746.11	10696.6	10085	10940.1	468.863	10608.1	10530.5	11408.1	10831.6	12009.2	10319.9	10157
674	5.562	524.372	Unknown	[M+H]+	adduct linked to 744_[M+Na]+	0.957	TRUE	null	null	null	null	null	null	999	FALSE	FALSE	FALSE	Unit NormalizedByQcPeakHeight by alignment ID=-1	FALSE	FALSE	null	null	null	null	null	null	null	9770.14	20220304 rerun Malagan plasma_11_20220304_011_QC1_pos_Col_A_011	524.36639:560329 525.36974:236435 526.3731:46272	69.0333:344 71.0722:3159 80.9722:582 85.1013:862 86.096:38218 87.0999:3109 95.0844:1791 97.0997:891 98.9831:2012 104.1067:332400 104.1502:4712 104.1848:2041 104.2138:2959 104.2414:1482 104.2548:1824 104.3039:1288 104.3229:1612 104.3608:656 104.385:900 104.4194:1656 104.4552:400 104.4791:924 104.5515:544 104.5868:1144 104.6565:691 104.6938:482 104.7178:865 104.7306:862 104.7431:691 104.7552:668 10…	559339	480115	499844	515944	551318	551670	567154	557087	548411	547275	0	563052	521640	565051	566281	546574	598041	542222
667	6.712	524.274	sodium (2R)-2-((2R,5S,6R)-6-((3E,5E)-6-((3aR,4S,7aS)-4-(1H-pyrrole-2-carbonyl)-2,3,3a,4,5,7a-hexahydro-1H-inden-5-yl)hexa-3,5-dien-3-yl)-5-methyltetrahydro-2H-pyran-2-yl)butanoate	[M+Na]+	adduct linked to 586_[M+H]+	0.935	TRUE	null	524.28	C30H40NNaO4	Aryl alkyl ketones	BPPSGNVGAIGXQI-AREVZEEPSA-M	[Na+].O=C([O-])C(CC)C1OC(C(=CC=CC2C=CC3CCCC3C2C(=O)C4=CC=CN4)CC)C(C)CC1	430	TRUE	TRUE	TRUE	Unit NormalizedByQcPeakHeight by alignment ID=-1	FALSE	FALSE	null	null	77.4	null	67.7	85.2	66.7	81.82	20220304 rerun Malagan plasma_37_20220304_037_12_1-001K-8_pos_Col_A_037	524.27417:6068 525.27752:1672 526.28088:20717	104.1055:406 129.0686:138 155.0117:244 184.07449:321 195.0011:166 327.20059:384 388.29379:136 401.2731:15 447.97891:246 463.22141:1320 465.237:667 482.2338:812 483.24191:384 510.29211:152 524.27521:6903	5693.44	4659.17	5259.77	3553.71	5698.4	4860.88	2978.04	4690.63	4767.79	5513.48	0	5763.02	5358.93	3848.62	6168.41	6156.77	10019.3	6699.09
1178	9.749	739.19	Unknown	[M+H]+	adduct linked to 1301_[M+Na]+	0.957	TRUE	null	null	null	null	null	null	999	FALSE	FALSE	FALSE	Unit NormalizedByQcPeakHeight by alignment ID=-1	FALSE	FALSE	null	null	null	null	null	null	null	170.98	20220304 rerun Malagan plasma_11_20220304_011_QC1_pos_Col_A_011	739.19141:7726 740.19476:3735 741.19812:2328	200.04179:130 250.0383:178 269.05319:3310 323.0466:104 362.0015:1652 364.0033:154 406.01859:415 438.05539:313 439.05911:4850 440.0592:676 441.05301:392 491.98309:77 515.1073:5973 516.10339:1937 518.10651:85 537.0752:73 607.1413:106 612.97131:61 665.59882:126 695.10419:60 732.55841:357 736.10992:98 738.17902:842 739.1911:11235	7919.84	8715.12	8422.89	8199.76	10072.8	8520.96	7192.72	7366.4	7848.91	8499.53	0	9513.66	8521.39	7840.37	8190.76	8425.37	10668.7	7878.73
637	5.626	521.037	w/o MS2:Silibinin	[M+2H]2+		0.326	TRUE	null	521.033	C25H22O10	Flavonolignans	SEBFKMXJBCUCAI-HKTJVKLFSA-N	O=C1C=2C(O)=CC(O)=CC2OC(C3=CC=C4OC(CO)C(OC4=C3)C5=CC=C(O)C(OC)=C5)C1O	530	TRUE	TRUE	FALSE	Unit NormalizedByQcPeakHeight by alignment ID=-1	FALSE	FALSE	null	null	95.1	null	null	null	null	93.3	20220304 rerun Malagan plasma_91_20220304_091_37_1-002K-0_pos_Col_A_091	521.03662:5318 522.03997:4457 523.04333:4807	67.0534:245 71.0727:842 79.0545:171 81.0695:214 87.4807:145 91.0532:110 93.0694:903 95.0843:357 104.3039:310 104.898:11 105.3944:256 105.4078:460 109.102:1588 121.1016:404 123.1146:1102 126.0032:813 127.0765:109 133.08659:590 133.1024:590 137.1322:291 147.1151:406 147.9838:136 153.125:172 159.1174:265 161.1329:294 175.1458:186 184.2494:346 184.26849:538 184.33279:714 184.9026:697 184.93449:260 18…	4672.38	5536.42	5090.05	4914.38	4644.91	4642.09	4938.83	4210.47	4852.69	4128.56	0	5481.97	4747.95	5338.55	4878.85	3957.47	5496.14	4564.91
1956	2.543	1015.34	w/o MS2:Crocin	[M+H]+		0.957	FALSE	null	1015.34	C44H64O24	Diterpenoids	SEBIKDIMAPSUBY-RTJKDTQDSA-N	O=C(OC1OC(COC2OC(CO)C(O)C(O)C2O)C(O)C(O)C1O)C(=CC=CC(=CC=CC=C(C=CC=C(C(=O)OC3OC(COC4OC(CO)C(O)C(O)C4O)C(O)C(O)C3O)C)C)C)C	530	TRUE	TRUE	FALSE	Unit NormalizedByQcPeakHeight by alignment ID=-1	FALSE	FALSE	null	null	99.2	null	null	null	null	158.32	20220304 rerun Malagan plasma_77_20220304_077_QC4_pos_Col_A_077	1015.3432:9331 1016.34655:3148 1017.34991:0		8584	7500.09	8270.64	8780.96	8748.4	8411.31	8603.25	6721.17	8382.37	8774.99	0	6466.76	8010.14	7259.25	7266.18	7553.11	6805.75	7165.08
33	7.509	120.08	w/o MS2:Indoline	[M+H]+	similar chromatogram in higher mz_96	0.957	TRUE	null	120.081	C8H9N	Indolines	LPAGFVYQRIESJQ-UHFFFAOYSA-N	C1=CC=C2C(=C1)CCN2	530	TRUE	TRUE	FALSE	Unit NormalizedByQcPeakHeight by alignment ID=-1	FALSE	FALSE	null	null	70.3	null	null	null	null	343.15	20220304 rerun Malagan plasma_47_20220304_047_17_1-009K-8_pos_Col_A_047	120.0802:24815 121.08355:3481 122.08691:0	65.038:1021 69.137:424 70.0645:84 73.0274:90 77.0383:15838 78.0417:994 81.0529:68 91.0539:5267 92.0578:507 93.069:2081 102.0456:353 103.0539:14406 104.0568:1332 113.1636:638 117.102:47 118.0647:780 118.086:780 119.0705:651 120.0804:24420	16919.5	16350.4	15238.2	17783.8	21800.4	21059.4	18697.5	16130.6	14556.9	15366.5	0	9892.52	15971.2	17537.8	16393.9	13611.8	16643.3	14732.8
1385	5.088	778.574	Unknown	[M+H]+		0.5	TRUE	null	null	null	null	null	null	999	FALSE	FALSE	FALSE	Unit NormalizedByQcPeakHeight by alignment ID=-1	FALSE	FALSE	null	null	null	null	null	null	null	227.74	20220304 rerun Malagan plasma_13_20220304_013_1_1-010K-36_pos_Col_A_013	778.57269:13007 779.57604:6513 780.5794:6831	86.0959:1155 91.0539:115 97.1005:16 107.085:292 120.9649:690 121.0985:765 124.9996:509 131.086:613 135.11681:61 147.1138:96 158.69611:10 164.00861:1797 166.0677:28 183.46201:12 184.0737:72895 184.13:593 184.2505:110 184.26871:882 184.3333:1335 184.3952:1121 184.41611:1906 184.45531:271 184.5488:77 184.6931:198 184.7576:207 184.9023:866 184.9191:642 184.93469:652 184.9528:903 184.9682:912 184.983:…	18745.3	13810.4	12835.9	15041.7	14566.6	22970.6	18122.6	19948.8	18694.1	24964.6	0	18333.2	17672.3	16638.8	16787.4	21604.1	23559.3	22448.9
200	6.418	257.147	w/o MS2:Isocurcumenol	[M+Na]+	adduct linked to 181_[M+H]+	0.935	TRUE	6.29	257.15	C15H22O2	Guaianes	DEBDFZGNZTYPMF-NZBPQXDJSA-N	OC12OC3(CC1=C(C)C)C(C(=C)C2)CCC3C	530	TRUE	TRUE	FALSE	Unit NormalizedByQcPeakHeight by alignment ID=-1	FALSE	FALSE	null	null	61	100	null	null	null	138.32	20220304 rerun Malagan plasma_49_20220304_049_18_1-009K-0_pos_Col_A_049	257.1467:66162 258.15005:6704 259.15341:0	80.9931:272 81.0547:897 82.0621:199 96.0778:15858 97.0845:849 118.0865:608 132.1015:271 139.9576:85 140.0677:110049 140.14709:997 140.1582:997 140.3887:129 141.0712:6499 142.0717:352 145.104:428 174.0182:134 252.1579:116 252.18491:55 253.1991:112 254.1978:162 257.14679:37332	21808.8	17235.9	18026.2	19799.6	43872.1	27463.7	25363.8	14625.2	21510.8	23672.4	0	22293.4	22211.7	15795.2	25215.9	31453.5	48243.6	34184.2
1837	3.123	906.825	Unknown	[M+H]+		0.391	TRUE	null	null	null	null	null	null	999	FALSE	FALSE	FALSE	Unit NormalizedByQcPeakHeight by alignment ID=-1	FALSE	FALSE	null	null	null	null	null	null	null	1656.11	20220304 rerun Malagan plasma_11_20220304_011_QC1_pos_Col_A_011	906.82532:157086 907.82867:23343 908.83203:10680	158.9644:603 226.9516:3139 228.9559:124 294.93829:837 362.9256:4782 363.92639:792 430.91309:8169 432.91791:132 568.89941:773 634.87488:6336 636.88281:553 647.50238:427 702.86249:5016 704.86737:379 760.82581:348 770.84967:11137 771.49573:295 772.86011:502 773.67828:77 774.5094:51 775.5238:419	151913	147177	146500	147305	148931	147337	145341	142276	145466	142402	0	146186	141284	143554	147480	145384	150640	143451
946	2.506	634.876	Unknown	[M+H]+	ion correlated with 312; ion correlated with 1355	0.63	TRUE	null	null	null	null	null	null	999	FALSE	FALSE	FALSE	Unit NormalizedByQcPeakHeight by alignment ID=-1	FALSE	FALSE	null	null	null	null	null	null	null	895.58	20220304 rerun Malagan plasma_13_20220304_013_1_1-010K-36_pos_Col_A_013	634.8764:165889 635.87975:19339 636.88311:6369	90.9765:4847 158.96359:19691 226.9511:129606 227.13071:341 227.1758:503 227.2028:350 227.6698:235 227.95461:4518 228.07471:665 228.955:950 242.9283:515 294.93869:8676 295.93979:691 308.0144:1062 362.92551:74921 363.05151:406 363.93091:6329 364.9285:1765 430.91309:66935 431.04849:800 431.91739:3676 432.9227:1182 498.90091:63565 499.05899:1262 499.0705:503 499.54611:703 499.9028:8576 499.99219:365 …	164967	165773	167347	170518	170324	165812	166606	165895	164085	163016	0	167965	165622	162825	165299	164282	168201	163786
39	10.583	130.05	Pyroglutamic acid (not validated, isomer of 89); PlaSMA ID-88	[M+H]+	similar chromatogram in higher mz_122; similar chromatogram in higher mz_609; similar chromatogram in higher mz_639; similar chromatogram in higher mz_1018; similar chromatogram in higher mz_591; similar chromatogram in higher mz_614; similar chromatogram in higher mz_1030; similar chromatogram in higher mz_1078	0.957	TRUE	1.62	130.05	C5H7NO3	Amino acids	ODHCTXKNWHHXJC-UHFFFAOYNA-N	O=C(O)C1NC(=O)CC1	430	TRUE	TRUE	TRUE	Unit NormalizedByQcPeakHeight by alignment ID=-1	FALSE	FALSE	null	null	93.1	99.6	92.6	80.4	100	187.33	20220304 rerun Malagan plasma_41_20220304_041_14_1-014K-8$9_pos_Col_A_041	130.04961:54872 131.05296:3046 132.05632:750	69.0336:234 73.0276:99 74.0228:430 84.0441:218367 84.0542:218367 84.1177:1036 84.1465:1091 84.1578:1267 84.192:1032 84.2257:731 84.2409:684 84.2654:480 84.2709:344 84.3182:291 84.3422:483 84.3513:396 84.3947:331 84.4245:160 84.5156:120 84.5478:137 84.6049:644 84.6258:639 84.6382:350 84.6705:710 84.6819:710 84.6922:710 84.7286:535 84.7423:591 84.8729:162 84.9046:534 84.9171:534 85.0181:4488 85.028…	43904.2	35716.8	39449.9	38176	56380.8	46042.2	38480.9	41969.6	45168.3	45310.9	0	39349.4	40679.7	44566.4	53606.4	46987	55884.8	41498.4
152	10.289	218.039	Unknown	[M+Na]+	adduct linked to 125_[M+H]+	0.935	TRUE	null	null	null	null	null	null	999	FALSE	FALSE	FALSE	Unit NormalizedByQcPeakHeight by alignment ID=-1	FALSE	FALSE	null	null	null	null	null	null	null	101.65	20220304 rerun Malagan plasma_11_20220304_011_QC1_pos_Col_A_011	218.0387:5888 219.04205:1189 220.04541:0	70.0645:1303 78.9836:741 82.065:697 84.9593:1141 91.054:609 97.9681:1668 107.0833:515 115.0861:512 124.0861:1991 128.0174:582 138.1013:547 140.9614:1429 143.9576:597 149.0802:979 159.05231:512 163.039:609 172.0325:1488 182.9854:671 184.07111:612 212.0957:1644 212.18649:1947 214.1172:418	5598.09	7414.99	6718.74	6887.06	5194.38	6000.65	5716.89	5573.36	6736.32	6749.84	0	7618.46	5604.5	5241.95	7254.29	5354.37	6084.48	5541.02
639	10.591	521.126	w/o MS2:verproside	[M+H]+	similar chromatogram in higher mz_687	0.957	TRUE	null	521.127	C22H26O13	O-glycosyl compounds	DBUOUVZMYWYRRI-YWEKDMGLSA-N	O=C(OC1C2OC2(CO)C3C(OC=CC13)OC4OC(CO)C(O)C(O)C4O)C5=CC=C(O)C(O)=C5	530	TRUE	TRUE	FALSE	Unit NormalizedByQcPeakHeight by alignment ID=-1	FALSE	FALSE	null	null	100	null	null	null	null	131.4	20220304 rerun Malagan plasma_23_20220304_023_6_1-005K-0_pos_Col_A_023	521.12622:8749 522.12957:2269 523.13293:0	191.0406:3463 281.01089:175 306.04001:85 324.05069:1209 333.0491:116 337.0975:976 347.01489:610 351.0329:1205 353.07401:3614 354.0744:604 357.04379:290 359.0929:1472 369.0434:2379 370.0441:123 371.04871:198 375.0553:1673 493.27719:308 496.09741:388 506.14581:87 510.1189:1611 511.1214:125 512.10822:105 513.12903:314 514.10339:2108 514.13281:500 515.10699:5126 516.11182:1045 517.22247:107 518.11877…	6236.39	5976.6	4426.47	4885.22	5206.69	7656.88	7992.07	6886.04	7141.96	4906.99	0	5614.02	6426.69	6497.59	7389.67	6564.61	6303.39	6924.24
1335	0.782	768.495	w/o MS2:Monactin (NCGC00384608-01_C41H66O12)	[M+H]+		0.348	TRUE	null	768.489	C41H66O12	Macrolides and analogues	YPUPRVWRYDPGCW-IDBRQATOSA-N	O=C1OC(C)CC2OC(CC2)C(C(=O)OC(C)CC3OC(CC3)C(C(=O)OC(CC)CC4OC(CC4)C(C(=O)OC(C)CC5OC(CC5)C1C)C)C)C	530	TRUE	TRUE	FALSE	Unit NormalizedByQcPeakHeight by alignment ID=-1	FALSE	FALSE	null	null	93.1	null	null	null	null	81.07	20220304 rerun Malagan plasma_73_20220304_073_29_1-003K-36_pos_Col_A_073	768.49481:5196 769.49816:1841 770.50152:21413	87.0999:5 146.9819:320 162.9557:3003 164.957:258 184.05341:87781 184.0742:64098 184.2505:7455 184.2679:9452 185.1698:180 185.1848:323 185.463:369 185.4763:593 185.494:298 185.60899:173 185.6427:15 185.7382:235 412.1358:80 504.33719:335 575.50238:643 637.4549:425 695.46667:5 699.43408:748 705.48822:255 709.42108:1947 711.13843:326 711.44202:4682 711.57941:83 749.45819:124 749.57721:135 749.59839:9…	3543.21	3511.45	1678.78	2378.95	3775.74	4032.35	4393.21	3228.12	4017.62	2643.44	0	2449.68	3829.3	2284.82	3153.03	4361.69	3836.75	4426.15
700	0.63	535.4	Unknown	[M+H]+	ion correlated with 1212; ion correlated with 771; ion correlated with 592; ion correlated with 1932; ion correlated with 1826; ion correlated with 1884; ion correlated with 1738; similar chromatogram in higher mz_953	0.457	TRUE	null	null	null	null	null	null	999	FALSE	FALSE	FALSE	Unit NormalizedByQcPeakHeight by alignment ID=-1	FALSE	FALSE	null	null	null	null	null	null	null	98.37	20220304 rerun Malagan plasma_11_20220304_011_QC1_pos_Col_A_011	535.40259:3889 536.40594:0 537.4093:3839	87.0436:86 89.0594:198 95.0841:459 97.1007:313 105.0011:1843 105.0698:566 121.1005:947 124.0783:90 124.5852:170 131.07001:534 133.08591:3375 134.0882:90 147.0643:720 155.0985:152 157.0858:1230 157.10181:1230 177.1116:1744 177.61211:194 183.11819:256 185.1319:800 187.145:297 207.03191:435 221.0854:394 221.1367:880 223.0665:219 255.235:352 267.2128:139 273.67719:146 281.05151:6466 282.05121:1795 28…	3919.22	1637.1	2207.51	3271.88	3275.97	2619.3	2273.98	4698.24	3234.25	2215.23	0	1412.85	3704.78	2030.56	1782.68	3570.29	1967.51	1007.17
111	10.291	183.062	w/o MS2:Homovanillic acid	[M+H]+	adduct linked to 131_[M+NH4]+	0.391	TRUE	3.51	183.06	C9H10O4	Methoxyphenols	QRMZSPFSDQBLIX-UHFFFAOYSA-N	O=C(O)CC1=CC=C(O)C(OC)=C1	530	TRUE	TRUE	FALSE	Unit NormalizedByQcPeakHeight by alignment ID=-1	FALSE	FALSE	null	null	62	99.8	null	null	null	38.11	20220304 rerun Malagan plasma_73_20220304_073_29_1-003K-36_pos_Col_A_073	183.062:3881 184.06535:3098 185.06871:0	60.0562:832 68.0574:700 70.0647:8126 71.0662:1012 72.0428:585 72.0803:835 78.9843:1038 83.0605:1256 84.0795:968 94.039:715 95.0444:1741 96.0513:612 96.0682:718 110.0092:706 113.0026:376 113.0543:347 116.0697:1947 121.0494:462 124.0855:2165 126.1044:550 130.0984:638 130.1218:303 137.0549:774 141.05141:1121 142.05769:1615 157.1413:615 158.0927:1218 170.0925:615 175.1189:6926 176.1244:2168 177.05949…	2558.99	2645.21	2749.46	3142.14	2636.49	3003.68	2714.09	2691.24	2961	3885.77	0	3299.36	2667.18	2521.99	2392.6	3266.3	3348.51	2648.79
103	11.293	176.103	Citrulline	[M+H]+	similar chromatogram in higher mz_681; similar chromatogram in higher mz_128	0.957	TRUE	null	176.103	C6H13N3O3	L-alpha-amino acids	RHGKLRLOHDJJDR-BYPYZUCNSA-N	N[C@@H](CCCNC(O)=N)C(O)=O	430	TRUE	TRUE	TRUE	Unit NormalizedByQcPeakHeight by alignment ID=-1	FALSE	FALSE	null	null	96.1	null	91.2	96	100	19.08	20220304 rerun Malagan plasma_75_20220304_075_30_1-003K-0_pos_Col_A_075	176.1026:7886 177.10595:0 178.10931:0	70.0648:8419 70.7729:55 71.069:583 72.0454:147 84.0795:184 96.9717:75 97.9676:136 113.0708:2859 114.0547:940 114.1039:105 115.0855:533 116.0711:351 150.1042:115 159.0762:6444 160.08009:205 176.10339:1640	8617.57	8531.3	7133.62	6687.83	10708.7	8931.23	8368.47	10558	10155.7	9851.03	0	6236.31	7947.76	8127.33	8220.57	14606.2	12876.1	11293.2
875	12.994	603.294	w/o MS2:(2S)-5,7-dihydroxy-2-(4-hydroxyphenyl)-6-[(2S,3R,4R,5S,6R)-3,4,5-trihydroxy-6-[[(2R,3R,4R,5R,6S)-3,4,5-trihydroxy-6-methyloxan-2-yl]oxymethyl]oxan-2-yl]-2,3-dihydrochromen-4-one	[M+H]+		0.217	TRUE	null	603.297	C27H32O14	Flavonoid C-glycosides	HFSJWNXFQYKQNX-GTTIYPEBSA-N	O=C1C2=C(O)C(=C(O)C=C2OC(C3=CC=C(O)C=C3)C1)C4OC(COC5OC(C)C(O)C(O)C5O)C(O)C(O)C4O	530	TRUE	TRUE	FALSE	Unit NormalizedByQcPeakHeight by alignment ID=-1	FALSE	FALSE	null	null	95.4	null	null	null	null	69.14	20220304 rerun Malagan plasma_73_20220304_073_29_1-003K-36_pos_Col_A_073	603.29352:4387 604.29687:2469 605.30023:1406	155.0105:765 177.1226:426 269.2262:1068 287.2374:1379 299.04971:629 339.28589:641 361.27359:2571 581.30548:1191 603.29358:4074	2474.27	1842.36	2377.96	1787.39	3265.45	3370.38	2648.83	1856.06	2384.82	1845.92	0	2233.44	2286.91	2543.27	2112.71	2646.91	3348.86	2188.31
120	8.459	189.159	NEPSILON,NEPSILON,NEPSILON-TRIMETHYLLYSINE	[M+H]+		0.913	TRUE	null	189.16	C9H20N2O2	Alpha amino acids	MXNRLFUSFKVQSK-UHFFFAOYSA-N	O=C([O-])C(N)CCCC[N+](C)(C)C	430	TRUE	TRUE	TRUE	Unit NormalizedByQcPeakHeight by alignment ID=-1	FALSE	FALSE	null	null	90.2	null	84.1	87.5	85.7	20.55	20220304 rerun Malagan plasma_17_20220304_017_3_1-010K-0_pos_Col_A_017	189.1593:6451 190.16265:1074 191.16601:0	60.0801:523 67.0538:279 68.0491:79 84.0809:3984 97.076:50 98.962:111 130.08521:1650 131.0901:98 144.13901:403 149.0941:80 171.1492:323 189.11279:182 189.15919:4000	5241.73	4335.53	6453.6	6491.41	6224.19	10681.1	5436.6	7504.29	4765.72	7926.98	0	4033.91	4893.16	3406.26	3754.19	6223.09	4793.24	4842.02
1983	3.198	1044.8	Unknown	[M+H]+		0.239	FALSE	null	null	null	null	null	null	999	FALSE	FALSE	FALSE	Unit NormalizedByQcPeakHeight by alignment ID=-1	FALSE	FALSE	null	null	null	null	null	null	null	163.38	20220304 rerun Malagan plasma_73_20220304_073_29_1-003K-36_pos_Col_A_073	1044.80408:9230 1045.80743:1537 1046.81079:0		8300.15	7833.18	5500	8060.82	8021.63	7947.9	7681.32	7615.26	8086.21	7449.96	0	8403.39	7650.13	8634.02	8262.93	7371.72	7838.22	7475.39
596	5.699	508.376	Unknown	[M+H]+		0.935	TRUE	null	null	null	null	null	null	999	FALSE	FALSE	FALSE	Unit NormalizedByQcPeakHeight by alignment ID=-1	FALSE	FALSE	null	null	null	null	null	null	null	299.35	20220304 rerun Malagan plasma_11_20220304_011_QC1_pos_Col_A_011	508.37659:13915 509.37994:5439 510.3833:12781	81.0695:754 87.0993:555 89.0599:164 96.0895:174 104.0491:120 104.1501:1056 104.275:1213 104.3039:1865 104.3864:185 104.4201:203 104.4549:919 104.4799:1311 104.4898:1522 104.5171:967 104.5873:585 104.6586:655 104.6939:1231 104.8286:204 104.9333:30 105.5857:429 105.6201:529 109.1002:1866 111.1156:346 116.1087:112 123.1147:767 127.0053:121 184.0739:19879 184.16229:9530 184.1786:16330 184.24899:1756 …	14382.2	15392.8	20907.9	15079.8	16515.8	13881	14910.4	22074.5	14676.6	18887.2	0	16651.2	15610.7	17069	18092.9	17116.7	22706.1	15291.7
460	6.886	452.276	w/o MS2:PF-1052_130138	[M+H]+		0.152	TRUE	null	452.277	C26H39NO4	N-alkylpyrrolidines	NPWKEUKXVOMELT-LNVKXUELSA-N	O=C1C(C(=O)C(N1C)C(C)CC)=C(O)C2C(C=CC3CC(C)CC(C)C32)C4(OC4C)C	530	TRUE	TRUE	FALSE	Unit NormalizedByQcPeakHeight by alignment ID=-1	FALSE	FALSE	null	null	99.7	null	null	null	null	9.63	20220304 rerun Malagan plasma_73_20220304_073_29_1-003K-36_pos_Col_A_073	452.27621:5988 453.27956:1778 454.28292:27030	89.0624:553 177.1116:571 239.1478:488 282.28:635 311.06049:262 311.25839:2682 311.47369:224 312.2616:838 313.27469:5738 314.2724:1044 371.16409:3124 372.168:888 434.26529:1297 436.27991:1562 437.28:750 450.36569:212 452.27631:4109 452.39529:976	2358.98	861.744	1145.85	404.533	2254.3	2408.01	2832.99	1278.94	1813.86	1425.55	0	1429.78	2194.53	848.194	1554.34	1958.19	4127.82	2812.18
529	7.805	490.285	w/o MS2:MMV676063	[M+H]+		0.261	TRUE	null	490.287	C30H36FN3O2	N-phenylureas	QOUIVZIZMDEBJC-YTMVLYRLSA-N	FC1=CC(N=C(O)NC2=CC=C(C=C2)CCCC)=CC=C1OC3CCCCC3N(C=4C=CC=CC4)C	530	TRUE	TRUE	FALSE	Unit NormalizedByQcPeakHeight by alignment ID=-1	FALSE	FALSE	null	null	99.1	null	null	null	null	79.76	20220304 rerun Malagan plasma_67_20220304_067_26_1-012K-36_pos_Col_A_067	490.28549:107546 491.28884:26481 492.2922:7059	87.0432:707 89.0582:2314 103.0383:8183 121.0875:330 131.071:1825 133.08501:11202 134.0892:571 147.0645:3269 163.09731:738 175.0974:1436 177.11211:5219 191.0909:1889 207.12289:1305 219.12289:482 221.1366:1778 235.1176:2522 265.16159:621 279.1449:833 309.18799:142 367.19559:573 371.2291:391 385.20511:694 411.22061:155 427.25241:934 428.2514:208 437.23349:2089 438.23441:390 455.23999:1039 456.254:15…	5655.23	204.534	0	0	3719.02	2409.65	1601.32	167.331	439.576	0	0	10054	6125.3	2360.34	703.448	890.258	0	1233.06
1087	0.645	707.491	Unknown	[M+Na]+	adduct linked to 1024_[M+H]+	0.957	TRUE	null	null	null	null	null	null	999	FALSE	FALSE	FALSE	Unit NormalizedByQcPeakHeight by alignment ID=-1	FALSE	FALSE	null	null	null	null	null	null	null	55.65	20220304 rerun Malagan plasma_11_20220304_011_QC1_pos_Col_A_011	707.49072:37622 708.49407:61381 709.49743:24024	87.044:341 155.17979:94 221.084:1523 241.0712:157 281.05289:401 283.2644:94 297.08121:268 309.18869:14 335.22079:112 341.01611:343 342.01791:82 357.06689:426 371.09979:964 373.09851:548 374.09689:362 411.34579:534 429.08701:580 430.09351:118 438.96619:63 439.2048:3252 439.70261:64 440.19531:1041 440.20801:1041 445.12149:4 446.1188:374 447.12051:761 493.4209:148 495.2659:39817 495.83411:106 495.96…	37035.5	30569.3	39239.8	42028.2	31285.4	31408.1	29697.6	47206.4	38935.7	52061.6	1679.97	38227.2	35122.8	34758.4	30699.9	30780.2	30024.9	37852.6
1603	5.742	813.684	Unknown	[M+H]+		0.196	TRUE	null	null	null	null	null	null	999	FALSE	FALSE	FALSE	Unit NormalizedByQcPeakHeight by alignment ID=-1	FALSE	FALSE	null	null	null	null	null	null	null	37.77	20220304 rerun Malagan plasma_19_20220304_019_4_1-005K-8_pos_Col_A_019	813.68359:13625 814.68694:6711 815.6903:14524	98.9846:47 133.0842:50 184.0728:14386 184.4424:79 626.58228:1137 750.57709:1168 751.57629:356 764.59528:502	15293.8	13416.3	16093.4	13488.9	14644	13149.2	14292.2	15516.1	15755.2	15662	0	18265.6	14364.7	15295.8	15249.2	21164.8	20720.4	20198.3
811	5.478	572.368	w/o MS2:NCGC00168955-03![3-hydroxy-1-oxo-1-(2,3,4,5,6-pentahydroxyhexoxy)decan-5-yl] 3,5-dihydroxydecanoate	[M+H]+		0.13	TRUE	null	572.364	C26H50O12	Fatty alcohols	JPGYRFJJNVYGPI-UHFFFAOYSA-N	O=C(OCC(O)C(O)C(O)C(O)CO)CC(O)CC(OC(=O)CC(O)CC(O)CCCCC)CCCCC	530	TRUE	TRUE	FALSE	Unit NormalizedByQcPeakHeight by alignment ID=-1	FALSE	FALSE	null	null	92.9	null	null	null	null	232.8	20220304 rerun Malagan plasma_51_20220304_051_19_1-008K-8_pos_Col_A_051	572.36841:13978 573.37176:6196 574.37512:2457	86.0964:2000 104.1064:21845 105.1099:2278 121.0997:38 125:1980 146.98109:945 148.1136:1115 166.0629:1476 184.0731:35622 185.0762:5486 186.0759:1104 207.0197:84 258.10919:445 266.09381:781 283.1058:570 284.10721:656 369.34131:82 509.26199:394 510.2655:1530 511.27328:1427 513.29449:568 516.3064:170 518.32019:2332 524.36548:248 531.24908:5862 551.33087:5004 552.34021:4871 553.34509:1559 554.35577:10…	11759.3	11440.1	14709.4	10651.1	12319.6	12479	12331.6	12357.2	14100.8	13222	0	11958	12767	8249.45	12517	11361.9	15678.9	10669.7
648	5.632	522.29	w/o MS2:taurochenodeoxycholic acid	[M+H]+		0.326	TRUE	null	522.287	C26H45NO6S		BHTRKEVKTKCXOH-GGFGVLMTSA-N	O=S(=O)(O)CCN=C(O)CCC(C)C1CCC2C3C(O)CC4CC(O)CCC4(C)C3CCC12C	530	TRUE	TRUE	FALSE	Unit NormalizedByQcPeakHeight by alignment ID=-1	FALSE	FALSE	null	null	96.7	null	null	null	null	68.02	20220304 rerun Malagan plasma_41_20220304_041_14_1-014K-8$9_pos_Col_A_041	522.28967:4095 523.29302:4544 524.29638:1681	60.0806:803 71.0723:1933 81.0694:588 86.096:22859 87.0987:3023 93.0692:494 95.0848:2523 97.102:522 98.9831:2331 104.1067:125917 104.1498:5416 104.185:2859 104.2245:1697 104.2403:2728 104.2525:1271 104.2889:1461 104.3851:69 104.4193:974 104.4787:73 104.4881:330 104.5513:907 104.6937:654 104.7179:787 104.7306:1359 104.7432:1053 104.7549:1629 104.7689:1675 104.7804:1852 104.7926:2428 104.804:2295 10…	2862.16	3379.21	2726.19	2405.81	2570.38	2681.41	2655.68	2955.77	2833.41	2787.43	0	3541.38	3108.11	2576.49	3555.05	3131.83	4279.86	2707.28
1509	5.137	795.634	Unknown	[M+H]+		0.37	TRUE	null	null	null	null	null	null	999	FALSE	FALSE	FALSE	Unit NormalizedByQcPeakHeight by alignment ID=-1	FALSE	FALSE	null	null	null	null	null	null	null	63.93	20220304 rerun Malagan plasma_11_20220304_011_QC1_pos_Col_A_011	795.62799:4871 796.63134:2024 797.6347:0	86.0962:2173 91.0552:296 98.9837:422 105.0689:170 107.0841:220 119.086:323 120.9656:273 124.9994:2277 131.0844:279 147.1165:113 164.0089:678 181.1011:114 184.0732:157868 184.17799:1984 184.19209:1998 184.24899:3232 184.26801:2465 184.31531:1163 184.33:1378 184.3613:863 184.39771:138 184.4119:55 184.42619:365 184.4397:127 184.4729:1039 184.4847:1073 184.5134:408 184.53281:467 184.5811:947 184.6179…	5033.76	6510.3	5730.59	5257.69	2056.89	3039.33	3189.86	4609.51	5149.25	4108.45	0	4474.46	4631.8	4195.19	3833.84	4458.49	3600.07	4334.09
694	5.617	532.339	w/o MS2:(1S,2S,6S,9S,10S,11R,12R,13S,14S,15S,16R,18S,19S,22S,23R,25R)-6,10,19-trimethyl-24-oxa-4-azaheptacyclo[12.12.0.0?,??.0?,?.0??,??.0??,??.0??,??]hexacosane-10,12,13,14,16,22,23-heptol	[M+H]+		0.174	TRUE	null	532.334	C27H43NO8	Cerveratrum-type alkaloids	RNPABQVCNAUEIY-YFHOBTAISA-N	OC1CC2C3(O)OC4(CC5C6CN7CC(C)CCC7C(O)(C)C6C(O)C(O)C5(O)C14)C2(C)CCC3O	530	TRUE	TRUE	FALSE	Unit NormalizedByQcPeakHeight by alignment ID=-1	FALSE	FALSE	null	null	90.7	null	null	null	null	74.94	20220304 rerun Malagan plasma_73_20220304_073_29_1-003K-36_pos_Col_A_073	532.33917:4298 533.34252:1154 534.34588:1720	81.0714:289 104.1065:19877 105.1101:1049 119.0854:54 121.1:149 146.9814:1807 147.9857:174 166.0614:1671 176.9915:167 183.8633:57 207.0202:10 225.03149:1644 266.0954:2026 267.10172:218 284.1058:708 285.1105:799 286.10269:1024 327.20001:92 337.27341:313 338.2742:202 359.2536:59 439.21951:1286 473.26349:1609 474.26349:380 476.23929:241 481.22919:498 483.24829:40564 484.2511:10475 494.23291:672 502.3…	3232.18	3910.94	3088.28	3355.89	1278.32	1382.05	2009.07	3540.96	3597.84	3943.66	0	3126.08	3194.33	3004.15	2797.39	3255.4	2538.86	2342.37
1529	0.778	798.539	Unknown	[M+H]+	adduct linked to 1621_[M+Na]+	0.957	TRUE	null	null	null	null	null	null	999	FALSE	FALSE	FALSE	Unit NormalizedByQcPeakHeight by alignment ID=-1	FALSE	FALSE	null	null	null	null	null	null	null	3099.06	20220304 rerun Malagan plasma_11_20220304_011_QC1_pos_Col_A_011	798.53748:207919 799.54083:93702 800.54419:39333	83.0845:76 86.0962:1653 87.0997:449 128.0061:76 146.9818:1639 162.9556:96667 163.14301:185 163.2261:187 163.3315:51 163.7377:48 163.95889:2967 164.0472:50 164.9543:8578 167.1463:53 184.0732:49679 184.1935:11028 184.2505:8200 184.2679:8148 184.5493:2296 314.27179:54 481.20859:166 575.50293:5142 576.50342:1840 577.51349:2368 578.52252:890 600.5108:18 611.44592:243 613.45898:14738 614.46521:6401 615…	199751	181452	187356	150492	190115	185614	184897	157664	185666	170235	0	178286	183660	164946	215074	178340	168705	174704
774	5.577	560.311	Unknown	[M+H]+		0.826	TRUE	null	null	null	null	null	null	999	FALSE	FALSE	FALSE	Unit NormalizedByQcPeakHeight by alignment ID=-1	FALSE	FALSE	null	null	null	null	null	null	null	77.33	20220304 rerun Malagan plasma_11_20220304_011_QC1_pos_Col_A_011	560.30573:3046 561.30908:1774 562.31244:5609	95.0846:456 104.1065:9509 105.1102:779 124.9993:541 146.9817:1000 148.112:421 166.0623:1556 184.07269:3785 187.0705:485 210.5302:685 225.0331:1500 266.0976:1265 283.10449:568 284.10559:1676 285.1084:1003 286.10089:2265 383.66571:456 490.2132:468 499.22809:1362 501.2291:524 503.25229:2038 505.23059:2424 507.25351:1335 509.26251:1262 510.2648:988 522.26709:924 549.31628:2071 549.3631:7179 550.26367…	3318.19	7215.05	5869.87	4660.06	4318.89	3452.59	2880.98	3209.96	3677.09	4094.57	0	3797.67	3480.07	3674.56	3804.27	3912.08	3402.57	3616.6
628	5.367	520.34	LPC 18:2; PlaSMA ID-2753	[M+H]+	adduct linked to 722_[M+Na]+	0.957	TRUE	9.52	520.341	C26H50NO7P	Lipids	SPJFYYJXNPEZDW-UHFFFAOYNA-N	O=C(OCC(O)COP(=O)([O-])OCC[N+](C)(C)C)CCCCCCCC=CCC=CCCCCC	430	TRUE	TRUE	TRUE	Unit NormalizedByQcPeakHeight by alignment ID=-1	FALSE	FALSE	null	null	89.6	99.9	73.9	92.4	100	822.8	20220304 rerun Malagan plasma_93_20220304_093_38_1-002K-36_pos_Col_A_093	520.34021:525493 521.34356:233385 522.34692:344413	71.0732:1256 81.0699:565 86.0959:29241 87.099:2582 91.0526:1041 93.0693:782 95.0853:1003 98.9833:1429 104.1065:188324 104.1893:415 104.2531:515 104.2914:529 104.4379:600 104.4655:515 104.7298:532 104.7551:347 104.8681:294 105.0768:482 105.1101:8476 107.0861:544 109.1006:1015 121.1012:718 124.9994:38088 126.0025:1815 146.981:15209 163.01579:1835 163.11079:565 166.06171:7750 175.146:747 181.0267:17…	449573	468182	443735	465360	515729	503690	464854	470122	481017	453869	0	503326	487024	491399	507014	448368	539166	456466
438	5.927	440.277	1-Lauroyl-2-hydroxy-sn-glycero-3-phosphocholine; LC-ESI-QTOF; MS2; CE	[M+H]+		0.239	TRUE	null	440.277	C20H42NO7P	1-acyl-sn-glycero-3-phosphocholines	BWKILASWCLJPBO-LJQANCHMSA-N	CCCCCCCCCCCC(=O)OC[C@@H](O)COP([O-])(=O)OCC[N+](C)(C)C	430	TRUE	TRUE	TRUE	Unit NormalizedByQcPeakHeight by alignment ID=-1	FALSE	FALSE	null	null	84.7	null	78.9	76.8	83.3	11.42	20220304 rerun Malagan plasma_69_20220304_069_27_1-012K-12_pos_Col_A_069	440.27441:6834 441.27776:1946 442.28112:0	104.1067:1086 125.0004:162 133.084:286 184.0719:2964 199.0954:86 239.1481:56 248.12109:90 422.2594:324 435.22821:150 440.27689:5195	2716.38	4148.84	795.114	984.047	1687.34	1601.09	2735.28	1271.24	1286.21	608.798	0	128.676	2498.39	932.29	1694.68	534.982	1327.74	3355.19
1721	0.73	854.724	Unknown	[M+H]+		0.152	TRUE	null	null	null	null	null	null	999	FALSE	FALSE	FALSE	Unit NormalizedByQcPeakHeight by alignment ID=-1	FALSE	FALSE	null	null	null	null	null	null	null	53.22	20220304 rerun Malagan plasma_29_20220304_029_9_1-007K-8_pos_Col_A_029	854.72351:4132 855.72686:3143 856.73022:9483	104.1064:5534 112.1568:1032 113.163:85654 113.2395:401 113.3891:679 114.1651:1318 114.1873:1431 124.9998:31 184.17371:88 201.10741:513 286.00131:93 373.30771:880 374.30969:1310 392.3197:3800 502.32419:312 775.59497:567 793.87061:65	2332.35	1116.48	2067.95	1965.62	2139.41	1851.28	2454.3	2575.56	2410.86	3947.95	0	2376.06	2272.14	1446	1787.24	2688.26	2163.59	2606.82
1014	2.165	679.023	Unknown	[M+H]+		0.935	TRUE	null	null	null	null	null	null	999	FALSE	FALSE	FALSE	Unit NormalizedByQcPeakHeight by alignment ID=-1	FALSE	FALSE	null	null	null	null	null	null	null	99.92	20220304 rerun Malagan plasma_11_20220304_011_QC1_pos_Col_A_011	679.02472:4839 680.02807:3791 681.03143:1402	249.02589:146 294.00479:97 317.01221:1350 332.9906:405 339.08459:3018 340.08621:652 361.23169:331 362.23441:168 406.0723:94 407.07471:4121 408.08139:817 468.95999:255 536.95721:808 543.05341:2989 544.04993:468 545.05328:122 611.03131:914 617.41553:89 635.435:109 639.40149:114 639.45312:685 640.4632:441 641.41028:126 641.47168:1822 642.47699:645 643.43549:427 644.43121:142 645.44818:355 669.39838:…	4676.41	4327.93	4464.24	5020.41	5159.35	5913.65	4322.97	4935.86	4464.91	5238.04	0	5342.2	5082.29	4092.43	5158.23	5482.95	5225.53	5751.21
297	7.05	352.165	w/o MS2:(2R,3R,4S,5R)-2-(6-((E)-4-hydroxy-3-methylbut-2-enylamino)-9H-purin-9-yl)-5-(hydroxymethyl)tetrahydrofuran-3,4-diol	[M+H]+		0.457	TRUE	2.86	352.16	C15H21N5O5	Purine nucleosides	GOSWTRUMMSCNCW-HNNGNKQASA-N	OCC(=CCNC1=NC=NC2=C1N=CN2C3OC(CO)C(O)C3O)C	530	TRUE	TRUE	FALSE	Unit NormalizedByQcPeakHeight by alignment ID=-1	FALSE	FALSE	null	null	68.2	99.9	null	null	null	58.12	20220304 rerun Malagan plasma_75_20220304_075_30_1-003K-0_pos_Col_A_075	352.1651:6333 353.16845:2228 354.17181:0	103.0534:213 113.061:82 120.08:3329 121.0834:287 125.095:94 130.0667:105 159.0916:95 188.069:2419 189.075:160 205.09599:2313 206.09959:122 230.10361:89 352.16519:3477	3024.16	2236.58	2757.57	2661.22	4348.24	3213.71	3745.88	2906.32	1601.84	2562.84	0	4531.88	3288.93	4484.34	4563.77	2286.36	2821.66	2799.16
1672	0.753	838.629	Unknown	[M+H]+		0.109	TRUE	null	null	null	null	null	null	999	FALSE	FALSE	FALSE	Unit NormalizedByQcPeakHeight by alignment ID=-1	FALSE	FALSE	null	null	null	null	null	null	null	179.19	20220304 rerun Malagan plasma_49_20220304_049_18_1-009K-0_pos_Col_A_049	838.62817:9713 839.63152:7626 840.63488:3131	86.0958:2146 104.1076:1043 113.1632:12595 114.1664:707 124.9991:1509 148.6692:127 162.9554:23179 163.9597:611 164.9529:1508 184.0731:161918 184.13181:1366 184.1774:1115 184.194:1115 184.22881:1080 184.25011:1450 184.271:1094 184.31509:761 184.3593:565 184.39639:540 184.444:238 184.4711:370 184.6203:434 184.6288:354 184.6779:392 184.7103:561 184.8853:431 184.903:682 184.91949:696 184.9525:387 184.…	10968.2	12253.6	13181.4	12397	10152.5	11100.5	12242.4	15032	14378.8	14938.8	0	11104.3	10266.2	7501.84	8968.95	11198	11970	10937.7
1425	5.672	782.962	Unknown	[M+H]+	similar chromatogram in higher mz_1966	0.261	TRUE	null	null	null	null	null	null	999	FALSE	FALSE	FALSE	Unit NormalizedByQcPeakHeight by alignment ID=-1	FALSE	FALSE	null	null	null	null	null	null	null	64.84	20220304 rerun Malagan plasma_35_20220304_035_11_1-001K-36_pos_Col_A_035	782.96198:3231 783.96533:2350 784.96869:741	86.0952:143 104.1065:3763 186.07739:411 459.24609:636 478.33139:588 496.3389:3052 497.3476:497 518.32062:4310 519.32281:893 520.33759:570 550.2597:576 653.35651:1287 760.72937:98 770.46759:259 770.96381:1388 771.46411:1612 772.46887:470 775.61389:114 781.95331:650 781.97278:675 782.44263:457 782.46167:709 782.96539:1384 783.30591:646	2608.41	1865.86	1809.06	2379.49	2589.45	2436.78	2500.99	1720.91	2050.33	2679.34	0	3016.34	2832.88	3335.93	3839.34	2715.21	2884.04	3601.1
1066	5.257	703.576	Unknown	[M+2H]2+		0.957	TRUE	null	null	null	null	null	null	999	FALSE	FALSE	FALSE	Unit NormalizedByQcPeakHeight by alignment ID=-1	FALSE	FALSE	null	null	null	null	null	null	null	1975.55	20220304 rerun Malagan plasma_11_20220304_011_QC1_pos_Col_A_011	703.57721:448822 704.58056:621487 705.58392:248657	71.0729:1915 80.9725:854 86.096:33675 86.1144:33757 87.0995:1713 98.9833:5778 104.1065:6428 105.1116:367 121.102:304 121.6596:99 124.9994:56472 126.0025:696 127.0039:1048 133.0994:39 166.06219:7119 183.0446:90 183.58321:210 183.92821:674 183.96741:1060 184.01781:1594 184.0755:467475 184.09689:668475 184.1123:504904 184.1304:245303 184.16161:202043 184.1769:241047 184.1926:148953 184.2099:47108 18…	471429	635811	555885	593854	540757	544649	553898	554915	539758	546840	0	568946	502391	534895	497118	529136	532995	520681
74	10.584	156.076	w/o MS2:His	[M+H]+		0.109	TRUE	null	156.077	C6H9N3O2	Histidine and derivatives	HNDVDQJCIGZPNO-YFKPBYRVSA-N	N[C@@H](CC1=CN=CN1)C(O)=O	530	TRUE	TRUE	FALSE	Unit NormalizedByQcPeakHeight by alignment ID=-1	FALSE	FALSE	null	null	71.6	null	null	null	null	98.72	20220304 rerun Malagan plasma_91_20220304_091_37_1-002K-0_pos_Col_A_091	156.076:8220 157.07935:0 158.08271:0	66.0335:218 70.9563:87 72.0433:155 74.0227:188 81.0454:611 82.0516:689 83.0598:2070 84.0439:27382 84.0811:105 85.0461:1114 86.0495:576 93.0441:1721 95.0597:189 96.0688:153 97.0376:100 102.0541:340 110.0705:7225 130.0497:22940 131.05341:1072 151.048:4152 152.03169:3328 152.1165:207 153.0343:109 156.0759:4345	5926.52	6309.85	6976.74	6808.58	8235.92	7829.65	6580.94	6424.9	6462.99	6565.52	0	5927.71	6404.64	5792.08	6060.23	6801.03	7215.21	5171.34
1771	3.578	876.568	Unknown	[M+H]+		0.652	TRUE	null	null	null	null	null	null	999	FALSE	FALSE	FALSE	Unit NormalizedByQcPeakHeight by alignment ID=-1	FALSE	FALSE	null	null	null	null	null	null	null	231.85	20220304 rerun Malagan plasma_11_20220304_011_QC1_pos_Col_A_011	876.56787:20934 877.57122:9600 878.57458:5798	86.0949:11 146.9807:514 184.07359:0 548.30121:63 623.49878:509 625.52148:795 626.51538:654 702.86072:36 743.45648:65 744.46722:570 745.47827:929 746.48163:4 747.49158:2271 748.50348:883 749.50751:2854 750.50983:852 751.52283:815 752.52948:495 755.49957:464 757.51459:489 759.52887:86	21963.7	18351.5	15747.4	18145.7	23148.4	22358.9	21062.9	20117.3	22364.2	19294.1	0	23577.5	20536.2	20236.2	21781.2	19015.7	23925.9	21116.8
644	5.635	521.932	Unknown	[M+H]+		0.109	TRUE	null	null	null	null	null	null	999	FALSE	FALSE	FALSE	Unit NormalizedByQcPeakHeight by alignment ID=-1	FALSE	FALSE	null	null	null	null	null	null	null	78.17	20220304 rerun Malagan plasma_35_20220304_035_11_1-001K-36_pos_Col_A_035	521.92188:3060 522.92522:2498 523.92858:2583	71.0731:691 79.0554:154 81.0697:557 86.096:21626 87.1006:2206 95.0838:785 97.0644:183 98.9833:1195 104.1067:77918 104.1499:5221 104.1845:1629 104.2238:536 104.2401:2251 104.2551:2758 104.275:1664 104.3042:502 104.3853:11 104.4284:677 104.4881:464 104.5178:314 104.551:721 104.5856:239 104.6566:173 104.6937:581 104.7179:1224 104.731:1015 104.7672:1255 104.7801:1154 104.8037:503 104.8152:854 104.829…	3037.46	2593.07	2612.09	2944.45	3297.94	3822.7	2768	3817.28	2628.07	3251.27	0	4178.29	2820.94	3085.62	3375.39	3149.52	4422.23	2639.68
1613	0.773	818.51	Unknown	[M+Na]+	adduct linked to 1515_[M+H]+	0.957	TRUE	null	null	null	null	null	null	999	FALSE	FALSE	FALSE	Unit NormalizedByQcPeakHeight by alignment ID=-1	FALSE	FALSE	null	null	null	null	null	null	null	408.69	20220304 rerun Malagan plasma_11_20220304_011_QC1_pos_Col_A_011	818.50922:24357 819.51257:12624 820.51593:149861	86.0965:5282 87.0992:232 98.9857:734 146.9816:608 162.9556:82843 163.4758:74 163.95689:1449 164.95351:6924 184.07339:38772 184.72749:46 265.25241:127 457.21191:59 504.3428:76 600.50702:186 601.5202:1177 603.53302:2357 604.5387:1496 605.54822:601 625.52051:618 626.51538:529 627.52881:740 635.44202:2740 636.44342:766 637.4563:14972 638.46332:6447 639.4718:8065 640.47662:3949 641.48962:8848 642.4928…	24234.4	13241.7	10701.8	12513.9	16591.5	24836.9	26816.8	16864.8	16013.8	16164.8	0	14912	22689.9	28316.4	17246.8	33790.1	23029.5	22698.8
1438	3.808	784.585	Unknown	[M+2H]2+		0.957	TRUE	null	null	null	null	null	null	999	FALSE	FALSE	FALSE	Unit NormalizedByQcPeakHeight by alignment ID=-1	FALSE	FALSE	null	null	null	null	null	null	null	915.33	20220304 rerun Malagan plasma_11_20220304_011_QC1_pos_Col_A_011	784.58521:605077 785.58856:411691 786.59192:402278	86.4737:66 86.7019:170 98.9842:6579 104.1064:10770 113.0691:156 126.0023:790 127.0037:772 136.8434:126 146.98151:29811 147.00459:30110 147.98489:339 159.83949:139 166.0625:1011 177.1315:106 183.6579:122 183.8414:234 183.9948:457 184.04961:307998 184.1304:38463 184.1925:5892 184.21001:6641 184.2706:8357 184.2946:40710 184.664:883 184.8075:1062 185.0489:430 185.1328:63 185.1524:1049 185.1949:2750 1…	589182	529877	489749	504778	535190	559184	541301	553618	554740	548484	0	571290	542488	504431	572643	505337	552200	554163
219	9.273	276.144	w/o MS2:anabasamine	[M+H]+		0.196	TRUE	4.36	276.15	C16H19N3	Bipyridines and oligopyridines	TZRDBHMKTWECOV-INIZCTEOSA-N	N1=CC=CC(=C1)C=2N=CC(=CC2)C3N(C)CCCC3	530	TRUE	TRUE	FALSE	Unit NormalizedByQcPeakHeight by alignment ID=-1	FALSE	FALSE	null	null	68.1	99.9	null	null	null	78.77	20220304 rerun Malagan plasma_17_20220304_017_3_1-010K-0_pos_Col_A_017	276.1438:5581 277.14715:1044 278.15051:0	85.0276:978 88.0752:443 95.0846:145 149.0222:309 274.27261:666 276.14551:4779	2464.89	5126.9	4886.41	5363.72	1480.07	1451.88	1795.55	2272.17	2307.49	2337.24	107.267	2265.68	2637.54	1655.66	1787.44	2191.35	1984.72	1920.42
1865	10.09	931.523	Unknown	[M+H]+		0.63	FALSE	null	null	null	null	null	null	999	FALSE	FALSE	FALSE	Unit NormalizedByQcPeakHeight by alignment ID=-1	FALSE	FALSE	null	null	null	null	null	null	null	72.55	20220304 rerun Malagan plasma_93_20220304_093_38_1-002K-36_pos_Col_A_093	931.52271:4355 932.52606:2609 933.52942:2183		3668.47	2338.54	2698.76	2373.58	3337.71	3832.84	3594.29	2963.48	2236.53	2621.04	0	3876.63	3793.91	3274.52	3878	4010.48	4247.69	4205.19
1554	5.153	803.688	Unknown	[M+H]+		0.196	TRUE	null	null	null	null	null	null	999	FALSE	FALSE	FALSE	Unit NormalizedByQcPeakHeight by alignment ID=-1	FALSE	FALSE	null	null	null	null	null	null	null	101.79	20220304 rerun Malagan plasma_23_20220304_023_6_1-005K-0_pos_Col_A_023	803.68689:5654 804.69024:1424 805.6936:0	79.0529:33 81.0697:199 83.086:82 86.0958:954 97.1015:248 104.1064:641 105.0706:260 119.0869:719 120.9671:47 131.08611:607 133.1008:547 135.11659:280 146.983:612 162.9518:59 183.1153:233 184.23061:1033 184.24899:1703 184.27119:1184 184.2847:777 184.3287:546 184.3598:453 184.397:411 184.504:461 184.526:409 184.5482:3 184.5825:545 184.6512:605 184.69341:822 184.7249:373 184.8065:433 184.8567:78 185.…	6495.27	6627.77	7900.13	6668.48	4476.85	3919.51	5870.67	5911.09	7613.24	6258.41	0	6466.44	5979.53	6857.78	6658.65	7890.28	6291.95	6293.93
640	5.621	521.193	w/o MS2:(1R,19R,20S)-19-ethenyl-18-{[(2S,3R,4S,5S,6R)-3,4,5-trihydroxy-6-(hydroxymethyl)oxan-2-yl]oxy}-17-oxa-3,13-diazapentacyclo[11.8.0.0?,??.0?,?.0??,??]henicosa-2(10),4(9),5,7,15-pentaen-14-one	[M+H]+		0.261	TRUE	null	521.189	C26H30N2O8	Beta carbolines	LBRPLJCNRZUXLS-YTMAOMSOSA-N	O=C1C2=COC(OC3OC(CO)C(O)C(O)C3O)C(C=C)C2CC4C=5NC=6C=CC=CC6C5CCN14	530	TRUE	TRUE	FALSE	Unit NormalizedByQcPeakHeight by alignment ID=-1	FALSE	FALSE	null	null	94.8	null	null	null	null	82.47	20220304 rerun Malagan plasma_13_20220304_013_1_1-010K-36_pos_Col_A_013	521.19287:4927 522.19622:2573 523.19958:1481	60.0811:990 71.0724:2969 71.0859:2969 80.9723:211 81.0704:697 86.0959:39267 87.0989:2471 93.0696:746 95.0854:2259 97.1001:404 98.9833:3350 104.1067:330567 104.1844:1139 104.2239:1562 104.24:4786 104.2546:3854 104.275:2625 104.3034:590 104.3356:1605 104.385:1348 104.3964:2883 104.4192:2607 104.4901:1405 104.5512:1069 104.5592:1016 104.5856:1053 104.6591:639 104.6936:588 104.7182:2146 104.7306:1716…	4348.59	4954.24	4522.72	4742.8	5173.07	4847.17	4406.3	4518.72	4815.97	4714.99	0	4858.25	4678.98	4741.8	4848.18	4485.64	5171.61	4253.24
1338	5.176	768.553	Unknown	[M+H]+	adduct linked to 1488_[M+Na]+	0.957	TRUE	null	null	null	null	null	null	999	FALSE	FALSE	FALSE	Unit NormalizedByQcPeakHeight by alignment ID=-1	FALSE	FALSE	null	null	null	null	null	null	null	855.1	20220304 rerun Malagan plasma_11_20220304_011_QC1_pos_Col_A_011	768.55267:58370 769.55602:39861 770.55938:13861	70.0745:134 85.101:336 91.054:873 93.0685:623 95.0854:1885 97.1008:131 98.984:206 105.0695:667 107.0853:585 109.1008:1276 117.0691:1073 119.085:1990 120.9659:411 121.1016:935 123.1157:525 124.9994:2270 129.06689:398 131.0856:1906 133.1011:1991 135.1145:791 145.1006:1097 146.9812:550 147.0797:267 161.1306:767 166.06329:256 171.11681:772 184.0732:19764 184.17841:1908 184.1929:1678 184.2941:1956 184…	59435.6	30759.5	43170.4	38258.5	74395.7	81938.8	83646.5	29474.6	30293.9	30497.4	0	70151.3	54429.7	32067	58330.6	67434.8	86189.3	78096.7
1398	3.854	780.554	w/o MS2:NCGC00380799-01!5-[5-[5-(3,5-dihydroxydecanoyloxy)-3-hydroxydecanoyl]oxy-3-hydroxydecanoyl]oxy-3-hydroxydecanoic acid	[M+Na]+	adduct linked to 1250_[M+H]+; similar chromatogram in higher mz_1438	0.957	TRUE	null	780.547	C40H74O13	Tetracarboxylic acids and derivatives	PBYPZVMETKFGQR-UHFFFAOYSA-N	O=C(O)CC(O)CC(OC(=O)CC(O)CC(OC(=O)CC(O)CC(OC(=O)CC(O)CC(O)CCCCC)CCCCC)CCCCC)CCCCC	530	TRUE	TRUE	FALSE	Unit NormalizedByQcPeakHeight by alignment ID=-1	FALSE	FALSE	null	null	91.6	null	null	null	null	186.54	20220304 rerun Malagan plasma_75_20220304_075_30_1-003K-0_pos_Col_A_075	780.55353:440643 781.55688:248887 782.56024:434409	60.0798:311 71.0726:1049 80.8771:63 80.9731:796 81.1798:87 81.4042:74 85.0997:247 86.0959:44052 86.1137:44037 98.9839:8581 104.1065:9280 105.0708:91 105.111:110 109.1006:118 124.9995:63233 126.0026:1708 127.0031:653 166.06261:7821 177.5231:103 183.7077:105 183.8056:297 183.9816:746 183.9937:1271 184.0112:1822 184.0224:1566 184.0752:483312 184.09689:602713 184.11211:482793 184.13029:341015 184.161…	341589	288070	281391	293990	318240	334446	331272	282649	291181	246818	0	304465	313223	347322	288948	354725	332804	304940
664	5.601	523.919	Unknown	[M+H]+		0.152	TRUE	null	null	null	null	null	null	999	FALSE	FALSE	FALSE	Unit NormalizedByQcPeakHeight by alignment ID=-1	FALSE	FALSE	null	null	null	null	null	null	null	67.86	20220304 rerun Malagan plasma_37_20220304_037_12_1-001K-8_pos_Col_A_037	523.91772:3432 524.92107:4267 525.92443:5580	60.0805:594 71.0728:1891 80.9738:538 81.0706:453 83.0483:139 83.0857:368 85.1007:458 86.0961:31155 87.0994:1915 95.0849:1548 98.9839:2624 99.1159:127 104.1067:8399 104.1231:8399 104.1497:8584 104.1853:6309 104.1975:4178 104.2259:4719 104.2403:3036 104.2537:4361 104.2888:1085 104.3011:5395 104.323:1974 104.3358:4422 104.4184:2677 104.4369:856 104.525:127 104.5867:2074 104.5993:1688 104.718:409 104…	2717.92	2819.82	2710.2	2377.71	2722.34	2537.6	2003.3	2684.06	2364.4	2597.38	0	3151.53	2493.13	3049.91	3532.72	2495.3	2957.75	2227.09
1879	2.472	940.821	Unknown	[M+H]+		0.37	FALSE	null	null	null	null	null	null	999	FALSE	FALSE	FALSE	Unit NormalizedByQcPeakHeight by alignment ID=-1	FALSE	FALSE	null	null	null	null	null	null	null	305.64	20220304 rerun Malagan plasma_17_20220304_017_3_1-010K-0_pos_Col_A_017	940.8208:29698 941.82415:4761 942.82751:0		28271.7	25362.8	24534.5	29024.5	28465.4	26477.3	25239.2	26486.7	27770.6	24441.4	0	28190.4	25930.3	24699.8	26957.8	26936	25320.3	25976.8
585	6.491	502.293	w/o MS2:Fexofenadine HCl	[M+H]+		0.913	TRUE	null	502.295	C32H40ClNO4	Diphenylmethanes	RRJFVPUCXDGFJB-UHFFFAOYSA-N	Cl.O=C(O)C(C1=CC=C(C=C1)C(O)CCCN2CCC(CC2)C(O)(C=3C=CC=CC3)C=4C=CC=CC4)(C)C	530	TRUE	TRUE	FALSE	Unit NormalizedByQcPeakHeight by alignment ID=-1	FALSE	FALSE	null	null	97.4	null	null	null	null	103.48	20220304 rerun Malagan plasma_73_20220304_073_29_1-003K-36_pos_Col_A_073	502.29269:9691 503.29604:4054 504.2994:2278	129.0686:100 161.13541:141 164.0067:223 198.05099:115 204.181:111 283.17331:153 324.35229:56 359.25659:386 361.2738:6286 362.27609:2160 363.2869:1345 496.3407:838 496.4209:160 502.2944:4591 502.49539:84	5781.48	3674.16	4975.61	4318.26	5422.38	5153.82	5147.11	4124.11	4191.06	4089.1	0	5983.2	5649.89	3430.42	5487.36	6667.23	9394.13	6283.67
514	5.48	482.324	Unknown	[M+H]+		0.326	TRUE	null	null	null	null	null	null	999	FALSE	FALSE	FALSE	Unit NormalizedByQcPeakHeight by alignment ID=-1	FALSE	FALSE	null	null	null	null	null	null	null	21.86	20220304 rerun Malagan plasma_31_20220304_031_10_1-001K-0_pos_Col_A_031	482.3248:8787 483.32815:2781 484.33151:546	146.9819:653 184.0733:1514 185.07739:687 293.15381:66 419.2468:877 477.32349:79 478.32791:6645 479.3342:2611 481.23239:73 482.32321:7930	10258.1	8306.09	8863.97	10519.9	4666.85	5979.78	4950.04	10178.5	9549.57	9524.09	0	9176.31	9402.45	10477.1	12761	8695.23	8704.18	7381.5
1937	9.749	1001.23	Unknown	[M+H]+		0.957	FALSE	null	null	null	null	null	null	999	FALSE	FALSE	FALSE	Unit NormalizedByQcPeakHeight by alignment ID=-1	FALSE	FALSE	null	null	null	null	null	null	null	99.68	20220304 rerun Malagan plasma_23_20220304_023_6_1-005K-0_pos_Col_A_023	1001.23169:6275 1002.23504:3113 1003.2384:1391		5186.87	4807.56	4870.56	3905.98	3940.97	5930.9	6292.21	4483.74	4864.6	4171.19	0	3989.55	4744.29	4948.19	4994.09	4690.59	4874.72	5148.4
396	7.819	413.084	w/o MS2:MMV019838	[M+H]+		0.152	TRUE	null	413.083	C18H10F6N4O	Pyridinylpyrimidines	QFKCSDULBJZIEW-UHFFFAOYSA-N	FC(F)(F)C1=CC(=CC(=C1)C(F)(F)F)C(O)=NC=2N=C(N=CC2)C3=CN=CC=C3	530	TRUE	TRUE	FALSE	Unit NormalizedByQcPeakHeight by alignment ID=-1	FALSE	FALSE	null	null	99.7	null	null	null	null	112.87	20220304 rerun Malagan plasma_51_20220304_051_19_1-008K-8_pos_Col_A_051	413.08359:21098 414.08694:4207 415.0903:1041	104.9915:515 143.08521:418 172.0007:497 173:2576 190.01421:503 191.00841:1056 203.0062:885 203.0511:729 217.0509:938 232.02631:724 233.0211:3609 235.06171:806 242.0506:541 243.0437:1191 261.06:879 292.04309:1938 293.0419:5594 302.06711:609 303.06589:1253 304.19489:368 318.14529:524 321.14679:950 323.05209:862 333.07999:615 339.2713:2144 353.06219:2394 363.09039:615 405.1015:1182 409.2142:759 411.…	11591.7	8112.02	6252.73	7243.9	7278.84	8894.37	11471.4	9062.18	11407.2	8341.52	0	11688.4	11662.6	14304.9	9176.44	13073.3	7496.58	8113.45
1260	0.772	758.571	Unknown	[M+H]+	adduct linked to 1397_[M+Na]+	0.957	TRUE	null	null	null	null	null	null	999	FALSE	FALSE	FALSE	Unit NormalizedByQcPeakHeight by alignment ID=-1	FALSE	FALSE	null	null	null	null	null	null	null	420.36	20220304 rerun Malagan plasma_11_20220304_011_QC1_pos_Col_A_011	758.56238:460054 759.56573:371111 760.56909:442415	87.1002:321 104.1063:2256 126.0039:409 146.98331:610 162.9552:5155 164.95309:53 183.98129:380 184.0498:35821 184.0744:69288 184.09599:35838 184.14909:20045 184.2505:5710 184.2688:3854 184.42619:487 184.4422:1668 184.45731:1301 184.759:544 184.85539:586 185.0764:5876 185.16969:1063 185.18829:332 185.21581:492 185.2738:1058 185.4455:775 185.59219:217 185.6095:144 185.73911:806 185.8183:648 186.0363…	460941	387609	420157	383836	477959	439608	415163	433648	422976	424744	0	443241	427800	433430	420012	409683	441522	430445
1764	3.602	874.551	Unknown	[M+H]+		0.348	TRUE	null	null	null	null	null	null	999	FALSE	FALSE	FALSE	Unit NormalizedByQcPeakHeight by alignment ID=-1	FALSE	FALSE	null	null	null	null	null	null	null	180.27	20220304 rerun Malagan plasma_19_20220304_019_4_1-005K-8_pos_Col_A_019	874.55188:16151 875.55523:6598 876.55859:19035	86.0962:366 146.9798:107 184.0732:14505 185.07961:420 528.33838:13 619.4765:993 620.47583:333 621.48529:3615 622.4892:1661 623.50189:1368 624.49908:443 625.51929:888 626.51923:340 627.54077:238 645.48212:56 687.56897:197 700.53583:55 743.46808:591 745.47668:5496 746.47852:2467 747.48798:2294 748.4931:1060 749.50732:2609 750.51031:480 751.57318:72 752.52002:284 753.59369:221 757.51947:1230	19408.9	15185.7	14015.2	16069.9	15985.9	17248	14918.1	16818.4	17435.8	16546.8	0	19859.1	17729.8	15045.1	18636.2	13860.7	17632	15321.9
452	1.107	445.368	Unknown	[M+NH4]+	adduct linked to 459_[M+Na]+	0.957	TRUE	null	null	null	null	null	null	999	FALSE	FALSE	FALSE	Unit NormalizedByQcPeakHeight by alignment ID=-1	FALSE	FALSE	null	null	null	null	null	null	null	1539.52	20220304 rerun Malagan plasma_11_20220304_011_QC1_pos_Col_A_011	445.3685:80916 446.37185:29043 447.37521:4672	85.0644:153 93.0683:96 108.0875:589 109.0974:316 115.0746:1094 119.0843:400 122.1094:96 133.08369:205 133.10201:205 146.1048:118 147.116:267 148.1172:369 150.1338:92 153.15469:74 157.0988:110 160.1181:188 164.14771:875 172.1208:135 175.1093:98 185.13251:438 187.1443:290 203.1702:92 204.1786:996 209.13319:1454 210.13409:379 211.14639:295 212.149:141 214.16769:117 217.1889:270 218.19501:1700 220.21…	78407.4	87348.1	56887.4	92917	80506.4	77106.6	74178.3	93321.2	95414.6	90645.2	0	98595.8	85595.5	81303.4	89585.1	84981.8	83216.6	93872.7
26	0.963	113.163	Unknown	[M+H]+		0.957	TRUE	null	null	null	null	null	null	999	FALSE	FALSE	FALSE	Unit NormalizedByQcPeakHeight by alignment ID=-1	FALSE	FALSE	null	null	null	null	null	null	null	212.23	20220304 rerun Malagan plasma_11_20220304_011_QC1_pos_Col_A_011	113.1632:91340 114.16655:5061 115.16991:0	64.1025:5577 68.1294:3608 69.1369:48083 93.104:568 95.1531:472 112.1565:962 113.1634:119138 113.2402:1030 113.2499:1030 113.284:796 113.2991:787 113.3726:616 113.4361:229 113.5237:98 113.6548:244	98830.7	101804	89963.2	102186	100699	105497	104099	104921	107112	109906	0	110233	105568	100497	113396	109055	108604	104015
1347	0.78	770.51	Unknown	[M+H]+		0.935	TRUE	null	null	null	null	null	null	999	FALSE	FALSE	FALSE	Unit NormalizedByQcPeakHeight by alignment ID=-1	FALSE	FALSE	null	null	null	null	null	null	null	183.56	20220304 rerun Malagan plasma_11_20220304_011_QC1_pos_Col_A_011	770.51001:12203 771.51336:6478 772.51672:13374	146.9817:2083 162.95551:9548 164.95641:730 184.0538:246804 184.0742:178574 184.09621:121806 184.2686:6697 185.1411:196 198.0894:114 355.0723:114 445.27399:53 465.2363:140 503.34:167 528.35437:51 575.5047:1392 576.5097:160 587.4458:394 597.4856:3695 598.48389:2513 599.49823:2686 600.5036:370 711.43591:6541 712.44019:2724 713.44989:5488 714.45673:1615 721.47662:9077 722.4754:3989 723.43951:101 723.…	10786.5	6983.36	5163.91	5286.29	9179.6	9534.33	12061.6	6625.03	8400.48	7197.36	0	6247.8	11042.2	5492	9576.6	14566.2	12749.7	14738.9
344	0.685	378.212	Unknown	[M+H]+	adduct linked to 374_[M+NH4]+	0.152	TRUE	null	null	null	null	null	null	999	FALSE	FALSE	FALSE	Unit NormalizedByQcPeakHeight by alignment ID=-1	FALSE	FALSE	null	null	null	null	null	null	null	52.68	20220304 rerun Malagan plasma_47_20220304_047_17_1-009K-8_pos_Col_A_047	378.21121:3040 379.21456:1376 380.21792:0	93.0696:223 121.101:538 127.0737:44 133.0117:482 147.0647:269 149.02209:2126 149.0442:2263 150.0434:161 165.1098:54 195.1226:724 207.032:726 214.12151:56 222.9342:50 223.06329:701 241.1927:16 250.96761:2580 251.9691:539 266.99881:13753 267.99951:3375 268.99591:2881 269.9975:351 281.0499:1943 282.05109:752 285.00909:330 286.01151:47 301.16541:1167 311.2605:62 324.98431:4440 325.9939:980 326.9624:1…	1381.38	2478	1076.01	1807.53	847.239	2656.72	1770.9	1669.65	1631.66	1125.55	0	2939.98	1313.6	2669.53	2281.68	1672.48	2951.13	2101.37
195	7.4	249.076	w/o MS2:Harmine hydrochloride	[M+H]+		0.109	TRUE	null	249.08	C13H13ClN2O	Harmala alkaloids	VNPLYCKZIUTKJM-UHFFFAOYSA-N	Cl.N=1C=CC=2C=3C=CC(OC)=CC3NC2C1C	530	TRUE	TRUE	FALSE	Unit NormalizedByQcPeakHeight by alignment ID=-1	FALSE	FALSE	null	null	60.4	null	null	null	null	7.52	20220304 rerun Malagan plasma_89_20220304_089_36_1-011K-36_pos_Col_A_089	249.076:6596 250.07935:744 251.08271:0	66.0327:182 72.0434:74 107.0612:4 149.084:208 199.1535:86 217.05161:972 231.1423:681 234.078:997 235.0609:19371 235.42799:52 236.0649:2430 237.0587:969 249.0764:1896	5254.72	5908.61	5319.56	5937.36	5754.39	5313.3	5262.33	6203.04	5409.73	5509.29	1946.55	6159.42	5738.26	5252.78	5731.23	5841.7	6426.42	6276.84
1407	5.148	781.619	Unknown	[M+Na]+	adduct linked to 1276_[M+H]+	0.935	TRUE	null	null	null	null	null	null	999	FALSE	FALSE	FALSE	Unit NormalizedByQcPeakHeight by alignment ID=-1	FALSE	FALSE	null	null	null	null	null	null	null	19.42	20220304 rerun Malagan plasma_11_20220304_011_QC1_pos_Col_A_011	781.61938:15038 782.62273:8643 783.62609:41294	71.0716:248 86.0957:5454 98.9844:1458 104.1068:1296 106.1114:76 120.9666:932 124.9995:10104 131.088:230 145.9975:293 151.1451:64 152.14951:89 159.1169:287 164.0069:732 165.1602:54 166.0616:641 184.07401:140151 184.13029:42172 184.1465:48330 184.1777:18284 184.1938:20989 184.2133:11421 184.2498:7944 184.2683:8974 184.3327:3158 184.36:10716 184.37891:12783 184.3961:7259 184.425:3289 184.4446:5399 1…	15981.3	20051.2	18542.9	16628	12480	12117.6	14724.2	13953.6	16555.1	14546.8	0	14540.6	14680.2	13344.3	12640.2	14995.4	15143.7	16585.8
1532	0.755	798.603	Unknown	[M+H]+	adduct linked to 1608_[M+NH4]+	0.5	TRUE	null	null	null	null	null	null	999	FALSE	FALSE	FALSE	Unit NormalizedByQcPeakHeight by alignment ID=-1	FALSE	FALSE	null	null	null	null	null	null	null	244.26	20220304 rerun Malagan plasma_21_20220304_021_5_1-005K-36_pos_Col_A_021	798.61041:9632 799.61376:9970 800.61712:7594	71.0729:892 86.0962:16064 87.1:1050 98.9837:1743 104.1064:4033 109.0992:37 124.9994:15124 146.981:3551 162.9557:9613 163.1046:376 163.1217:392 163.18629:97 163.2421:103 163.3735:172 163.4525:101 163.5414:58 163.5699:87 163.6926:87 163.9597:522 164.9538:922 166.0627:1365 184.0179:607 184.0325:470 184.0741:422779 184.13029:85236 184.17731:34327 184.19341:14225 184.2132:10193 184.25:9717 184.26801:9…	13811.8	11148.5	13338	11772.7	8574.16	9776.69	10322	11202.4	17653.5	12525.7	0	10322.2	12776.2	8147.21	13080	11476.6	9664.07	11803.5
913	2.897	624.931	Unknown	[M+H]+	ion correlated with 406; ion correlated with 1648; ion correlated with 1037; ion correlated with 769; ion correlated with 1298	0.848	TRUE	null	null	null	null	null	null	999	FALSE	FALSE	FALSE	Unit NormalizedByQcPeakHeight by alignment ID=-1	FALSE	FALSE	null	null	null	null	null	null	null	104.3	20220304 rerun Malagan plasma_11_20220304_011_QC1_pos_Col_A_011	624.9317:5289 625.93505:0 626.93841:0	149.01649:782 216.9212:488 217.00439:753 226.95081:1476 284.99411:3132 352.9823:962 362.92789:521 420.88431:832 488.8732:609 488.95599:2732 612.6264:356 614.47693:712 618.47809:659 619.45227:776 620.4408:729 621.49548:703 622.5069:344 624.84027:591 624.9342:2174	5045.41	5177.72	7604.08	6985.2	3924.44	4082.78	3729.5	5316.09	4932.03	4983.5	0	2966.51	5483.13	6487.18	2891.82	2933.56	3176.92	2636.7
1139	5.271	725.556	Unknown	[M+NH4]+	adduct linked to 1153_[M+Na]+	0.957	TRUE	null	null	null	null	null	null	999	FALSE	FALSE	FALSE	Unit NormalizedByQcPeakHeight by alignment ID=-1	FALSE	FALSE	null	null	null	null	null	null	null	1736.23	20220304 rerun Malagan plasma_11_20220304_011_QC1_pos_Col_A_011	725.55603:88402 726.55938:39517 727.56274:14657	83.0844:59 86.0962:383 95.0842:253 105.0685:40 121.1011:226 146.98109:933 184.0732:0 184.2301:25 184.3616:312 184.5807:437 184.62219:345 184.6955:280 185.07651:1719 186.07961:163 210.07001:1207 211.0327:35 280.26431:26 313.2749:16 337.27429:2483 338.2749:616 339.28729:1086 390.2746:813 461.7796:463 470.27509:683 470.2937:683 470.78339:465 502.50021:1077 519.26819:34 520.50891:21 521.50647:288 528…	84513.4	105207	96939.2	92310.1	80427.8	91807.9	90728.4	105204	109461	101195	0	97463.4	90734	90124.5	91630.1	91225.5	80205.2	87584
493	7.871	472.303	glycodeoxycholic acid	[M+Na]+		0.5	TRUE	null	472.303	C26H43NO5		WVULKSPCQVQLCU-JKPPYMBGSA-N	O=C(O)CN=C(O)CCC(C)C1CCC2C3CCC4CC(O)CCC4(C)C3CC(O)C12C	430	TRUE	TRUE	TRUE	Unit NormalizedByQcPeakHeight by alignment ID=-1	FALSE	FALSE	null	null	84.3	null	71.6	71.8	100	251.95	20220304 rerun Malagan plasma_49_20220304_049_18_1-009K-0_pos_Col_A_049	472.3031:70923 473.30645:33791 474.30981:5130	98.0208:434 283.17651:216 397.2731:837 414.29919:1376 432.3111:1042 454.2923:3060 455.29489:1100 472.30319:107532 472.46661:1719 472.56729:98 472.75229:209	6630.38	2461.05	1752.22	4023.81	8953.9	6211.78	6986.72	1194.65	121.762	1120.45	0	7939.55	6085.02	3561.35	3833.48	1274.9	5386.2	2639.32
641	5.629	521.344	w/o MS2:Cucurbitacin IIb	[M+H]+		0.913	TRUE	6.97	521.34	C30H48O7	Cucurbitacins	VVBWBGOEAVGFTN-LPQIEKFGSA-N	O=C(CCC(O)(C)C)C(O)(C)C1C(O)CC2(C)C3CC=C4C(CC(O)C(O)C4(C)C)C3(C(=O)CC12C)C	530	TRUE	TRUE	FALSE	Unit NormalizedByQcPeakHeight by alignment ID=-1	FALSE	FALSE	null	null	63.1	100	null	null	null	3730.53	20220304 rerun Malagan plasma_41_20220304_041_14_1-014K-8$9_pos_Col_A_041	521.34363:437859 522.34698:401098 523.35034:93333	60.0806:201 71.0723:724 81.0694:103 86.096:1052 87.0987:1642 93.0692:472 95.0848:1709 97.102:121 104.5513:476 105.0294:301 105.048:481 105.1533:13 105.1624:73 105.2629:40 105.3005:48 105.4429:336 106.11:1712 106.1461:68 107.0849:1 119.0847:288 121.1006:453 123.0798:154 123.1167:228 124.9994:493 125.2767:228 129.06979:89 133.10139:496 135.1171:295 139.11259:190 146.9817:3670 147.1171:511 149.1328:…	365194	408125	388344	396175	418050	407892	365087	386820	408918	379990	0	409728	399108	401003	404452	366919	452644	364308
1230	5.171	752.565	Unknown	[M+H]+		0.13	TRUE	null	null	null	null	null	null	999	FALSE	FALSE	FALSE	Unit NormalizedByQcPeakHeight by alignment ID=-1	FALSE	FALSE	null	null	null	null	null	null	null	467.23	20220304 rerun Malagan plasma_15_20220304_015_2_1-010K-8_pos_Col_A_015	752.56952:14735 753.57287:23383 754.57623:13070	86.0961:1761 93.0683:463 95.0854:802 104.1062:234 105.1086:90 109.1003:344 119.0857:966 131.08369:906 143.0845:305 146.9821:746 147.1167:179 163.14639:357 184.0731:29556 184.11391:6898 184.1779:4522 184.192:4820 184.2122:640 184.2478:4371 184.2635:1533 184.27049:1533 184.29601:11 184.3141:1500 184.3382:2377 184.36169:1847 184.39349:376 184.4398:1587 184.51331:695 184.53259:1600 184.5506:1236 184.…	78911.5	69954.9	15102.5	75245.3	72745	104159	86204.9	79303.7	61803.3	95153.1	0	78092.7	72114.5	46475.6	62563.3	90180.3	113847	107819
1229	5.098	752.558	Unknown	[M+H]+	adduct linked to 1372_[M+Na]+	0.957	TRUE	null	null	null	null	null	null	999	FALSE	FALSE	FALSE	Unit NormalizedByQcPeakHeight by alignment ID=-1	FALSE	FALSE	null	null	null	null	null	null	null	1449.01	20220304 rerun Malagan plasma_11_20220304_011_QC1_pos_Col_A_011	752.55737:76775 753.56072:45711 754.56408:19496	71.0846:164 85.0634:46 91.0539:2173 93.0694:1033 95.0855:1382 97.0639:478 98.9845:460 105.0693:2509 106.0718:66 107.0844:1889 109.1022:1182 111.1153:244 117.0693:1410 119.0847:3465 120.0888:265 121.1008:2227 123.0799:546 129.0531:3672 129.06841:3672 131.08569:2172 133.10069:2201 135.11681:1220 143.0831:669 145.10049:2217 147.1161:1902 149.09509:372 149.1312:826 157.10139:2479 159.1163:1340 161.13…	79297.7	70425.3	65826.6	76003.9	73578.2	105463	87342.8	80367.8	62612.8	96310.1	0	78727.8	72467.5	46513.5	62326.3	89410.9	112364	105997
1573	5.114	807.635	Unknown	[M+H]+		0.5	TRUE	null	null	null	null	null	null	999	FALSE	FALSE	FALSE	Unit NormalizedByQcPeakHeight by alignment ID=-1	FALSE	FALSE	null	null	null	null	null	null	null	76.49	20220304 rerun Malagan plasma_11_20220304_011_QC1_pos_Col_A_011	807.63599:23731 808.63934:15852 809.6427:74502	71.0725:371 86.0956:4065 118.0719:81 124.9998:3846 127.0066:76 145.4935:73 164.0085:137 184.07339:137376 184.1129:11697 184.1308:11697 184.1785:5133 184.1937:5679 184.2108:3196 184.2704:4347 184.3158:3575 184.3325:1601 184.3606:2877 184.3974:1181 184.41161:2292 184.42619:2090 184.47301:1844 184.53349:2034 184.55099:1624 184.58299:1706 184.6312:276 184.6785:742 184.6938:705 184.75841:1078 184.84:7…	24537	32795.2	29616.1	26677.2	17726.8	19945.2	21017.3	24985.7	28183.3	22961	0	28200.8	22419	24597.4	22990.8	26212.7	21611.8	25054.1
1617	3.716	819.07	Unknown	[M+H]+		0.674	TRUE	null	null	null	null	null	null	999	FALSE	FALSE	FALSE	Unit NormalizedByQcPeakHeight by alignment ID=-1	FALSE	FALSE	null	null	null	null	null	null	null	71.44	20220304 rerun Malagan plasma_11_20220304_011_QC1_pos_Col_A_011	819.06842:3559 820.07177:1533 821.07513:885	71.0726:652 83.0494:66 86.0963:12607 87.0989:1471 95.0854:260 98.9841:1770 104.1063:2630 124.9996:19340 126.0036:561 146.9816:3012 148.9855:62 149.09959:74 162.9545:210 164.71851:78 166.061:2183 184.0051:103 184.0742:271087 184.11211:122308 184.13049:131616 184.1497:116873 184.1597:65271 184.2495:7058 184.2688:3659 184.29939:6090 184.3334:1997 184.3611:16611 184.37869:16513 184.396:11132 184.4259…	3591.21	3354.36	2601.92	3300.28	3680.71	3962.05	3212.81	3585.04	3727.5	2992.89	0	3859.57	3271.05	2865.55	3017.43	3770.7	4177.36	3793.9
1309	3.889	762.419	Unknown	[M+H]+		0.283	TRUE	null	null	null	null	null	null	999	FALSE	FALSE	FALSE	Unit NormalizedByQcPeakHeight by alignment ID=-1	FALSE	FALSE	null	null	null	null	null	null	null	84.62	20220304 rerun Malagan plasma_45_20220304_045_16_1-009K-36_pos_Col_A_045	762.41663:3298 763.41998:657 764.42334:1309	71.0729:2034 80.9732:211 86.096:27337 86.1164:27510 87.101:1177 95.0844:84 98.9839:4611 104.1066:6000 124.9992:40414 125.0351:4 126.0019:677 166.0621:6667 167.0679:272 183.9819:1057 184.0016:1133 184.0175:1247 184.03909:1007 184.0752:445426 184.0968:617214 184.11211:562262 184.13029:310232 184.159:249077 184.17641:270042 184.1925:107963 184.21091:36305 184.22881:6093 184.2708:9614 184.29449:30075…	5038.05	3805.63	3960.13	4120.31	4328.7	5402.71	5154.24	3963.68	4397.9	3756.16	0	3304.02	5490.74	4810.32	5328.9	4129.52	4994.61	4014.57
647	6.817	522.255	w/o MS2:Aconine	[M+H]+		0.196	TRUE	4.35	522.26	C25H41NO9	Aconitane-type diterpenoid alkaloids	SQMGCPHFHQGPIF-YIGCTVLISA-N	OC1CC(OC)C23C4N(CC)CC1(COC)C3C(OC)C4C5(O)C(O)C(OC)C6(O)CC2C5C6O	530	TRUE	TRUE	FALSE	Unit NormalizedByQcPeakHeight by alignment ID=-1	FALSE	FALSE	null	null	62.3	100	null	null	null	53.29	20220304 rerun Malagan plasma_41_20220304_041_14_1-014K-8$9_pos_Col_A_041	522.25458:4181 523.25793:1559 524.26129:0	167.98061:934 168.08501:88 184.0712:67 327.1983:34 461.20221:2831 462.21078:863 471.1579:782 472.16599:241 485.13669:131 505.24481:81 516.24762:469 518.31787:637 520.34003:372 520.50592:516 521.33807:52 522.25629:6135 522.3548:187	2080.09	1446.59	1069.56	840.796	2519.17	2083.18	2237.39	1957.39	2161.39	1705.58	0	2312.1	2221.05	2196.53	2784.31	1455.26	4139.49	2400.2
1503	0.777	794.509	Unknown	[M+Na]+	adduct linked to 1364_[M+H]+	0.957	TRUE	null	null	null	null	null	null	999	FALSE	FALSE	FALSE	Unit NormalizedByQcPeakHeight by alignment ID=-1	FALSE	FALSE	null	null	null	null	null	null	null	252.31	20220304 rerun Malagan plasma_11_20220304_011_QC1_pos_Col_A_011	794.50659:13159 795.50994:6839 796.5133:367802	83.0845:105 86.0962:1948 87.0997:507 128.0061:105 146.9818:2214 162.9556:115902 163.14301:253 163.2261:256 163.3315:71 163.7377:67 163.95889:3157 164.0472:69 164.9543:9668 167.1463:72 184.0732:55965 184.1935:11028 184.2505:8200 184.2679:8148 184.5493:2296 314.27179:75 481.20859:193 575.50293:5475 576.50342:2308 577.51349:2955 578.52252:1129 600.5108:34 611.44592:294 613.45898:17718 614.46521:6571…	12325.5	8769.07	5942.93	8036.09	12494.2	13997.1	13418.1	13191.2	10383.7	10700	0	10417.3	12437.1	7848.53	12680.8	12630.4	10112.5	12896.1
134	7.639	203.149	N,N-Dimethylarginine	[M+H]+		0.239	TRUE	null	203.15	C8H18N4O2	NA	NWGZOALPWZDXNG-UHFFFAOYNA-N	O=C(O)C(N(C)C)CCCNC(=N)N	430	TRUE	TRUE	TRUE	Unit NormalizedByQcPeakHeight by alignment ID=-1	FALSE	FALSE	null	null	77.7	null	55.7	86.1	60	26.18	20220304 rerun Malagan plasma_83_20220304_083_33_1-004K-36_pos_Col_A_083	203.1503:6857 204.15365:1287 205.15701:0	68.0488:87 70.0648:1897 71.0594:726 74.0234:115 78.985:111 91.0536:48 92.0494:302 94.0641:1035 95.0676:157 96.9638:38 107.0495:158 113.9627:293 115.0863:167 116.0699:630 118.0641:274 120.0433:613 135.0433:156 146.061:1033 150.0527:167 158.0932:96 158.12759:415 163.08681:64 174.05431:77 192.06351:1119 193.0699:112 194.1167:242 203.15021:3985	6219.1	5387.67	7059.34	4797.8	4512.96	5625.59	5425.48	5939.88	6685.75	5980.16	376.953	5758.88	5667.11	6264.22	5830.57	6792.49	6868.47	5786.54
135	7.548	203.15	w/o MS2:N,N-Dimethylarginine	[M+H]+		0.152	TRUE	null	203.15	C8H18N4O2	NA	NWGZOALPWZDXNG-UHFFFAOYNA-N	O=C(O)C(N(C)C)CCCNC(=N)N	530	TRUE	TRUE	FALSE	Unit NormalizedByQcPeakHeight by alignment ID=-1	FALSE	FALSE	null	null	62.5	null	null	null	null	20.15	20220304 rerun Malagan plasma_15_20220304_015_2_1-010K-8_pos_Col_A_015	203.1499:6857 204.15325:628 205.15661:0	70.0648:2395 71.0602:302 77.038:1918 79.0536:723 86.9724:52 88.0859:362 91.0537:1425 93.0691:2262 103.054:11726 104.056:878 115.0851:509 116.0702:504 120.0804:53268 121.0845:5036 135.0441:14 149.058:798 158.1288:271 166.08591:25604 167.0896:3004 185.138:229 203.14951:3319	6219.1	5387.67	7059.34	5288.89	6149.58	5625.59	5425.48	5939.88	6685.75	5980.16	297.889	5758.88	5667.11	6264.22	5830.57	6792.49	6868.47	5786.54
79	3.173	158.964	Unknown	[M+H]+		0.304	FALSE	null	null	null	null	null	null	999	FALSE	FALSE	FALSE	Unit NormalizedByQcPeakHeight by alignment ID=-1	FALSE	FALSE	null	null	null	null	null	null	null	152.16	20220304 rerun Malagan plasma_11_20220304_011_QC1_pos_Col_A_011	158.9635:36218 159.96685:0 160.97021:0		36417.3	39213.9	35833.9	33749.2	34836.7	35833.9	34336.4	34874.4	38518.6	36306.4	0	33360.9	33128.4	33168.3	35736.4	36775.4	34957.2	38163.4
1146	5.185	728.558	Unknown	[M+H]+	adduct linked to 1203_[M+NH4]+	0.87	TRUE	null	null	null	null	null	null	999	FALSE	FALSE	FALSE	Unit NormalizedByQcPeakHeight by alignment ID=-1	FALSE	FALSE	null	null	null	null	null	null	null	577.9	20220304 rerun Malagan plasma_13_20220304_013_1_1-010K-36_pos_Col_A_013	728.55933:27274 729.56268:0 730.56604:0	86.0965:2531 95.0844:789 107.085:369 109.1014:662 135.116:572 146.9817:1716 149.1313:272 155.00909:116 184.31441:3 184.37759:597 184.4269:616 184.47301:271 184.5313:147 184.6165:651 184.8857:274 184.9527:190 185.5331:106 186.0786:946 203.17841:343 206.05409:375 210.06931:576 294.31369:347 306.27469:63 337.27328:23146 338.27759:5309 339.2894:6028 359.2681:1473 363.29041:1879 365.27139:595 378.2757…	32394.3	27531	23944.9	25238.2	28189	32316.1	34431.8	34189.1	32508.9	48268.1	0	31159.4	29464.4	23369.6	33122.1	25325.8	31921.4	28149
462	2.17	452.988	Unknown	[M+H]+		0.957	TRUE	null	null	null	null	null	null	999	FALSE	FALSE	FALSE	Unit NormalizedByQcPeakHeight by alignment ID=-1	FALSE	FALSE	null	null	null	null	null	null	null	400.03	20220304 rerun Malagan plasma_11_20220304_011_QC1_pos_Col_A_011	452.98801:22878 453.99136:8131 454.99472:1954	113.1624:1053 119.086:151 158.96561:334 180.0322:674 181.03819:21195 182.0417:1043 183.04269:319 197.0114:1133 249.0257:7125 250.0303:178 263.23141:95 264.9971:246 316.00549:335 317.01349:19485 317.20432:282 318.01669:2462 319.01871:723 332.9866:1124 433.3717:187 452.9884:4121	20066.8	22403.5	19638.3	20455.7	19662.5	19923.6	20092.2	16386.9	19987.3	20334.6	0	20419.5	19695.4	19219.6	20751.2	18820.6	20193	18865.1
106	1.071	181.072	Theophylline	[M+H]+		0.391	TRUE	2.63	181.07	C7H8N4O2	Xanthines	ZFXYFBGIUFBOJW-UHFFFAOYSA-N	O=C1C=2NC=NC2N(C(=O)N1C)C	430	TRUE	TRUE	TRUE	Unit NormalizedByQcPeakHeight by alignment ID=-1	FALSE	FALSE	null	null	88.4	100	77	84.7	100	78.73	20220304 rerun Malagan plasma_41_20220304_041_14_1-014K-8$9_pos_Col_A_041	181.07179:30421 182.07514:3391 183.0785:0	67.0283:261 69.0445:1347 70.0297:95 84.0328:126 96.0556:1050 98.9611:474 122.0329:66 124.0503:12183 124.9981:196 125.0515:1146 133.06081:131 141.0697:162 155.08501:243 169.1022:111 181.0717:17312	10505.8	13572.8	5014.19	4940.91	9205.33	12934.8	9150.55	7439.15	7214.14	5231.77	0	13252.8	9929.02	16702.7	9848.82	14114.8	27942.9	24542.1
1553	5.26	803.501	Unknown	[M+H]+		0.804	TRUE	null	null	null	null	null	null	999	FALSE	FALSE	FALSE	Unit NormalizedByQcPeakHeight by alignment ID=-1	FALSE	FALSE	null	null	null	null	null	null	null	97.23	20220304 rerun Malagan plasma_11_20220304_011_QC1_pos_Col_A_011	803.50049:5783 804.50384:2806 805.5072:1550	124.9995:12 184.0728:7130 184.27119:32 184.61951:140 184.7159:81 185.07671:635 186.0764:840 460.1879:1324 518.25928:2381 519.26367:7939 520.26849:1648 521.26208:1695 523.25842:623 542.49298:135 547.28699:320 627.61853:82 651.53693:258 652.53662:604 725.56189:112 726.56769:208 744.42822:139 757.49042:1496 759.49731:639 761.49988:275 781.6662:19 788.67389:356 789.46863:911 789.67401:6215 790.67938:…	5266.95	4191.28	4621.37	4367.19	3575.74	3669.83	3828.8	4828.02	5080.77	4476.79	0	4659.21	4981.21	5173.92	4366.99	5773.47	5303.28	5638.17
15	9.792	90.0546	Alanine; LC-ESI-QTOF; MS2; CE	[M+H]+		0.957	TRUE	null	90.055	C3H7NO2	Alanine and derivatives	QNAYBMKLOCPYGJ-UHFFFAOYNA-N	CC(N)C(O)=O	430	TRUE	TRUE	TRUE	Unit NormalizedByQcPeakHeight by alignment ID=-1	FALSE	FALSE	null	null	83.3	null	88	67.8	50	123.27	20220304 rerun Malagan plasma_29_20220304_029_9_1-007K-8_pos_Col_A_029	90.0547:14200 91.05805:902 92.06141:0	90.0544:1871 90.0915:353	22120.7	20874.6	18124.8	17460.8	32135	29626.6	24957	15616.8	14175.4	14516.5	0	20731.4	20126.9	20655.5	28537.2	22062.8	29383	15044
78	3.268	158.964	Unknown	[M+H]+		0.261	FALSE	null	null	null	null	null	null	999	FALSE	FALSE	FALSE	Unit NormalizedByQcPeakHeight by alignment ID=-1	FALSE	FALSE	null	null	null	null	null	null	null	206.7	20220304 rerun Malagan plasma_45_20220304_045_16_1-009K-36_pos_Col_A_045	158.9639:35090 159.96725:1196 160.97061:0		36902.2	39693.8	34425.6	34095.6	34175.1	36139.9	34626.1	35164.1	38845.8	36634.7	0	33387.8	33569.6	33690.3	36399.9	37571.7	35356.1	39232.5
112	0.759	184.073	Phosphocholine; LC-ESI-QTOF; MS2; CE	[M]+	similar chromatogram in higher mz_1521; similar chromatogram in higher mz_1155; similar chromatogram in higher mz_1085; similar chromatogram in higher mz_1193; similar chromatogram in higher mz_1266; similar chromatogram in higher mz_1383; similar chromatogram in higher mz_1397; similar chromatogram in higher mz_1463; similar chromatogram in higher mz_1464; similar chromatogram in higher mz_1475;…	0.957	TRUE	null	184.073	C5H15NO4P	Phosphocholines	YHHSONZFOIEMCP-UHFFFAOYSA-O	C[N+](C)(C)CCOP(O)(O)=O	430	TRUE	TRUE	TRUE	Unit NormalizedByQcPeakHeight by alignment ID=-1	FALSE	FALSE	null	null	99.1	null	98.6	98.6	100	11.34	20220304 rerun Malagan plasma_25_20220304_025_7_1-007K-36_pos_Col_A_025	184.07339:5586 185.07674:881 186.0801:0	71.0724:842 86.0954:3549 97.9693:34 98.9835:1778 124.9991:4642 184.07381:9202	6045.03	6408.38	6858.52	5973.43	5655.23	5077.75	5867.21	5252.56	6075.6	6346.43	0	6857.66	5592.65	5326.56	6331.8	4230.28	6262.69	5153.94
1515	0.778	796.526	Unknown	[M+H]+	adduct linked to 1613_[M+Na]+; adduct linked to 1614_[M+Na]+	0.957	TRUE	null	null	null	null	null	null	999	FALSE	FALSE	FALSE	Unit NormalizedByQcPeakHeight by alignment ID=-1	FALSE	FALSE	null	null	null	null	null	null	null	5046.96	20220304 rerun Malagan plasma_11_20220304_011_QC1_pos_Col_A_011	796.52533:332138 797.52868:166594 798.53204:234402	83.0845:69 86.0962:1638 87.0997:438 128.0061:69 146.9818:1505 162.9556:92881 163.14301:169 163.2261:170 163.3315:47 163.7377:44 163.95889:2843 164.0472:45 164.9543:8238 167.1463:48 184.0732:49099 184.1935:11028 184.2505:8200 184.2679:8148 184.5493:2296 314.27179:49 481.20859:160 575.50293:4923 576.50342:1734 577.51349:2242 578.52252:834 600.5108:14 611.44592:229 613.45898:14136 614.46521:6201 615…	316628	290197	269588	262376	328439	303366	285395	254025	282239	240074	0	260293	287792	282595	277902	263884	252601	263106
500	6.81	478.292	Unknown (carbon number 23); PlaSMA ID-2591	[M+H]+	adduct linked to 584_[M+Na]+	0.957	TRUE	9.33	478.292	C23H44NO7P	Unknown			430	TRUE	TRUE	TRUE	Unit NormalizedByQcPeakHeight by alignment ID=-1	FALSE	FALSE	null	null	83.7	100	88.3	69.3	50	1261.21	20220304 rerun Malagan plasma_37_20220304_037_12_1-001K-8_pos_Col_A_037	478.29251:78868 479.29586:27630 480.29922:17078	81.0691:359 83.084:92 98.9845:292 107.0849:260 135.1161:488 137.13139:271 155.0085:1109 163.14861:98 180.04311:97 198.05409:349 216.06329:1286 263.23889:1292 306.27951:1763 307.27951:468 319.25891:287 337.27341:22609 338.2775:5157 339.2897:5261 386.18311:94 417.12561:100 417.24438:867 419.25461:287 460.28189:11851 461.28571:3255 462.29431:3594 476.28079:99 476.55881:70 476.81799:87 477.3381:77 47…	60115.1	30677.8	34063	37173.7	97443.6	69679.4	61857.5	45745.3	48897.2	44543	0	65649.2	65509.1	56798.5	83503.2	43721.6	109018	59767.6
1561	3.76	806.063	Unknown	[M+H]+		0.457	TRUE	null	null	null	null	null	null	999	FALSE	FALSE	FALSE	Unit NormalizedByQcPeakHeight by alignment ID=-1	FALSE	FALSE	null	null	null	null	null	null	null	70.43	20220304 rerun Malagan plasma_13_20220304_013_1_1-010K-36_pos_Col_A_013	806.06042:3121 807.06377:2715 808.06713:3204	80.9738:69 83.0862:162 95.0857:310 146.9816:41799 148.9843:482 149.13091:124 150.5966:83 166.0634:924 184.1302:8923 184.1938:13455 184.2135:6207 184.26849:4014 184.3786:461 184.47301:8297 184.4873:6667 184.6937:4038 184.71381:4905 184.96851:1400 184.9817:2569 184.9994:1501 185.01601:483 185.0322:294 185.0495:511 185.10609:582 185.17101:433 185.18871:1926 185.2144:1033 185.235:1011 185.30389:1825 …	3517.85	3079.27	2971.61	3013.03	3012.11	3175.12	3310.16	3430.95	2045.26	2605.16	0	3365.08	3296.85	3099.29	2980.18	3371.07	3795.18	3357.93
1508	3.85	795.067	Unknown	[M+H]+		0.87	TRUE	null	null	null	null	null	null	999	FALSE	FALSE	FALSE	Unit NormalizedByQcPeakHeight by alignment ID=-1	FALSE	FALSE	null	null	null	null	null	null	null	96.7	20220304 rerun Malagan plasma_11_20220304_011_QC1_pos_Col_A_011	795.06708:5538 796.07043:2781 797.07379:1878	86.096:901 87.1001:296 95.0847:258 146.98129:9409 162.95461:928 184.0732:82109 184.27029:1028 184.5502:391 184.7578:109 184.8853:19 184.90331:195 184.9193:232 184.93401:453 184.9528:313 184.96851:48 184.9828:13 184.9998:152 185.01649:129 185.0764:11969 185.1694:91 185.23441:466 185.25439:595 185.2718:545 185.30251:247 185.32291:251 185.34441:583 185.36411:346 185.3846:67 186.0775:5712 443.25259:1…	5718.63	5304.26	4540.24	4635.42	7043.35	5401.56	5438.42	4837.82	5889.12	4630.33	0	6081.34	5935.56	5965.3	5606.93	4798.88	6220.3	5004.87
1112	5.304	718.537	Unknown	[M+H]+		0.696	TRUE	null	null	null	null	null	null	999	FALSE	FALSE	FALSE	Unit NormalizedByQcPeakHeight by alignment ID=-1	FALSE	FALSE	null	null	null	null	null	null	null	215.13	20220304 rerun Malagan plasma_13_20220304_013_1_1-010K-36_pos_Col_A_013	718.54022:4089 719.54357:2041 720.54693:0	81.0715:198 86.0958:2569 95.0852:297 104.1067:204 124.9992:1063 146.9817:4666 184.0728:91714 184.1743:352 185.07651:4985 265.24899:278 290.26251:97 337.2771:1314 339.2868:607 392.2959:779 462.27771:69 473.32919:586 502.49521:750 520.5094:1643 528.47528:6440 529.4776:2256 530.47681:122 542.99933:2 543.49371:2616 573.48767:190 575.50409:11286 576.50861:4579 577.51929:7329 578.5199:2543 579.51813:66…	10864.2	3826.48	6468.09	4383.64	16321.8	14860	16670.3	3957.48	3687.32	4081.93	0	9081.51	10047.6	4614.31	9643.81	6579.16	9983.12	10191.5
959	0.617	645.466	Unknown	[M+H]+	ion correlated with 869; ion correlated with 909; ion correlated with 912; ion correlated with 874; ion correlated with 830; ion correlated with 831; ion correlated with 771; ion correlated with 592	0.565	TRUE	null	null	null	null	null	null	999	FALSE	FALSE	FALSE	Unit NormalizedByQcPeakHeight by alignment ID=-1	FALSE	FALSE	null	null	null	null	null	null	null	101.38	20220304 rerun Malagan plasma_11_20220304_011_QC1_pos_Col_A_011	645.46167:3936 646.46502:9011 647.46838:2331	85.1006:134 89.0591:946 111.078:70 117.0895:754 133.08591:3755 134.0907:275 155.09911:611 161.11549:410 175.1306:126 177.1115:2498 177.61259:322 219.1219:138 221.1386:2055 222.14149:140 229.6508:425 251.66541:365 267.1774:90 269.24521:107 273.67709:385 309.18759:581 311.28879:29 353.21201:200 355.79059:88 356.298:86 357.33521:177 386.36609:79 397.2428:84 466.88239:106 495.2659:133 628.95221:1848 …	3967.89	2235.1	3488.81	4520.51	4672.72	3939.52	3120.26	5206.79	2998.25	3777.42	0	2646.12	4314.76	2762.24	2514.38	3189.47	2733.58	1477.72
242	5.933	291.069	w/o MS2:inosine	[M+H]+		0.478	TRUE	2.21	291.07	C10H12N4O5	Purine nucleosides	UGQMRVRMYYASKQ-KQYNXXCUSA-N	O=C1N=CNC2=C1N=CN2C3OC(CO)C(O)C3O	530	TRUE	TRUE	FALSE	Unit NormalizedByQcPeakHeight by alignment ID=-1	FALSE	FALSE	null	null	99.4	99.9	null	null	null	83.21	20220304 rerun Malagan plasma_15_20220304_015_2_1-010K-8_pos_Col_A_015	291.06891:7308 292.07226:1831 293.07562:0	186.0573:400 246.1221:926	3124.15	4773.88	7578.16	3095.75	6296.32	2603.15	2323.47	3772.15	4698.66	3534.46	0	7535.01	2856.39	2919.94	2988.46	1059.02	2465.59	4659.08
1324	3.943	764.602	Unknown	[M+H]+		0.13	TRUE	null	null	null	null	null	null	999	FALSE	FALSE	FALSE	Unit NormalizedByQcPeakHeight by alignment ID=-1	FALSE	FALSE	null	null	null	null	null	null	null	89.42	20220304 rerun Malagan plasma_19_20220304_019_4_1-005K-8_pos_Col_A_019	764.60529:5228 765.60864:1043 766.612:0	71.0726:806 80.9726:20 86.096:17258 86.1153:17176 87.0991:618 98.9839:594 104.1068:8102 124.9996:11173 125.0351:218 125.2048:15 146.9818:5222 166.06261:1882 183.97929:186 184.0033:213 184.05009:1090 184.0753:819776 184.0968:901914 184.11211:57226 184.1304:42959 184.1591:45511 184.1765:28920 184.211:3230 184.2289:12160 184.2711:20552 184.2946:4225 184.3148:16289 184.3376:26538 184.36079:28309 184.…	4463.09	3729.8	3874.92	3247.89	5081.1	6523.27	5313.75	4154.44	4645.63	4546.27	0	6773.72	4589.87	5244.12	5213.64	4665.48	5532.04	5560.76
141	7.921	205.097	Tryptophan; PlaSMA ID-689	[M+H]+		0.957	TRUE	2.8	205.097	C11H12N2O2	Indole and derivatives	QIVBCDIJIAJPQS-UHFFFAOYNA-N	O=C(O)C(N)CC2=CNC=1C=CC=CC=12	430	TRUE	TRUE	TRUE	Unit NormalizedByQcPeakHeight by alignment ID=-1	FALSE	FALSE	null	null	96.8	99.9	93.2	96.1	100	621.76	20220304 rerun Malagan plasma_75_20220304_075_30_1-003K-0_pos_Col_A_075	205.09689:96222 206.10024:20631 207.1036:1183	70.0646:3450 74.0231:506 77.0374:482 78.0415:76 79.0552:108 88.0757:14 88.0866:14 90.0449:104 91.0539:7335 92.0565:827 95.0599:1320 105.0694:474 115.0536:8152 115.0856:412 116.0579:2686 116.0699:2686 117.0566:7501 117.07:7503 118.0648:39670 119.0682:4461 126.1017:48 127.0529:1680 128.0562:1262 130.06509:4978 132.06171:8203 132.08:8091 133.08369:750 133.0972:750 142.0654:5124 143.0724:7720 144.080…	107347	116652	123326	133871	118464	120819	117443	109626	96165.8	91000.2	0	69885.9	97805.7	92962.3	85626.9	88694.7	99271.4	64015.5
397	7.965	413.084	w/o MS2:geniposidic acid	[M+H]+		0.543	TRUE	null	413.084	C16H22O10	Iridoid O-glycosides	ZJDOESGVOWAULF-OGJQONSISA-N	O=C(O)C1=COC(OC2OC(CO)C(O)C(O)C2O)C3C(=CCC13)CO	530	TRUE	TRUE	FALSE	Unit NormalizedByQcPeakHeight by alignment ID=-1	FALSE	FALSE	null	null	99.8	null	null	null	null	284.11	20220304 rerun Malagan plasma_69_20220304_069_27_1-012K-12_pos_Col_A_069	413.08389:24902 414.08724:3902 415.0906:0	104.9916:614 115.0846:112 141.10291:124 160.99789:376 172.0041:563 172.9991:1779 174.0025:209 203.0047:186 215.0108:167 232.02341:234 233.02:2515 234.0321:162 235.06219:110 236.0318:66 239.03571:102 243.0466:313 292.04419:853 293.04169:2561 294.0481:322 323.05359:489 353.06149:1342 393.0979:170 409.21829:46 411.11069:746 412.08801:3891 412.35449:130 413.08331:15726 413.2352:269 413.31879:310	13661.7	8847.05	8122.46	7492.32	5915.99	9283.35	12890.7	9524.17	13990.7	10238.7	0	11518.4	12642.5	16500.3	10442.4	13047	9813.97	11703.6
495	2.169	475.063	w/o MS2:Irisxanthone	[M+H]+		0.957	TRUE	null	475.064	C20H20O11	Xanthones	MTQVPZUZBBTLNO-HSLVGEKZSA-N	O=C1C2=CC=C(O)C(OC)=C2OC3=CC(O)=C(C(O)=C13)C4OC(CO)C(O)C(O)C4O	530	TRUE	TRUE	FALSE	Unit NormalizedByQcPeakHeight by alignment ID=-1	FALSE	FALSE	null	null	99.7	null	null	null	null	104.75	20220304 rerun Malagan plasma_59_20220304_059_22_1-013K-8_pos_Col_A_059	475.0629:7058 476.06625:4093 477.06961:1013	181.0379:5500 182.04021:305 197.0116:2549 199.0096:340 212.9863:346 249.0264:302 264.9989:986 266.00751:146 266.9971:222 321.24191:95 332.98749:2043 333.99149:281 334.98419:473 338.07999:134 339.08731:5868 340.09311:806 348.9603:234 355.06409:592 406.07401:176 407.07501:4571 408.0784:618 409.08221:260 423.05051:354 468.96161:233 474.0575:196 475.06519:1095 475.34549:154	5265.52	4291.91	4424.62	4285.72	4306.61	6024.84	4176.31	4042.16	3853.46	4701.45	0	5146.99	5794.81	4697.13	5571.69	5401.07	5913.9	5487.23
20	7.637	104.07	N,N-Dimethylglycine; LC-ESI-QTOF; MS2; CE	[M+H]+	similar chromatogram in higher mz_147	0.283	TRUE	null	104.071	C4H9NO2	Alpha amino acids	FFDGPVCHZBVARC-UHFFFAOYSA-N	CN(C)CC(O)=O	430	TRUE	TRUE	TRUE	Unit NormalizedByQcPeakHeight by alignment ID=-1	FALSE	FALSE	null	null	82.2	null	86.3	65.7	50	30.36	20220304 rerun Malagan plasma_45_20220304_045_16_1-009K-36_pos_Col_A_045	104.0699:4376 105.07325:0 106.07661:0	62.9906:128 104.0701:4038	2696.93	3011.4	3125.55	2429.43	3380.73	2683.5	2166.68	3034.01	3193.01	3359	0	1956.24	2519.14	1710.49	2029.96	3642.69	3130.18	2652.85
168	10.434	229.127	Proline-hydroxyproline	[M+H]+		0.609	TRUE	null	229.118	C10H16N2O4	Dipeptides	ONPXCLZMBSJLSP-UHFFFAOYNA-N	O=C(O)C1N(C(=O)C2NCCC2)CC(O)C1	430	TRUE	TRUE	TRUE	Unit NormalizedByQcPeakHeight by alignment ID=-1	FALSE	FALSE	null	null	77.5	null	52.3	83.1	75	20.15	20220304 rerun Malagan plasma_67_20220304_067_26_1-012K-36_pos_Col_A_067	229.1189:6408 230.12225:1304 231.12561:0	70.0647:1973 77.0371:146 78.9843:60 83.0609:208 84.9596:103 96.9704:26 107.0607:245 132.0674:598 141.9593:717 143.96021:546 148.0871:468 176.0744:587 200.1844:224 212.0928:357 213.1313:97 227.1451:83 228.1805:245 229.1187:3712	5037.07	5123.94	6143.17	4274.26	5065.4	4812.62	7471.27	4028.7	3472.62	2832.08	0	3806.88	4644.61	3931.18	4269.31	4591.07	5684.34	4797.98
1028	7.918	688.169	w/o MS2:OLEANDOMYCIN	[M+H]+		0.913	TRUE	null	688.164	C35H61NO12	Aminoglycosides	RZPAKFUAFGMUPI-KGIGTXTPSA-N	O=C1OC(C)C(C)C(O)C(C(=O)C2(OC2)CC(C)C(OC3OC(C)CC(N(C)C)C3O)C(C)C(OC4OC(C)C(O)C(OC)C4)C1C)C	530	TRUE	TRUE	FALSE	Unit NormalizedByQcPeakHeight by alignment ID=-1	FALSE	FALSE	null	null	94	null	null	null	null	234.25	20220304 rerun Malagan plasma_47_20220304_047_17_1-009K-8_pos_Col_A_047	688.16913:23004 689.17248:18737 690.17584:4233	177.11079:143 227.0777:352 249.06:315 254.008:64 282.0054:3574 350.0217:70 354.0166:691 355.0217:1435 438.08951:578 440.08969:8091 441.0929:3056 459.2807:70 465.1084:1085 485.08759:12848 486.09109:3667 487.09399:805 566.08252:232 598.95758:85 676.20679:123 677.50952:229 683.12311:104 684.17657:2053 685.17603:901 686.1731:1250 687.1828:419 688.17059:18788	9635.52	9365.97	10474.3	13164.3	10781.6	16073	13969	8792.77	7531.72	7200.79	0	2870.24	9736.57	7366.88	6484.19	5128.84	8348.16	2071.45
1555	0.766	804.546	Unknown	[M+H]+		0.935	TRUE	null	null	null	null	null	null	999	FALSE	FALSE	FALSE	Unit NormalizedByQcPeakHeight by alignment ID=-1	FALSE	FALSE	null	null	null	null	null	null	null	15.15	20220304 rerun Malagan plasma_11_20220304_011_QC1_pos_Col_A_011	804.54431:19620 805.54766:11009 806.55102:0	79.054:15 86.096:1653 105.1108:136 123.1149:144 131.08521:63 146.9818:1639 162.95551:96667 163.0769:28 163.10339:160 163.12109:238 163.2159:170 163.283:48 163.407:25 163.9101:35 163.9595:2967 164.9545:8578 165.9563:145 184.0737:49679 184.19569:11028 184.2505:8200 184.2686:8148 184.55119:2296 239.2375:163 457.20609:59 478.3327:109 481.21271:166 555.37299:33 575.50629:5142 576.50513:1840 577.52179:…	21502.8	19934	21506.4	20822.4	18372.8	21001.1	22071.5	22677.2	19030.5	22145.1	0	19373.3	20059.3	18847.5	17311.1	27950.2	24870.9	24756.1
181	6.413	235.165	w/o MS2:NCGC00179704-03!2-(8-hydroxy-4a,8-dimethyl-1,2,3,4,5,6,7,8a-octahydronaphthalen-2-yl)prop-2-enoic acid	[M+H]+	adduct linked to 200_[M+Na]+	0.826	TRUE	null	235.169	C15H24O3	Eudesmane, isoeudesmane or cycloeudesmane sesquiterpenoids	FXKCXGBBUBCRPU-UHFFFAOYSA-N	O=C(O)C(=C)C1CCC2(C)CCCC(O)(C)C2C1	530	TRUE	TRUE	FALSE	Unit NormalizedByQcPeakHeight by alignment ID=-1	FALSE	FALSE	null	null	91.9	null	null	null	null	10.11	20220304 rerun Malagan plasma_49_20220304_049_18_1-009K-0_pos_Col_A_049	235.1649:24024 236.16825:2402 237.17161:0	70.065:7 83.0593:23 113.1633:1409 115.0767:0 118.0859:54105 118.8667:80 119.0893:3297 120.1033:516 165.11279:179 191.0687:71 235.1653:6723	8280.92	5198.08	7668.18	6995.69	16266.1	10832	8452.32	6479.82	8076.29	6275.41	0	7174.35	7656.29	4884.78	7669.9	12096.5	17019.3	9407.6
343	11.005	377.145	loganic acid	[M+H]+		0.543	TRUE	3.03	377.15	C16H24O10	Iridoid O-glycosides	JNNGEAWILNVFFD-FZLBYPCMSA-N	O=C(O)C1=COC(OC2OC(CO)C(O)C(O)C2O)C3C1CC(O)C3C	430	TRUE	TRUE	TRUE	Unit NormalizedByQcPeakHeight by alignment ID=-1	FALSE	FALSE	null	null	83.9	99.7	72.4	75	100	21.18	20220304 rerun Malagan plasma_77_20220304_077_QC4_pos_Col_A_077	377.14709:3740 378.15044:0 379.1538:0	155.1179:62 350.19199:64 370.29111:74 377.14551:4363	3267.38	3058.37	3555.78	2699.98	3019.84	3114.26	2289.43	3850.61	3797.2	4194.34	0	2726.4	2963.89	3440.46	3471.88	3291.06	4049.87	2933.89
586	6.71	502.293	w/o MS2:sodium (2R)-2-((2R,5S,6R)-6-((3E,5E)-6-((3aR,4S,7aS)-4-(1H-pyrrole-2-carbonyl)-2,3,3a,4,5,7a-hexahydro-1H-inden-5-yl)hexa-3,5-dien-3-yl)-5-methyltetrahydro-2H-pyran-2-yl)butanoate	[M+H]+	adduct linked to 667_[M+Na]+	0.957	TRUE	null	502.29	C30H40NNaO4	Aryl alkyl ketones	BPPSGNVGAIGXQI-AREVZEEPSA-M	[Na+].O=C([O-])C(CC)C1OC(C(=CC=CC2C=CC3CCCC3C2C(=O)C4=CC=CN4)CC)C(C)CC1	530	TRUE	TRUE	FALSE	Unit NormalizedByQcPeakHeight by alignment ID=-1	FALSE	FALSE	null	null	66.7	null	null	null	null	864.99	20220304 rerun Malagan plasma_73_20220304_073_29_1-003K-36_pos_Col_A_073	502.29279:78686 503.29614:31830 504.2995:18339	79.0541:119 83.0856:65 91.0539:436 95.0834:939 98.9845:275 105.0696:427 107.0862:270 119.0851:493 121.1007:316 129.05521:409 131.08521:333 133.1004:390 155.0096:322 157.0994:370 161.1344:121 171.11591:307 175.14549:278 184.0719:505 185.13271:224 187.1467:107 199.1498:87 203.1778:1534 216.0636:1000 259.24631:111 269.22711:1030 287.23691:1222 328.20471:86 330.27679:1355 333.27789:205 341.3049:291 3…	47393.7	32506.2	40260.3	36423.5	49687	44759.7	35403.2	38605.5	37809.3	38927.3	0	47777.5	42765.3	31140.7	46565.3	52127.5	79125.6	49126.6
1251	3.791	758.563	Unknown	[M+H]+		0.283	TRUE	null	null	null	null	null	null	999	FALSE	FALSE	FALSE	Unit NormalizedByQcPeakHeight by alignment ID=-1	FALSE	FALSE	null	null	null	null	null	null	null	490.7	20220304 rerun Malagan plasma_25_20220304_025_7_1-007K-36_pos_Col_A_025	758.56293:520116 759.56628:354470 760.56964:401730	86.0959:28806 87.0993:2382 95.0852:818 98.9842:4350 104.1068:6885 105.1107:1406 124.9994:35971 137.1337:450 146.981:2529 166.0627:4947 183.93269:994 183.99609:615 184.0164:1053 184.0426:600 184.07539:639074 184.09621:181591 184.1127:100518 184.1302:88679 184.1579:145894 184.1931:18956 184.2123:4906 184.229:9115 184.2691:8500 184.2952:8709 184.3148:12353 184.3381:12612 184.36099:18103 184.3786:129…	474050	517183	537756	506358	604421	768681	810102	537983	522414	511000	0	596283	523756	516466	524667	507933	513863	532534
1302	0.753	761.267	Unknown	[M+H]+		0.109	TRUE	null	null	null	null	null	null	999	FALSE	FALSE	FALSE	Unit NormalizedByQcPeakHeight by alignment ID=-1	FALSE	FALSE	null	null	null	null	null	null	null	66.97	20220304 rerun Malagan plasma_23_20220304_023_6_1-005K-0_pos_Col_A_023	761.26648:3413 762.26983:3617 763.27319:1696	71.0728:2485 86.0959:34511 86.1129:34581 87.099:2237 98.984:3827 104.1065:8559 124.9996:49888 126.0031:1106 149.1295:71 162.9552:5064 164.9584:181 166.0623:5186 181.0242:226 183.925:139 183.9807:509 184.03081:1068 184.0755:722946 184.09641:893690 184.11211:393671 184.15849:167128 184.1763:197918 184.1926:98095 184.2112:47016 184.22861:17175 184.26961:9682 184.2952:24637 184.3145:36272 184.3376:45…	2569.88	2268.28	2038.9	2060.01	3245.83	2179.54	3298.63	1849.76	2265.79	1032.32	0	1583.29	2558.62	2772.97	2544.56	1598.39	2204.34	2502.97
188	9.749	247.072	w/o MS2:lenticin	[M+H]+	adduct linked to 210_[M+H]+	0.957	TRUE	null	247.073	C14H18N2O2	Alpha amino acids	AOHCBEAZXHZMOR-UHFFFAOYSA-N	O=C([O-])C(CC1=CNC=2C=CC=CC21)[N+](C)(C)C	530	TRUE	TRUE	FALSE	Unit NormalizedByQcPeakHeight by alignment ID=-1	FALSE	FALSE	null	null	99.7	null	null	null	null	14.13	20220304 rerun Malagan plasma_19_20220304_019_4_1-005K-8_pos_Col_A_019	247.0721:12627 248.07545:1633 249.07881:1915	83.0603:709 84.4932:491 102.0556:497 124.087:4138 197.1021:718 230.13989:4124 230.24471:391 235.0612:2274 240.17841:447 247.07339:2006	9994.36	9857.04	10456.7	10392.9	13201.6	11358.3	12373.5	8860.13	10337.2	9754.19	0	11933.9	10532.4	10259.9	9814.14	9903.34	10391.5	10176.1
1609	5.743	815.699	Unknown	[M+H]+		0.174	TRUE	null	null	null	null	null	null	999	FALSE	FALSE	FALSE	Unit NormalizedByQcPeakHeight by alignment ID=-1	FALSE	FALSE	null	null	null	null	null	null	null	45.89	20220304 rerun Malagan plasma_17_20220304_017_3_1-010K-0_pos_Col_A_017	815.69708:13271 816.70043:6117 817.70379:3320	86.0958:791 124.997:544 133.086:703 184.0731:70400 185.0759:4559 186.0769:650 626.58118:1779 627.58838:962 641.60022:759 750.57788:2109 751.57739:2238 764.58929:1935 793.33801:453	12864.4	12434.3	16024.6	13837	14330.9	12639.6	15435.7	11430.7	13690.2	14113.9	0	12623.6	11599.7	11730	13033.8	13739.2	12491.9	13094.7
432	7.86	432.311	w/o MS2:Pellasoren A	[M+H]+		0.63	TRUE	null	432.311	C26H41NO4	Delta valerolactones	KJDLCCSAVYUQIT-NGFBJTOHSA-N	O=C1OC(C(C)CC=CC(=CC(=CC(N=C(O)C(OC)=CCC)C)C)C)C(C)CC1C	530	TRUE	TRUE	FALSE	Unit NormalizedByQcPeakHeight by alignment ID=-1	FALSE	FALSE	null	null	100	null	null	null	null	44.93	20220304 rerun Malagan plasma_49_20220304_049_18_1-009K-0_pos_Col_A_049	432.3107:29485 433.31405:13119 434.31741:2143	81.0694:121 95.0845:249 107.0852:332 119.0841:261 133.0854:907 133.1004:907 136.11819:133 145.1013:117 146.1041:162 147.11549:787 149.13251:586 156.06239:325 158.08141:1429 161.1319:1036 173.1335:223 175.14661:750 189.1658:832 197.13181:158 198.1105:147 201.1635:1294 202.164:63 211.1476:209 215.17751:1239 224.12959:209 227.1776:366 229.16071:342 229.19769:250 238.1451:382 252.15849:518 264.16391:…	5019.69	1471.83	1071.6	1976.71	6620	4960.88	6838.76	1005.79	0	1788.88	0	7814.34	5488.17	4392.16	3529.05	1753.43	6051.26	2994.03
1380	5.074	776.558	Unknown	[M+H]+	adduct linked to 1528_[M+Na]+	0.957	TRUE	null	null	null	null	null	null	999	FALSE	FALSE	FALSE	Unit NormalizedByQcPeakHeight by alignment ID=-1	FALSE	FALSE	null	null	null	null	null	null	null	192.39	20220304 rerun Malagan plasma_11_20220304_011_QC1_pos_Col_A_011	776.55737:37402 777.56072:21491 778.56408:18369	91.0548:542 93.0689:913 95.0852:293 97.0651:16 105.0694:509 107.0854:637 121.1017:928 123.0792:30 129.07091:28 131.0851:359 133.1004:793 135.117:695 137.09621:149 145.1003:379 146.10381:12 157.1019:520 159.1161:41 163.1459:102 164.0071:1359 167.08521:15 171.1174:72 184.75771:1146 186.0517:902 211.1118:14 228.1501:10 294.31641:516 354.2764:21 359.25439:882 359.26471:882 360.2605:119 361.27551:4105…	38884.9	22789.9	22437	23405.5	39898.5	51322.5	45472.6	35321.8	30378.8	40196.6	0	39249.1	35069.5	44657	31294.9	53251.6	52092	49118.3
478	7.927	463.106	w/o MS2:ginkgolide B	[M+H]+	adduct linked to 522_[M+Na]+	0.435	TRUE	null	463.111	C20H24O10	Ginkgolides and bilobalides	SQOJOAFXDQDRGF-AIFBQCQPSA-N	O=C1OC2OC34C(=O)OC5CC(C(C)(C)C)C2(C1O)C54C(O)C6OC(=O)C(C)C63O	530	TRUE	TRUE	FALSE	Unit NormalizedByQcPeakHeight by alignment ID=-1	FALSE	FALSE	null	null	87.4	null	null	null	null	77.05	20220304 rerun Malagan plasma_93_20220304_093_38_1-002K-36_pos_Col_A_093	463.10629:5033 464.10964:1735 465.113:2272	188.01469:545 201.9906:128 213.0108:235 215.0267:1086 217.0249:700 220.02679:190 239.1479:117 259.0162:767 265.0351:86 290.9989:113 335.0408:125 337.05371:167 343.06949:179 355.14819:68 402.08661:213 434.24829:49 446.07779:596 452.31451:92 455.18649:202 457.34561:837 461.11639:340 463.10611:4278	2865.33	3445.5	2807.51	2820.34	2361.89	3168.62	3228.44	2669.12	2420.86	2877.69	0	1997.12	2921.21	2285.56	2247.18	1840.42	3217.14	1522.59
1648	2.897	828.891	Unknown	[M+H]+	ion correlated with 406; ion correlated with 1037; ion correlated with 769; ion correlated with 913; ion correlated with 1298	0.804	TRUE	null	null	null	null	null	null	999	FALSE	FALSE	FALSE	Unit NormalizedByQcPeakHeight by alignment ID=-1	FALSE	FALSE	null	null	null	null	null	null	null	105.98	20220304 rerun Malagan plasma_11_20220304_011_QC1_pos_Col_A_011	828.89612:4950 829.89947:991 830.90283:0	86.096:2156 132.09:574 146.9807:5400 166.05969:453 184.07291:26991 185.0752:2559 284.9935:774 352.98251:641 421.97171:403 463.23099:441 488.95749:1594 556.94281:747 571.47443:959 624.93469:1162 625.5119:1276 626.51929:5332 627.53339:3415 628.53223:1282 635.49738:785 645.4834:6297 646.48993:2385 647.50067:2153 692.91748:979 749.49561:524 750.51428:3300 751.52228:2712 752.53589:1382 753.53668:497 7…	4588.65	4618.11	6730.99	7077.27	3465.3	3998.63	3854.56	4997.85	4704.42	5189.76	0	2952.88	5004.56	6357.98	3048.13	2837.45	2555.12	2825.14
1463	0.758	786.601	Unknown	[M+H]+	ion correlated with 1293	0.957	TRUE	null	null	null	null	null	null	999	FALSE	FALSE	FALSE	Unit NormalizedByQcPeakHeight by alignment ID=-1	FALSE	FALSE	null	null	null	null	null	null	null	631.68	20220304 rerun Malagan plasma_11_20220304_011_QC1_pos_Col_A_011	786.60138:502834 787.60473:400630 788.60809:207935	71.0725:1434 86.096:34618 87.0991:1803 98.9839:4583 104.1066:9120 124.9995:45367 125.0222:45367 126.0024:1517 127.0052:302 146.98199:2882 162.9557:1616 166.0618:6079 184.00751:796 184.07539:749734 184.09689:926853 184.11211:434380 184.1586:193299 184.1765:220888 184.1925:95859 184.26981:5470 184.29739:23838 184.31461:38547 184.3378:47486 184.3611:50356 184.37869:43703 184.3969:26607 184.4095:2234…	479423	425309	396166	418999	465880	471760	425355	460563	411258	453725	0	463016	431953	451704	449223	413252	457694	451400
544	5.68	496.334	LPC 16:0; PlaSMA ID-2660	[M+H]+		0.522	TRUE	10.05	496.34	C24H50NO7P	Lipids	ASWBNKHCZGQVJV-UHFFFAOYNA-N	O=C(OCC(O)COP(=O)([O-])OCC[N+](C)(C)C)CCCCCCCCCCCCCCC	430	TRUE	TRUE	TRUE	Unit NormalizedByQcPeakHeight by alignment ID=-1	FALSE	FALSE	null	null	88.8	99.9	87.2	92	100	1432.87	20220304 rerun Malagan plasma_45_20220304_045_16_1-009K-36_pos_Col_A_045	496.33441:553674 497.33776:221531 498.34112:40828	71.0731:1532 86.0958:21044 87.0986:715 95.0841:538 97.1008:1124 98.9834:2624 104.1066:222547 104.214:541 104.2284:597 104.2416:521 104.2553:309 104.3042:494 104.3382:688 104.4651:826 104.4922:456 104.6317:321 104.6848:624 104.7174:415 104.7556:341 104.7678:512 104.8156:312 104.8274:524 104.8538:471 104.9665:482 105.0776:379 105.0901:515 105.1099:11562 124.9993:33474 126.0026:1153 127.0029:682 163…	474567	549023	438158	551026	461934	430224	429470	567371	448419	424778	0	467302	428044	441417	444869	455274	466302	450142
300	0.793	353.209	(4aR,5aS,9R)-9-ethynyl-9a,11b-dimethylhexadecahydrocyclopenta[1,2]phenanthro[8a,9-b]oxirene-3,9-diol	[M+Na]+		0.609	TRUE	6.72	353.21	C21H30O3	Estrane steroids	ODMURDDTNPVMMD-DRLLMQHUSA-N	C#CC1(O)CCC2C3CC4OC54CC(O)CCC5(C)C3CCC21C	430	TRUE	TRUE	TRUE	Unit NormalizedByQcPeakHeight by alignment ID=-1	FALSE	FALSE	null	null	83.9	99.8	88	72.2	50	88.15	20220304 rerun Malagan plasma_31_20220304_031_10_1-001K-0_pos_Col_A_031	353.2085:17144 354.21185:6306 355.21521:1791	320.25119:61 353.2077:14592	2010.79	13796.7	2272.24	8571.8	1520.07	13108.1	2887.85	1366.73	14756.3	6630.07	0	15936.1	2209.39	2713.49	1030.68	4296.59	6879.1	4259.61
1683	0.774	844.525	w/o MS2:Scytophycin D	[M+H]+		0.957	TRUE	null	844.525	C45H75NO12	Diterpene lactones	DWQQWNRHLJPIDV-QMWBYZKLSA-N	O=CN(C=CC(C)C(OC)C(C(=O)CCC(C)C(O)C(C)C1OC(=O)C=CC(=CCC(O)CC2OC(CC=C2)CC(OC)C(O)(C)C(OC)CC(OC)C1C)C)C)C	530	TRUE	TRUE	FALSE	Unit NormalizedByQcPeakHeight by alignment ID=-1	FALSE	FALSE	null	null	100	null	null	null	null	656.38	20220304 rerun Malagan plasma_39_20220304_039_13_1-014K-0_pos_Col_A_039	844.52502:100313 845.52837:59128 846.53173:91644	86.0959:6509 124.9983:2523 146.98331:1122 162.9549:39113 164.95309:2750 184.0731:220559 184.1711:1324 184.23061:1542 184.3853:1431 185.07561:16351 185.3445:927 186.0782:2638 459.22299:84 623.49573:940 624.50989:645 625.5249:426 627.53668:1222 646.49573:1428 647.49609:2166 648.50531:524 649.51617:3484 650.52271:1439 651.46832:408 651.52032:1182 661.46008:10728 662.46149:4622 663.47021:7581 664.474…	60423.4	40577	48050.5	37568.8	87044.7	69868.6	76228.4	44311.6	39913.9	44219.4	0	51817.5	54707.4	88295	48848.9	105799	70945.8	69633.8
178	7.979	235.061	w/o MS2:methyl 4-hydroxy-3,5-dimethoxybenzoate	[M+H]+		0.957	TRUE	3.8	235.06	C10H12O5	Gallic acid and derivatives	ZMXJAEGJWHJMGX-UHFFFAOYSA-N	O=C(OC)C1=CC(OC)=C(O)C(OC)=C1	530	TRUE	TRUE	FALSE	Unit NormalizedByQcPeakHeight by alignment ID=-1	FALSE	FALSE	null	null	71.1	99.9	null	null	null	25.97	20220304 rerun Malagan plasma_31_20220304_031_10_1-001K-0_pos_Col_A_031	235.0607:48236 236.06405:5204 237.06741:2569	89.0576:344 107.0594:865 114.0551:703 116.0654:662 118.0653:1929 124.0865:6409 134.032:576 146.0585:1971 148.0883:1059 188.069:4229 203.0524:1712 205.07539:379 205.0955:2379 217.0506:1082 222.17191:388 227.15089:571 230.13921:3921 231.14:1226 234.0751:1076 235.0602:39291	38921.3	38106.2	33713.9	34737.3	29557.2	30730.9	37948.8	35290.7	38855.8	38766.6	3931.06	44811	40671.3	38655.5	39252.5	38454.7	34408	41274.2
1225	5.209	751.572	Unknown	[M+Na]+	adduct linked to 1151_[M+H]+	0.957	TRUE	null	null	null	null	null	null	999	FALSE	FALSE	FALSE	Unit NormalizedByQcPeakHeight by alignment ID=-1	FALSE	FALSE	null	null	null	null	null	null	null	224.83	20220304 rerun Malagan plasma_11_20220304_011_QC1_pos_Col_A_011	751.5708:13397 752.57415:18996 753.57751:23731	81.0693:419 86.0959:2769 87.1007:178 91.0535:428 93.069:538 95.0847:1504 104.1071:396 107.0858:451 117.0692:792 119.0857:1567 124.9992:2714 131.0847:1413 132.0882:93 133.0647:248 133.0869:1350 133.1017:1262 135.1172:357 137.1342:318 139.14819:191 146.9818:550 147.08:252 147.11571:531 151.0735:104 159.116:236 161.1317:562 163.1503:174 164.0071:1042 171.11591:772 183.9782:96 184.02161:228 184.0732:…	11933.6	12665	11593.3	13875.3	9819.84	9410.99	11269.7	9663.92	9792.82	10778.2	0	7544.61	11199	11615	11547.5	15095.6	10940.2	12576.2
1409	3.662	782.562	Unknown	[M+H]+		0.109	TRUE	null	null	null	null	null	null	999	FALSE	FALSE	FALSE	Unit NormalizedByQcPeakHeight by alignment ID=-1	FALSE	FALSE	null	null	null	null	null	null	null	387.72	20220304 rerun Malagan plasma_11_20220304_011_QC1_pos_Col_A_011	782.56183:533293 783.56518:325533 784.56854:347739	85.1006:110 95.0842:459 146.98129:22193 147.98511:671 183.85229:188 184.07561:16982 184.269:4725 184.8557:3290 185.73891:434 341.30911:109 441.2348:588 443.2504:96 465.237:966 467.2504:708 575.5025:4012 576.50671:1879 577.51892:2807 578.52502:1519 583.51471:208 585.51813:205 595.47028:431 597.48608:32930 598.48792:13610 599.49902:14015 599.61212:248 599.72931:45 600.11078:162 600.50378:4281 601.5…	521199	483742	493564	481816	487518	467096	490911	487660	489154	540143	0	469105	470588	551747	535915	507839	487531	508299
36	10.29	126.062	5-Methylcytosine	[M+H]+		0.304	TRUE	null	126.066	C5H7N3O	Hydroxypyrimidines	LRSASMSXMSNRBT-UHFFFAOYSA-N	CC1=CN=C(O)NC1=N	430	TRUE	TRUE	TRUE	Unit NormalizedByQcPeakHeight by alignment ID=-1	FALSE	FALSE	null	null	77.6	null	60.3	84.5	66.7	25	20220304 rerun Malagan plasma_31_20220304_031_10_1-001K-0_pos_Col_A_031	126.0627:3340 127.06605:0 128.06941:0	70.0645:1306 77.0379:127 78.0454:235 78.9841:98 80.058:1077 81.0597:112 83.0605:238 84.0812:97 110.0709:124 113.072:213 119.072:93 126.0623:3964	2696.73	2466.72	3146.13	2854.02	3515.43	2900.48	3186.58	2802.26	2988.11	2951.54	195.761	3432.95	2427.53	2506.76	2831.82	2917.81	2832.44	3130.95
537	5.707	494.324	Unknown (carbon number 24); PlaSMA ID-2651	[M+H]+	adduct linked to 616_[M+Na]+	0.957	TRUE	9.11	494.333	C24H48NO7P	Unknown			430	TRUE	TRUE	TRUE	Unit NormalizedByQcPeakHeight by alignment ID=-1	FALSE	FALSE	null	null	78.4	99.9	91.6	83.6	66.7	2207.82	20220304 rerun Malagan plasma_39_20220304_039_13_1-014K-0_pos_Col_A_039	494.3237:177191 495.32705:66194 496.33041:623691	60.0814:324 81.0701:528 86.0961:903 87.0999:846 95.0847:466 104.1067:24709 104.1183:24709 104.1887:496 104.2136:227 104.2558:594 104.2672:737 104.2755:582 104.2916:294 104.4211:421 104.6771:120 104.7178:14 104.8843:56 105.1101:340 105.1761:218 105.4566:390 109.1008:390 124.9991:995 126.0023:75 127.0024:252 133.0843:211 146.9812:1113 166.0619:1914 181.02499:160 184.0732:61991 184.24741:3 184.3154:…	106894	69124.5	71633.1	79009.8	97681.7	102014	107528	97172.8	99300	95108.2	0	117026	118882	79084.3	135733	185687	207955	147188
878	5.265	603.535	Unknown	[M+H]+		0.848	TRUE	null	null	null	null	null	null	999	FALSE	FALSE	FALSE	Unit NormalizedByQcPeakHeight by alignment ID=-1	FALSE	FALSE	null	null	null	null	null	null	null	182.76	20220304 rerun Malagan plasma_11_20220304_011_QC1_pos_Col_A_011	603.53369:8088 604.53704:4906 605.5404:2230	81.0691:99 93.0684:174 95.0847:883 109.1009:457 123.1187:611 184.07269:458 199.1481:80 249.2589:75 265.2525:785 282.99039:73 361.1817:67 584.57489:164 590.521:218 592.46332:27 594.37189:82 597.4834:462 600.5177:142 601.51428:13002 602.52161:4998 603.53412:26039	8638.95	4340.18	3614.75	3891.74	18505.8	13750.6	15189.7	3083.9	3216.15	3713.45	0	10698.3	7859.25	5572.64	10760.5	5829.55	9882.04	8732.83
1497	0.753	792.591	Unknown	[M+H]+		0.957	TRUE	null	null	null	null	null	null	999	FALSE	FALSE	FALSE	Unit NormalizedByQcPeakHeight by alignment ID=-1	FALSE	FALSE	null	null	null	null	null	null	null	238.99	20220304 rerun Malagan plasma_11_20220304_011_QC1_pos_Col_A_011	792.59058:16259 793.59393:11383 794.59729:46181	71.0726:1000 81.0707:228 86.0958:16739 87.0996:503 95.0853:4 98.9842:1746 104.1074:3714 124.9988:14339 125.2374:95 146.9812:1504 162.9554:3950 162.9807:261 163.10361:215 163.1217:234 163.14211:62 163.1839:128 163.1998:154 163.2545:256 163.40289:89 163.45061:64 166.0645:2044 184.0741:438507 184.09641:453977 184.13029:73307 184.1613:40160 184.17709:32450 184.1933:12920 184.2108:9934 184.2509:9584 1…	18445.1	16962.3	16465.4	18001.1	17999.6	18506.5	17944.2	21120.9	14419.8	19272.1	0	18159.7	18484.4	21011.3	15431.9	30425.3	27381.8	23073
399	7.862	414.3	w/o MS2:Smenospongiarine	[M+H]+		0.804	TRUE	null	414.3	C26H39NO3	Prenylquinones	VNDCVHMWISOLKI-DVBYZVISSA-N	O=C1C=C(NCCC(C)C)C(=O)C(=C1O)CC2(C)C(C)CCC3(C(=C)CCCC32)C	530	TRUE	TRUE	FALSE	Unit NormalizedByQcPeakHeight by alignment ID=-1	FALSE	FALSE	null	null	100	null	null	null	null	198.8	20220304 rerun Malagan plasma_49_20220304_049_18_1-009K-0_pos_Col_A_049	414.29999:51546 415.30334:20769 416.3067:3956	81.0681:188 95.086:661 105.0691:402 107.0854:566 109.0626:134 109.1026:509 117.0699:106 119.0845:1069 121.1:1077 129.0687:136 131.08521:895 133.10091:1471 135.11681:1182 147.11639:709 148.1218:248 149.1321:1130 156.069:42 158.08121:2095 159.1179:468 161.1328:1183 162.1353:93 163.1114:719 166.1227:222 173.1322:467 175.0056:138 175.1087:452 175.14799:1664 177.1244:594 178.127:82 187.14751:658 189.1…	9297.82	3685.26	1657.29	3305.73	11063.6	8364.24	11352.1	1820.27	193.143	2548.56	0	12106.7	9168.25	6963.81	6907.07	3784.28	10036	5120.3
1511	3.979	796.522	Unknown	[M+H]+		0.174	TRUE	null	null	null	null	null	null	999	FALSE	FALSE	FALSE	Unit NormalizedByQcPeakHeight by alignment ID=-1	FALSE	FALSE	null	null	null	null	null	null	null	93.54	20220304 rerun Malagan plasma_13_20220304_013_1_1-010K-36_pos_Col_A_013	796.52368:7200 797.52703:3848 798.53039:4389	71.0821:403 86.0963:6400 87.1001:521 100.9894:394 104.1061:921 123.1139:550 124.9994:671 146.9816:25871 162.95461:3174 166.06329:935 184.073:227232 184.17731:1229 184.23039:938 184.2494:1118 184.31821:909 184.36079:600 184.4411:532 184.51469:1076 184.53149:426 184.6008:579 184.61571:529 184.6953:600 184.7115:603 184.72681:718 184.8083:485 184.88429:521 184.9025:709 184.9348:306 184.9525:547 185.0…	6188.43	7389.31	6525.84	7004.43	7543.41	6581.77	7216.91	5407.05	5700.23	5383.7	0	4653.69	6543.58	5011.7	5663.65	6414.92	5575.23	6343.48
4	3.177	64.0155	Unknown	[M+H]+		0.522	FALSE	null	null	null	null	null	null	999	FALSE	FALSE	FALSE	Unit NormalizedByQcPeakHeight by alignment ID=-1	FALSE	FALSE	null	null	null	null	null	null	null	112.25	20220304 rerun Malagan plasma_59_20220304_059_22_1-013K-8_pos_Col_A_059	64.0155:69518 65.01885:1991 66.02221:0		66982.1	67426.5	68969.9	67648.1	66193.3	67486.4	67205.9	67478	65862.4	66811.3	1716.8	65446	67724.1	67133.3	69022.2	67315	67630.8	68616.9
1899	2.893	969.837	Unknown	[M+Na]+	adduct linked to 1894_[M+NH4]+	0.152	FALSE	null	null	null	null	null	null	999	FALSE	FALSE	FALSE	Unit NormalizedByQcPeakHeight by alignment ID=-1	FALSE	FALSE	null	null	null	null	null	null	null	66.8	20220304 rerun Malagan plasma_49_20220304_049_18_1-009K-0_pos_Col_A_049	969.83679:3835 970.84014:919 971.8435:0		2061.96	2164.28	3632.45	3053.69	2012.12	2463.26	895.516	2281.36	2093.68	2231.19	0	1412.43	2280.32	3082.52	1092.67	863.009	1219.51	1195.45
1877	3.265	940.82	Unknown	[M+2H]2+		0.739	FALSE	null	null	null	null	null	null	999	FALSE	FALSE	FALSE	Unit NormalizedByQcPeakHeight by alignment ID=-1	FALSE	FALSE	null	null	null	null	null	null	null	587.68	20220304 rerun Malagan plasma_87_20220304_087_35_1-011K-0_pos_Col_A_087	940.81958:34215 941.82293:5230 942.82629:0		31772.3	15272.5	14778.6	20672.3	33827.7	31619.5	18044.5	31094.5	30580.7	32154.9	0	30605.7	28781.8	28792.5	31222.9	29267.6	32616.6	28697.4
1845	3.181	908.831	Unknown	[M+H]+		0.13	TRUE	null	null	null	null	null	null	999	FALSE	FALSE	FALSE	Unit NormalizedByQcPeakHeight by alignment ID=-1	FALSE	FALSE	null	null	null	null	null	null	null	154.27	20220304 rerun Malagan plasma_11_20220304_011_QC1_pos_Col_A_011	908.8269:9733 909.83025:1711 910.83361:0	86.0952:189 158.9644:930 226.9516:8900 228.9559:119 294.93829:1242 362.9256:17762 363.92639:1210 430.91309:31916 431.91721:2242 432.91791:573 498.90121:22002 499.90161:2500 500.9032:398 566.888:21087 567.88843:1921 568.89941:749 634.87488:27737 635.87848:3181 636.88281:1365 647.50238:135 702.86249:20344 703.86719:2646 704.86737:1120 760.82581:172 770.84967:43512 771.49573:537 771.85083:5333 772.8…	9308.06	8232.34	5932.53	8660.95	9283.06	8555.5	8846.55	8635.89	8355.11	8347.67	0	8038.75	8342.08	8391.07	8780.7	8003.04	8399.86	8751.2
1604	5.151	814.532	Unknown	[M+H]+		0.239	TRUE	null	null	null	null	null	null	999	FALSE	FALSE	FALSE	Unit NormalizedByQcPeakHeight by alignment ID=-1	FALSE	FALSE	null	null	null	null	null	null	null	79.57	20220304 rerun Malagan plasma_19_20220304_019_4_1-005K-8_pos_Col_A_019	814.53302:4576 815.53637:5804 816.53973:991	86.0961:589 87.095:363 98.9834:622 104.1069:184 124.9992:594 146.981:550 164.0081:586 184.07381:1837 184.1302:5250 184.1618:7536 184.17821:9242 184.19389:5124 184.2137:2397 184.2506:2380 184.2688:2559 184.33321:608 184.3607:406 184.37849:1780 184.3974:1263 184.44431:169 184.45441:986 184.4733:2985 184.48759:2240 184.69341:1093 184.7581:214 184.78909:820 184.8855:45 184.9025:645 184.91879:659 184.…	2911.79	229.074	938.504	1280.2	4743.06	5828.53	6527.21	2108.53	1503.32	1276.99	0	4527.03	3159.93	2285.25	3667.61	5181.5	3343.44	3886.18
1238	0.758	754.538	Unknown	[M+Na]+	adduct linked to 1163_[M+H]+	0.826	TRUE	null	null	null	null	null	null	999	FALSE	FALSE	FALSE	Unit NormalizedByQcPeakHeight by alignment ID=-1	FALSE	FALSE	null	null	null	null	null	null	null	102	20220304 rerun Malagan plasma_11_20220304_011_QC1_pos_Col_A_011	754.53821:6106 755.54156:3850 756.54492:71035	60.0803:448 71.0727:2092 86.0959:48600 86.1141:48750 86.1273:924 86.1402:526 87.0994:2395 98.9837:7095 104.1064:9905 105.1109:186 124.9995:62393 162.9545:178 166.0621:6659 167.06171:353 183.9321:177 184.0045:1392 184.04379:1699 184.07539:714257 184.09669:972208 184.1122:516463 184.13029:316654 184.159:211390 184.17641:251724 184.1926:140975 184.21091:68390 184.22881:26008 184.2699:8059 184.2948:3…	5857.97	4413.09	2019.76	3409.15	3856.48	5585.25	6951.6	4625.84	3294.15	3979.96	0	3599.64	5252.53	2790.95	4465.83	5393.95	5483.07	7564.55
47	10.794	133.06	Asparagine; LC-ESI-QTOF; MS2; CE	[M+H]+	similar chromatogram in higher mz_250; similar chromatogram in higher mz_433	0.5	TRUE	null	133.061	C4H8N2O3	Asparagine and derivatives	DCXYFEDJOCDNAF-UHFFFAOYNA-N	NC(CC(O)=N)C(O)=O	430	TRUE	TRUE	TRUE	Unit NormalizedByQcPeakHeight by alignment ID=-1	FALSE	FALSE	null	null	84.6	null	83	81.3	50	28.72	20220304 rerun Malagan plasma_45_20220304_045_16_1-009K-36_pos_Col_A_045	133.0605:3848 134.06385:798 135.06721:0	62.9288:82 70.0281:373 74.023:3214 81.0558:271 84.0815:10 87.0541:622 87.0917:230 97.0749:199 116.0343:487 130.0499:45 133.0621:1616	3265.25	2684.16	3086.81	3069.29	3377.4	2213.72	2539.82	2450.9	2981.63	3015.19	0	2486.41	2979.11	3179.27	3482.88	2238.34	3493.09	2904.54
1946	3.139	1008.81	Unknown	[M+2H]2+		0.391	FALSE	null	null	null	null	null	null	999	FALSE	FALSE	FALSE	Unit NormalizedByQcPeakHeight by alignment ID=-1	FALSE	FALSE	null	null	null	null	null	null	null	815.3	20220304 rerun Malagan plasma_41_20220304_041_14_1-014K-8$9_pos_Col_A_041	1008.80627:50402 1009.80962:8637 1010.81298:713		44250.7	40670.3	40715.1	41592.2	41427.5	41019	40840.8	38855.8	38200.8	40616.4	0	41038	41389.4	41440.9	43966.8	38464.2	46066.5	39329.1
1560	5.055	804.596	Unknown	[M+H]+		0.152	TRUE	null	null	null	null	null	null	999	FALSE	FALSE	FALSE	Unit NormalizedByQcPeakHeight by alignment ID=-1	FALSE	FALSE	null	null	null	null	null	null	null	5.87	20220304 rerun Malagan plasma_29_20220304_029_9_1-007K-8_pos_Col_A_029	804.58728:4011 805.59063:0 806.59399:0	91.0562:104 104.1067:345 124.9997:1 145.9942:162 146.9809:222 164.0087:462 184.1808:1588 184.31599:19 184.3298:159 184.3822:904 184.6935:564 184.7131:389 184.82001:270 184.9032:1024 184.9854:576 185.23599:976 185.25459:1067 185.3428:801 353.65701:56 359.16589:1433 361.27359:200 385.27151:241 387.29129:725 407.31039:291 420.32199:997 460.1958:272 487.22589:74 521.26349:476 613.57013:492 622.54797:…	3330.83	1932.89	2556.89	2430.69	3704.86	3874.45	3040.76	2791.71	3848.01	4229.24	208.629	4274.44	2981.96	5025.69	4126.17	7420.3	6893.98	5879.08
507	6.767	480.308	LPE 18:1; PlaSMA ID-2600	[M+H]+		0.957	TRUE	10.23	480.31	C23H46NO7P	Lipids	PYVRVRFVLRNJLY-UHFFFAOYNA-N	O=C(OCC(O)COP(=O)(O)OCCN)CCCCCCCC=CCCCCCCCC	430	TRUE	TRUE	TRUE	Unit NormalizedByQcPeakHeight by alignment ID=-1	FALSE	FALSE	null	null	86.7	99.9	65.9	92.4	100	601.14	20220304 rerun Malagan plasma_79_20220304_079_31_1-004K-8_pos_Col_A_079	480.30841:33943 481.31176:13365 482.31512:48374	91.056:30 93.07:133 109.1015:276 123.1154:249 151.1497:149 155.0103:748 198.05161:98 263.23318:247 265.2486:326 306.28009:522 308.2955:914 309.29489:260 339.28809:12534 340.29031:2353 341.30429:3669 343.3118:148 419.2536:405 461.28439:69 462.29739:5074 463.2977:1292 480.3074:21507	37238.3	22436.8	24334.2	18445.5	42767	35996.2	25067.5	26500.9	17572.1	21676	0	36948.2	33550.1	31956.8	57171.7	22507.1	48617.4	26888.8
1607	3.794	815.629	Unknown	[M+H]+		0.174	TRUE	null	null	null	null	null	null	999	FALSE	FALSE	FALSE	Unit NormalizedByQcPeakHeight by alignment ID=-1	FALSE	FALSE	null	null	null	null	null	null	null	106.03	20220304 rerun Malagan plasma_31_20220304_031_10_1-001K-0_pos_Col_A_031	815.63098:9044 816.63433:3430 817.63769:722	86.0959:782 147.9859:231 184.07381:93 184.2491:646 184.2688:414 184.5985:101 184.69321:245 185.1561:392 185.1709:39 185.27679:67 185.30119:130 185.7562:17 185.9335:170 185.9534:183 185.98309:186 186.0009:277 186.01939:211 186.03709:165 186.0527:2674 186.3158:12 186.39439:192 186.4124:89 186.5248:180 186.5442:38 186.5914:9 186.80231:100 502.32971:1458 504.34641:1045 506.3573:83 524.37207:383 525.3…	9753.77	7723.19	6701.97	7272.14	9725.88	10126.8	10316.4	9946.28	11104.8	11413.4	0	8975.39	8707.46	6890.44	8455.35	7466.35	9230.4	9372.54
1730	3.669	856.582	Unknown	[M+H]+		0.739	TRUE	null	null	null	null	null	null	999	FALSE	FALSE	FALSE	Unit NormalizedByQcPeakHeight by alignment ID=-1	FALSE	FALSE	null	null	null	null	null	null	null	585.55	20220304 rerun Malagan plasma_11_20220304_011_QC1_pos_Col_A_011	856.58112:41134 857.58447:24311 858.58783:19004	86.0964:717 146.9816:3982 184.0728:33683 185.07651:2182 504.34131:303 513.2359:350 515.25153:95 619.4704:316 651.53772:1672 652.53668:651 669.48279:1052 670.4801:489 670.49329:489 671.50043:5741 672.50159:2512 673.51593:26404 674.52148:11035 675.22992:68 675.52802:8192 675.75909:91 676.52881:2711 677.54749:1596 729.4801:960 730.4906:279 731.50897:746 743.45892:532 780.55933:60 783.78052:19 786.53…	40427.4	22821.8	23817.2	24097.6	59116.9	52201	51311.9	29431.7	29190.8	28217.2	0	36407.1	36118.8	51590.7	35573.8	58307.5	55311.6	48428.2
830	0.62	579.427	w/o MS2:(4R)-5',6a,8a,9-tetramethyldocosahydrospiro[naphtho[2',1':4,5]indeno[2,1-b]furan-10,2'-pyran]-4-yl nonanoate	[M+2H]2+	ion correlated with 1137; ion correlated with 869; ion correlated with 909; ion correlated with 912; ion correlated with 959; ion correlated with 874; ion correlated with 831; ion correlated with 771; ion correlated with 592	0.609	TRUE	8.02	579.43	C36H60O4	Triterpenoids	BVMVRPVYRJQROP-XYUNULTHSA-N	O=C(OC1CCC2(C)C(CCC3C2CCC4(C)C3CC5OC6(OCC(C)CC6)C(C)C54)C1)CCCCCCCC	530	TRUE	TRUE	FALSE	Unit NormalizedByQcPeakHeight by alignment ID=-1	FALSE	FALSE	null	null	95.7	99.7	null	null	null	119.05	20220304 rerun Malagan plasma_65_20220304_065_25_1-012K-0_pos_Col_A_065	579.42657:14957 580.42992:31278 581.43328:6828	80.0534:259 87.0428:353 89.0587:3641 102.0668:1281 111.1163:489 117.0903:1082 123.1154:200 124.0809:273 125.1326:300 131.0696:784 133.08549:13701 134.0881:800 146.0939:180 155.10001:1207 155.25079:72 155.6006:256 161.1149:517 166.091:179 175.0961:832 177.1115:7124 177.61169:394 199.12621:1811 207.6377:575 219.12289:244 221.138:4412 221.6376:406 229.6524:1053 243.1524:751 243.65511:328 244.15269:1…	4916.8	1841.51	3243.09	4153.64	3953.51	3387.42	2908.4	5320.89	3780.8	3433.64	0	2402.94	4403.77	2795.83	2549.34	4823.3	2197.16	1262.36
1316	3.866	762.902	Unknown	[M+H]+		0.13	TRUE	null	null	null	null	null	null	999	FALSE	FALSE	FALSE	Unit NormalizedByQcPeakHeight by alignment ID=-1	FALSE	FALSE	null	null	null	null	null	null	null	72.05	20220304 rerun Malagan plasma_13_20220304_013_1_1-010K-36_pos_Col_A_013	762.8974:3114 763.90075:1144 764.90411:1037	71.0729:2527 86.096:8406 86.1135:8612 86.1267:770 86.3397:48 88.1026:87 98.9841:3689 104.1068:3584 124.9996:14872 125.0219:15036 126.003:802 133.5737:85 166.0627:2110 184.0352:714 184.1123:0 184.16161:74261 184.1769:107629 184.19279:133453 184.2101:20163 184.22881:16211 184.2704:6646 184.2946:7657 184.31509:367 184.33681:2289 184.37891:1037 184.4259:27743 184.4577:2349 184.47231:12963 184.48801:1…	3450.41	3108.04	2484.34	2666.06	3237.05	2841.6	3131.67	2078.37	3385.93	2085.1	0	3670.16	3078.92	3347.67	3801.09	2992.8	4469.98	3135.3
1752	0.732	870.726	Unknown	[M+H]+	adduct linked to 1811_[M+Na]+	0.957	TRUE	null	null	null	null	null	null	999	FALSE	FALSE	FALSE	Unit NormalizedByQcPeakHeight by alignment ID=-1	FALSE	FALSE	null	null	null	null	null	null	null	2440.52	20220304 rerun Malagan plasma_11_20220304_011_QC1_pos_Col_A_011	870.72528:137456 871.72863:214802 872.73199:217702	86.096:261 104.1069:3897 112.1569:1506 113.1632:177601 113.1798:182179 113.2083:12628 113.245:4935 113.2724:2846 113.2855:3628 113.3027:3923 113.3126:3576 113.3745:2609 113.4262:2022 113.5468:1230 113.5765:1683 113.6511:556 113.6603:556 113.6991:441 113.7385:985 113.7637:479 113.8007:988 113.8131:1400 113.8264:1214 113.8531:1138 113.8901:1049 113.9029:997 113.9571:1208 113.9735:1071 114.0579:1001…	131365	119858	92319.5	112726	138367	134559	142688	103110	120750	99368.1	0	136353	117370	129962	127588	96145.6	125539	117774
320	10.516	365.105	?-Gentiobiose	[M+Na]+		0.304	TRUE	null	365.105	C12H22O11	O-glycosyl compounds	DLRVVLDZNNYCBX-CQUJWQHSSA-N	OCC1OC(OCC2OC(O)C(O)C(O)C2O)C(O)C(O)C1O	430	TRUE	TRUE	TRUE	Unit NormalizedByQcPeakHeight by alignment ID=-1	FALSE	FALSE	null	null	88.2	null	88.5	80.8	66.7	163.02	20220304 rerun Malagan plasma_95_20220304_095_39_1-002K-8_pos_Col_A_095	365.1051:23205 366.10845:3115 367.11181:0	115.0861:153 183.0742:134 266.10541:145 305.0824:407 327.07489:99 343.25839:92 352.20981:363 365.10501:18078	5728.02	2761.73	4378.73	3390.76	3645.02	3307.01	2732.72	3835.75	3118.13	2203.42	0	3841.16	5103.82	3184.91	6554.66	3250.44	3154.65	3391.35
587	5.631	502.329	Unknown	[M+H]+		0.957	TRUE	null	null	null	null	null	null	999	FALSE	FALSE	FALSE	Unit NormalizedByQcPeakHeight by alignment ID=-1	FALSE	FALSE	null	null	null	null	null	null	null	154.32	20220304 rerun Malagan plasma_11_20220304_011_QC1_pos_Col_A_011	502.32861:7281 503.33196:2600 504.33532:2548	60.0804:2344 67.0531:615 71.0723:3685 71.0853:800 83.0847:1062 84.0821:582 85.1007:1409 86.096:67053 86.1269:529 86.5613:276 87.0995:2979 95.0857:2326 97.101:459 98.9833:6435 103.8321:335 104.0939:279 104.1067:383038 104.123:21315 104.1499:10391 104.1852:3415 104.1963:2435 104.225:1874 104.2405:2497 104.2525:1979 104.2889:2271 104.3028:1482 104.3228:2215 104.3827:1047 104.419:1756 104.4323:603 10…	7504.15	8911.11	8337.43	8823.69	9093.8	8995.06	7312.55	8529.9	9257.33	7937.73	0	7544.39	8362.33	7667.75	8512.78	8241.2	11351.3	7622.85
68	8.117	150.058	Methionine	[M+H]+		0.957	TRUE	null	150.058	C5H11NO2S	Methionine and derivatives	FFEARJCKVFRZRR-UHFFFAOYSA-N	O=C(O)C(N)CCSC	430	TRUE	TRUE	TRUE	Unit NormalizedByQcPeakHeight by alignment ID=-1	FALSE	FALSE	null	null	91.1	null	90.9	78	90.9	52.19	20220304 rerun Malagan plasma_11_20220304_011_QC1_pos_Col_A_011	150.0582:17583 151.06155:2335 152.06491:1317	61.0103:5320 63.0059:323 72.0441:91 74.024:655 74.0597:584 84.0433:532 85.0295:253 87.0253:591 102.0542:1286 104.0528:5024 105.0549:121 133.0312:6164 134.0347:209 150.05679:4152	17118.8	12689	13864.5	15002.7	21844.6	16736.2	16947.1	15773.7	15522.5	14121.9	486.477	8170.73	15402.9	13184.7	15899.3	12747.2	14292.8	9935.43
133	6.653	203.139	w/o MS2:Ala-Ile	[M+H]+		0.196	TRUE	null	203.139	C9H18N2O3	Dipeptides	ZSOICJZJSRWNHX-UHFFFAOYNA-N	O=C(O)C(N=C(O)C(N)C)C(C)CC	530	TRUE	TRUE	FALSE	Unit NormalizedByQcPeakHeight by alignment ID=-1	FALSE	FALSE	null	null	100	null	null	null	null	13.17	20220304 rerun Malagan plasma_43_20220304_043_15_1-014K-36_pos_Col_A_043	203.1389:5519 204.14225:0 205.14561:0	87.0248:123 94.0279:81 100.0748:4557 103.0199:97 126.0921:521 128.9502:118 135.0442:127 141.101:90 151.1106:63 186.1098:96 194.11659:92 199.1545:328 202.17731:63 203.1389:3182	2805.56	1285.11	1732.85	1408.91	3050.84	1969.76	2340.18	2479.31	1822.83	2855.46	0	1956.95	2511.91	1764.46	2466.2	4601.27	5168.55	5633.65
65	9.576	147.113	L-(+)-Lysine; LC-ESI-QTOF; MS2; CE	[M+H]+		0.957	TRUE	null	147.113	C6H14N2O2	D-alpha-amino acids	KDXKERNSBIXSRK-YFKPBYRVSA-N	NCCCC[C@H](N)C(O)=O	430	TRUE	TRUE	TRUE	Unit NormalizedByQcPeakHeight by alignment ID=-1	FALSE	FALSE	null	null	91.1	null	87.4	88.7	80	82.27	20220304 rerun Malagan plasma_95_20220304_095_39_1-002K-8_pos_Col_A_095	147.1124:20230 148.11575:2070 149.11911:0	67.0539:1595 68.0498:697 71.061:158 81.0451:110 84.0805:43729 85.0836:2485 90.0553:40 103.9563:507 129.1001:346 130.08611:10719 131.08971:755 132.06441:166 147.112:5405	17216.6	11968.4	14745.6	12864.1	20633.7	16520	16605.1	15859	13563.5	18071.9	0	10914.9	15355.1	16867.2	13269.5	15464.8	12311.8	12490.7
88	7.764	162.112	L-Carnitine; LC-ESI-QTOF; MS2; CE	[M+H]+		0.326	TRUE	null	162.112	C7H15NO3	Carnitines	PHIQHXFUZVPYII-ZCFIWIBFSA-N	C[N+](C)(C)C[C@H](O)CC([O-])=O	430	TRUE	TRUE	TRUE	Unit NormalizedByQcPeakHeight by alignment ID=-1	FALSE	FALSE	null	null	93.2	null	84	93.5	100	19.72	20220304 rerun Malagan plasma_87_20220304_087_35_1-011K-0_pos_Col_A_087	162.1123:10905 163.11565:0 164.11901:0	60.08:2006 61.0279:841 83.0606:515 85.0289:926 85.075:1088 102.0912:1259 103.0378:1647 143.05949:379 150.0551:788 156.1028:653 162.1122:16532	7825.68	5941.56	6212.72	5914.91	16197.3	15523.7	14759.7	4314.4	3429.57	4272.01	0	11291.6	8699.29	9964.36	10272.2	13968.9	14081.2	10164.5
622	5.417	518.322	LPC 18:3; PlaSMA ID-2742	[M+H]+		0.957	TRUE	8.75	518.322	C26H48NO7P	Lipids	MRTUWVDDQVMUCR-UHFFFAOYNA-N	O=C(OCC(O)COP(=O)([O-])OCC[N+](C)(C)C)CCCCC=CCC=CCC=CCCCCC	430	TRUE	TRUE	TRUE	Unit NormalizedByQcPeakHeight by alignment ID=-1	FALSE	FALSE	null	null	76.4	99.9	64.4	74.4	46.7	1462.3	20220304 rerun Malagan plasma_93_20220304_093_38_1-002K-36_pos_Col_A_093	518.32159:113740 519.32494:33370 520.3283:452330	81.0699:144 86.096:1417 87.0983:282 89.0592:128 97.1011:66 104.1884:220 104.6303:89 105.0308:75 105.1629:34 107.0851:53 124.9993:1319 126.0035:578 146.9814:16570 151.1483:154 166.06261:688 181.0258:214 183.71519:170 184.0731:50365 184.1122:14271 184.13049:7141 184.24789:890 184.2675:1503 184.28909:646 184.3299:249 184.3967:68 184.42599:1304 184.4733:611 184.4901:616 184.54871:283 184.7578:101 184…	108788	82495.4	85282.7	82541.4	102918	116051	106648	98818.5	86321.9	92479.7	0	109601	97024.7	100215	113077	89073.3	106106	99222.3
1495	5.154	792.553	Unknown	[M+Na]+	adduct linked to 1478_[M+NH4]+	0.957	TRUE	null	null	null	null	null	null	999	FALSE	FALSE	FALSE	Unit NormalizedByQcPeakHeight by alignment ID=-1	FALSE	FALSE	null	null	null	null	null	null	null	307.91	20220304 rerun Malagan plasma_11_20220304_011_QC1_pos_Col_A_011	792.55652:24027 793.55987:14733 794.56323:7761	71.0728:67 79.0531:110 81.0699:180 86.0959:586 91.0547:356 93.0681:154 98.9836:548 119.0851:361 121.0998:146 124.9992:101 126.0037:94 129.0694:86 131.08569:373 133.1012:232 135.11481:334 143.0882:131 146.983:120 171.118:125 173.1338:137 177.1127:74 183.1149:74 184.0733:599 184.131:715 184.1776:1494 184.1922:1523 184.2307:674 184.2507:417 184.2607:757 184.3445:186 184.3615:329 184.46941:764 184.51…	24561	6067.1	8059.22	8318.12	43364.5	46477.1	56073.4	8736.15	7646.41	8067.08	0	29327	21829.4	18811.2	20873.9	35755.9	38039.3	35579.2
46	8.123	133.031	Unknown	[M+H]+	similar chromatogram in higher mz_68	0.261	TRUE	null	null	null	null	null	null	999	FALSE	FALSE	FALSE	Unit NormalizedByQcPeakHeight by alignment ID=-1	FALSE	FALSE	null	null	null	null	null	null	null	26.73	20220304 rerun Malagan plasma_19_20220304_019_4_1-005K-8_pos_Col_A_019	133.03169:3597 134.03504:0 135.0384:0	61.0103:8295 63.0072:420 67.0292:234 71.0599:154 72.0028:227 74.0599:641 84.0441:528 87.0261:1497 102.054:1433 104.0522:5854 105.0352:290 105.0559:285 132.104:128 133.0311:7029	2348.81	1997.16	1674.39	2256.56	3413.42	2490.31	2948.6	2067.17	1893.63	2290.78	0	1603.12	2288.61	1771.79	1822.78	1572.88	1946.39	1586.05
107	7.365	182.078	6-isopropoxynicotinic acid	[M+H]+		0.37	TRUE	3.39	182.08	C9H11NO3	Pyridinecarboxylic acids	OOIMOWCIYNEWCF-UHFFFAOYSA-N	O=C(O)C1=CN=C(OC(C)C)C=C1	430	TRUE	TRUE	TRUE	Unit NormalizedByQcPeakHeight by alignment ID=-1	FALSE	FALSE	null	null	84.7	99.9	72.1	75	100	27.07	20220304 rerun Malagan plasma_63_20220304_063_24_1-013K-0_pos_Col_A_063	182.07829:24170 183.08164:2356 184.085:996	81.0701:63 85.0772:31 94.0644:79 96.96:170 97.9702:74 109.0652:126 116.9992:25 142.0921:168 172.0833:112 182.0788:10102	4105.06	10659.7	1255.62	457.414	3899.64	0	257.273	0	574.951	181.671	0	126.291	3728.02	5700.21	8238.43	3028.79	14596.3	645.445
431	8.009	432.31	w/o MS2:Pellasoren A	[M+H]+	ion correlated with 458	0.13	TRUE	null	432.311	C26H41NO4	Delta valerolactones	KJDLCCSAVYUQIT-NGFBJTOHSA-N	O=C1OC(C(C)CC=CC(=CC(=CC(N=C(O)C(OC)=CCC)C)C)C)C(C)CC1C	530	TRUE	TRUE	FALSE	Unit NormalizedByQcPeakHeight by alignment ID=-1	FALSE	FALSE	null	null	99.8	null	null	null	null	32.42	20220304 rerun Malagan plasma_73_20220304_073_29_1-003K-36_pos_Col_A_073	432.31039:7266 433.31374:3115 434.3171:0	158.07941:277 197.1291:102 204.0583:111 211.1468:360 212.1514:145 215.1804:552 227.18159:145 229.1566:134 237.0952:77 252.1586:199 266.1741:131 295.24689:128 321.25671:902 339.27109:1892 340.2739:320 399.25449:3 414.29889:7936 415.30579:1641 429.06119:217 429.1243:1686 429.233:454 431.11731:51 432.10141:38 432.31171:2530	2318.03	0	0	0	5743.3	2451.52	2835.78	212.843	0	0	0	3788.05	2491.81	1479.22	1892.8	920.845	3203.61	1025.96
316	1.053	363.216	w/o MS2:HYDROCORTISONE	[M+H]+		0.261	TRUE	null	363.217	C21H30O5	21-hydroxysteroids	JYGXADMDTFJGBT-VWUMJDOOSA-N	O=C1C=C2CCC3C4CCC(O)(C(=O)CO)C4(C)CC(O)C3C2(C)CC1	530	TRUE	TRUE	FALSE	Unit NormalizedByQcPeakHeight by alignment ID=-1	FALSE	FALSE	null	null	100	null	null	null	null	19.15	20220304 rerun Malagan plasma_87_20220304_087_35_1-011K-0_pos_Col_A_087	363.21649:8092 364.21984:2548 365.2232:0	93.0687:588 113.1629:674 122.9244:1265 147.1162:512 258.08801:706 267.17221:647 274.87381:453 283.2623:3729 284.26471:871 327.07458:618 351.39471:2338 353.20749:1471 354.336:718 358.35089:491 359.06729:924 361.29971:962 363.21469:2179	3645.05	4201.2	2442.03	3327.31	2165.68	1915.14	3388.94	3177.29	3909.48	3498.51	0	5632.29	3246.23	2926.95	2641.76	3209.06	3645.64	2029.05
1629	5.096	821.651	Unknown	[M+Na]+	adduct linked to 1535_[M+H]+	0.957	TRUE	null	null	null	null	null	null	999	FALSE	FALSE	FALSE	Unit NormalizedByQcPeakHeight by alignment ID=-1	FALSE	FALSE	null	null	null	null	null	null	null	141.86	20220304 rerun Malagan plasma_11_20220304_011_QC1_pos_Col_A_011	821.65033:7910 822.65368:4502 823.65704:4043	71.0732:1089 86.0959:7387 98.9846:2030 104.1064:4155 124.9995:11605 127.0048:90 166.0629:936 184.07471:92063 184.09599:138862 184.1124:144607 184.1304:162026 184.1553:150049 184.22839:4472 184.2506:8848 184.2691:3273 184.2944:5809 184.3336:146 184.36099:16409 184.3788:19969 184.40939:7100 184.4263:12685 184.4424:13157 184.4585:9407 184.47279:4743 184.4897:9368 184.5043:7761 184.53349:1529 184.581…	9026.19	12887.7	12699.2	12132.9	5700.36	6139.4	7722.71	11636.7	14119.5	9679.48	0	10684.8	9393.51	12232.9	9973.32	11426.4	8545.84	8813.78
548	5.409	496.341	LPC 16:0; PlaSMA ID-2660	[M+H]+		0.957	TRUE	10.05	496.34	C24H50NO7P	Lipids	ASWBNKHCZGQVJV-UHFFFAOYNA-N	O=C(OCC(O)COP(=O)([O-])OCC[N+](C)(C)C)CCCCCCCCCCCCCCC	430	TRUE	TRUE	TRUE	Unit NormalizedByQcPeakHeight by alignment ID=-1	FALSE	FALSE	null	null	90.6	99.9	78.1	90.9	100	820.17	20220304 rerun Malagan plasma_89_20220304_089_36_1-011K-36_pos_Col_A_089	496.34061:602475 497.34396:330157 498.34732:63463	71.0727:1147 86.0958:14156 87.0998:425 95.084:331 98.9837:1399 104.1065:58910 104.1806:268 104.2741:460 104.2984:530 104.322:123 104.3387:20 104.8262:107 105.1097:4060 107.1142:39 109.1014:355 123.1155:311 124.9994:23124 126.0027:775 163.01489:1489 166.0618:4194 181.0247:708 184.07381:225524 184.1301:23275 184.16209:9269 184.1785:11882 184.19569:10287 184.21359:5846 184.2505:8018 184.2686:8499 18…	623406	484491	524823	520714	580846	583175	580454	541965	524081	532940	0	580027	554532	577337	597203	559635	608286	567348
8	7.952	64.0156	Unknown	[M+H]+		0.913	FALSE	null	null	null	null	null	null	999	FALSE	FALSE	FALSE	Unit NormalizedByQcPeakHeight by alignment ID=-1	FALSE	FALSE	null	null	null	null	null	null	null	16.5	20220304 rerun Malagan plasma_31_20220304_031_10_1-001K-0_pos_Col_A_031	64.0156:12736 65.01895:0 66.02231:0		10744.5	10028.3	9371.99	10126	10458.4	8592.72	11695.8	9788.51	11011.4	9518.14	1245.52	12598.6	9597.25	11224.6	8601.26	10536.9	8932.75	8803.79
2029	5.532	1089.68	Unknown	[M+H]+		0.543	FALSE	null	null	null	null	null	null	999	FALSE	FALSE	FALSE	Unit NormalizedByQcPeakHeight by alignment ID=-1	FALSE	FALSE	null	null	null	null	null	null	null	86.78	20220304 rerun Malagan plasma_11_20220304_011_QC1_pos_Col_A_011	1089.68481:5839 1090.68816:4619 1091.69152:5022		6331.79	4563.35	5306.51	4363.72	5889.03	5920.96	5073.31	4760.45	4301.64	4849.71	0	6387.97	5658.85	5351.83	5968.95	7455.37	10358.4	6527.8
11	10.439	76.0389	w/o MS2:Acetohydroxamic acid	[M+H]+	similar chromatogram in higher mz_168	0.435	FALSE	null	76.0393	C2H5NO2	Acetohydroxamic acids	RRUDCFGSUDOHDG-UHFFFAOYSA-N	ON=C(O)C	530	TRUE	TRUE	FALSE	Unit NormalizedByQcPeakHeight by alignment ID=-1	FALSE	FALSE	null	null	99.9	null	null	null	null	73.55	20220304 rerun Malagan plasma_37_20220304_037_12_1-001K-8_pos_Col_A_037	76.0389:5459 77.04225:0 78.04561:0		2913.15	2197.09	2749.16	2598.16	2246.01	1801.27	1733.55	2006.85	2087.05	2325.7	0	3244.85	3195.24	3779.08	5673.23	3459.79	3858.21	2161.41
1367	3.176	772.853	Unknown	[M+H]+		0.13	TRUE	null	null	null	null	null	null	999	FALSE	FALSE	FALSE	Unit NormalizedByQcPeakHeight by alignment ID=-1	FALSE	FALSE	null	null	null	null	null	null	null	136.25	20220304 rerun Malagan plasma_27_20220304_027_8_1-007K-0_pos_Col_A_027	772.85327:10523 773.85662:1117 774.85998:0	158.96381:733 184.5685:92 185.0737:111 239.2341:117 294.9389:1497 362.92569:1427 430.91379:3150 432.91721:397 498.90131:2556 567.07397:63 577.34729:72 598.487:915 634.87531:5046 635.88:1708 636.64331:62 650.51111:383 704.86353:400 719.47412:222 722.85553:77 731.50153:133 770.8501:3612 771.0777:215 772.58179:81 772.85498:425	9750.85	8321.48	7475.43	9763.51	8728.56	9308.97	9013.51	9150.11	10453.7	9148.79	0	9413.75	9238	9082.81	9541.59	10057.7	9492.37	9361.58
1830	0.782	906.5	Unknown	[M+H]+		0.435	TRUE	null	null	null	null	null	null	999	FALSE	FALSE	FALSE	Unit NormalizedByQcPeakHeight by alignment ID=-1	FALSE	FALSE	null	null	null	null	null	null	null	80.43	20220304 rerun Malagan plasma_11_20220304_011_QC1_pos_Col_A_011	906.50122:4173 907.50457:1543 908.50793:5994	113.1632:30503 114.1667:1271 162.95419:1329 184.0733:2462 325.00299:750 466.29871:2326 467.29691:1153 761.45129:1471 762.45081:594 763.46808:2409 764.46759:1232 765.48468:2144 783.57629:482	4001.38	3922.11	4156.58	3508.63	4025.73	3532.18	3532.52	4031.05	4328.04	3795.02	0	3718.58	4239.21	3315.79	4374.08	4045.66	3522.28	3288.41
661	5.584	523.358	Unknown	[M+NH4]+	adduct linked to 594_[M+H]+	0.63	TRUE	null	null	null	null	null	null	999	FALSE	FALSE	FALSE	Unit NormalizedByQcPeakHeight by alignment ID=-1	FALSE	FALSE	null	null	null	null	null	null	null	4445.24	20220304 rerun Malagan plasma_13_20220304_013_1_1-010K-36_pos_Col_A_013	523.35797:231399 524.36132:550683 525.36468:212661	60.0807:1084 71.0729:1857 80.9731:23 81.07:774 84.0827:177 86.0959:24826 87.0995:1640 95.0853:1818 97.1016:260 98.9837:2100 104.1067:255278 104.123:255277 104.1498:4452 104.1851:2847 104.1963:4529 104.2245:3405 104.241:3134 104.2544:2029 104.2889:2655 104.3029:3328 104.3231:1891 104.3857:1209 104.4192:1400 104.4324:1418 104.4881:945 104.5255:754 104.5532:467 104.5856:1098 104.6582:528 104.6959:43…	211262	240604	250594	208340	214474	229916	201426	248976	237348	255446	0	284568	238217	237624	324250	226499	276405	215116
2027	5.532	1087.67	Unknown	[M+H]+		0.891	FALSE	null	null	null	null	null	null	999	FALSE	FALSE	FALSE	Unit NormalizedByQcPeakHeight by alignment ID=-1	FALSE	FALSE	null	null	null	null	null	null	null	103.83	20220304 rerun Malagan plasma_39_20220304_039_13_1-014K-0_pos_Col_A_039	1087.6698:8372 1088.67315:5407 1089.67651:7654		5442.13	5062.15	6491.54	4561.23	6051.34	6241.9	5587.72	4507.08	4851.84	4638.68	0	6615.1	6109.88	5511.26	6314.8	9517.79	9955.33	5902.18
128	11.291	198.084	N,N-Acetylhistidine; CE0; KBOJOGQFRVVWBH-ZETCQYMHSA-N	[M+H]+		0.957	TRUE	8.156	198.087	C8H11N3O3	Histidine and derivatives	KBOJOGQFRVVWBH-ZETCQYMHSA-N	CC(=N[C@@H](Cc1cnc[nH]1)C(=O)O)O	430	TRUE	TRUE	TRUE	Unit NormalizedByQcPeakHeight by alignment ID=-1	FALSE	FALSE	null	null	77	100	66.8	76	50	154.79	20220304 rerun Malagan plasma_83_20220304_083_33_1-004K-36_pos_Col_A_083	198.08479:8365 199.08814:748 200.0915:0	71.9513:26 111.0927:236 125.9864:165 135.04469:108 138.05231:456 181.05791:666 198.0844:3557	7539.21	7675.44	5801.53	5990.23	11048.4	7753.85	5576.7	11687.5	10490.7	9430.62	0	6441.29	8157.32	8051.65	8347.73	15076.3	16520	13218.9
327	0.716	369.351	Cholesterol	[M+H-H2O]-		0.957	TRUE	null	369.352	C27H46O	Cholesterols and derivatives	HVYWMOMLDIMFJA-UHFFFAOYSA-N	OC1CC2=CCC3C(CCC4(C)C(CCC34)C(C)CCCC(C)C)C2(C)CC1	430	TRUE	TRUE	TRUE	Unit NormalizedByQcPeakHeight by alignment ID=-1	FALSE	FALSE	null	null	88.7	null	86	75.1	90.2	314.46	20220304 rerun Malagan plasma_83_20220304_083_33_1-004K-36_pos_Col_A_083	369.3515:56450 370.35485:56078 371.35821:9650	77.0379:332 79.053:960 80.0574:229 81.0693:1548 83.0857:348 91.0539:2130 93.0697:2407 95.085:4147 96.0895:177 97.1008:1360 103.0529:272 105.069:3360 106.0745:371 107.0852:2802 108.0887:219 109.1006:5406 111.1158:241 113.1638:942 117.0706:263 119.0854:3901 120.0891:228 121.1006:3155 122.1059:138 123.1166:2490 124.1197:340 125.1316:812 126.1349:174 131.0856:815 133.10091:3966 134.1044:440 135.11639…	32687.7	51721	46499.7	55694.5	67504	45774.4	73760.5	19939.7	49297	58324.3	0	48371.5	31026.3	46597.6	35621.6	51638.5	55500.4	80147
1344	5.099	770.509	Unknown	[M+Na]+	adduct linked to 1214_[M+H]+	0.37	TRUE	null	null	null	null	null	null	999	FALSE	FALSE	FALSE	Unit NormalizedByQcPeakHeight by alignment ID=-1	FALSE	FALSE	null	null	null	null	null	null	null	96.95	20220304 rerun Malagan plasma_11_20220304_011_QC1_pos_Col_A_011	770.5058:4342 771.50915:2794 772.51251:8872	67.0538:37 83.0855:69 86.0957:6018 95.0846:108 98.9837:1458 104.1072:1412 111.117:140 117.0674:109 120.9664:932 123.1178:245 124.9993:10104 133.10049:301 147.11861:73 157.10069:153 164.00751:1013 166.0614:773 170.0573:82 173.1335:115 179.1768:65 179.9825:38 183.2003:56 184.07401:158647 184.1302:45717 184.1774:18284 184.1936:20989 184.2132:11421 184.25101:8487 184.2653:9735 184.29761:47 184.3329:3…	4553.64	2734.33	2863.15	2377.9	5023.87	6497.38	5512.51	3176.77	3172.58	3733.69	0	4264.4	4046.35	5259.85	2703.36	5777.08	5420.65	3376.93
633	5.628	520.635	Unknown	[M+H]+		0.37	TRUE	null	null	null	null	null	null	999	FALSE	FALSE	FALSE	Unit NormalizedByQcPeakHeight by alignment ID=-1	FALSE	FALSE	null	null	null	null	null	null	null	120.01	20220304 rerun Malagan plasma_13_20220304_013_1_1-010K-36_pos_Col_A_013	520.63489:6239 521.63824:2741 522.6416:0	60.0811:990 71.0724:2587 71.0859:2587 80.9723:211 81.0704:628 86.0959:39267 87.0989:2471 93.0696:746 95.0854:2259 97.1001:404 98.9833:3350 104.1067:330567 104.1844:218 104.2239:2523 104.24:4786 104.2546:3854 104.275:2590 104.3034:357 104.3356:1605 104.385:1348 104.3964:2722 104.4192:2607 104.4901:1661 104.5512:1069 104.5592:1016 104.5856:1053 104.6591:639 104.6936:734 104.7182:2513 104.7306:2126 …	5752.23	6481.98	6353.55	6360.85	6354.49	6738.28	5993.61	6128.55	6504.75	6082.57	0	6586.38	6496.76	6438.29	6622.17	5974.3	5385.05	5618.96
955	9.755	643.169	w/o MS2:Camellianin A	[M+H]+		0.652	TRUE	4.67	643.16	C29H32O15	Flavonoid O-glycosides	RHJULGLSOARXMO-YXRGHUGASA-N	O=C(OCC1OC(OC=2C=C(O)C=C3OC(=CC(=O)C32)C=4C=CC(O)=CC4)C(O)C(O)C1OC5OC(C)C(O)C(O)C5O)C	530	TRUE	TRUE	FALSE	Unit NormalizedByQcPeakHeight by alignment ID=-1	FALSE	FALSE	null	null	60.1	99.9	null	null	null	109.43	20220304 rerun Malagan plasma_15_20220304_015_2_1-010K-8_pos_Col_A_015	643.16882:9600 644.17217:4341 645.17553:2707	200.03751:117 201.0453:118 245.9985:244 247.0728:686 269.05511:5505 270.05801:579 342.02661:368 362.00339:2255 362.99991:809 375.11499:269 439.05719:2817 480.04419:235 490.0849:464 503.1702:120 509.1012:3676 510.10101:944 514.09363:211 515.112:7738 516.11517:1765 517.10309:1311 518.09332:78 548.047:74 579.13861:126 586.10217:116 587.17188:60 635.1214:711 636.12769:228 637.16071:1864 638.11102:258…	3863.82	7601.07	9249.84	7824.45	2885.81	2162.01	2705.88	5937.3	5427.78	8901.62	0	2772.76	4105.24	3766.66	3953.47	4132.39	3644.99	3493.5
43	9.322	132.077	CREATINE	[M+H]+	similar chromatogram in higher mz_73; similar chromatogram in higher mz_52	0.957	TRUE	null	132.08	C4H9N3O2	Alpha amino acids and derivatives	CVSVTCORWBXHQV-UHFFFAOYSA-N	O=C(O)CN(C(=N)N)C	430	TRUE	TRUE	TRUE	Unit NormalizedByQcPeakHeight by alignment ID=-1	FALSE	FALSE	null	null	90.5	null	86	87.3	100	499.88	20220304 rerun Malagan plasma_75_20220304_075_30_1-003K-0_pos_Col_A_075	132.07651:91411 133.07986:5761 134.08322:0	67.0541:96 69.0439:490 72.0441:385 72.0555:251 77.0377:99 86.0698:327 87.0544:2478 90.0545:58852 90.0967:49 91.0581:2823 97.0851:182 100.0745:58 112.0721:71 114.0652:1239 115.0497:799 115.0689:791 129.13811:74 132.0766:79666 132.15581:478	85416	49593.8	53560.4	49765.9	83853.9	62180.9	71645.3	71748.9	52447.8	82585.2	0	68656.8	75402.2	63655.3	67870.9	89596.4	71688.7	79792.9
1659	5.074	833.649	Unknown	[M+H]+		0.957	TRUE	null	null	null	null	null	null	999	FALSE	FALSE	FALSE	Unit NormalizedByQcPeakHeight by alignment ID=-1	FALSE	FALSE	null	null	null	null	null	null	null	235.88	20220304 rerun Malagan plasma_11_20220304_011_QC1_pos_Col_A_011	833.6488:32923 834.65215:21161 835.65551:35428	80.9737:50 86.096:771 124.9971:411 128.0094:42 146.9818:752 184.0732:2485 185.07581:868 361.27191:162 388.20151:67 445.32059:109 630.61682:115 648.56927:2451 649.56879:1275 650.58472:4944 651.58679:5797 652.59918:1972 653.60352:3 654.61029:190 666.57703:98 667.61072:68 706.45203:80 772.56152:2744 773.56348:2040 774.5769:21790 775.58289:10404 776.5907:9602 777.59381:6724 778.54779:168 778.60059:39…	34965.7	39478.5	37436	32417.8	26450.7	28319.5	29130.1	35604.2	35217.9	29383.3	0	34957.5	31245	36678.8	33330.6	46874.7	38638.7	41930.2
1621	0.774	820.525	Unknown	[M+Na]+	adduct linked to 1529_[M+H]+	0.957	TRUE	null	null	null	null	null	null	999	FALSE	FALSE	FALSE	Unit NormalizedByQcPeakHeight by alignment ID=-1	FALSE	FALSE	null	null	null	null	null	null	null	2017.62	20220304 rerun Malagan plasma_11_20220304_011_QC1_pos_Col_A_011	820.52472:134330 821.52807:76535 822.53143:133126	86.0965:5282 87.0992:232 98.9857:734 146.9816:608 162.9556:82843 163.4758:74 163.95689:1449 164.95351:6924 184.07339:38772 184.72749:46 265.25241:127 457.21191:59 504.3428:76 600.50702:186 601.5202:1177 603.53302:2357 604.5387:1496 605.54822:601 625.52051:618 626.51538:529 627.52881:740 635.44202:2740 636.44342:766 637.4563:14972 638.46332:6447 639.4718:8065 640.47662:3949 641.48962:8848 642.4928…	135282	146303	156046	140686	120194	122343	131410	121662	122186	105139	0	117849	123264	104462	108896	174053	134591	143444
16	9.329	90.055	w/o MS2:Alanine	[M+H]+	similar chromatogram in higher mz_43; similar chromatogram in higher mz_73; similar chromatogram in higher mz_52	0.13	FALSE	null	90.055	C3H7NO2	Alanine and derivatives	QNAYBMKLOCPYGJ-UHFFFAOYNA-N	O=C(O)C(N)C	530	TRUE	TRUE	FALSE	Unit NormalizedByQcPeakHeight by alignment ID=-1	FALSE	FALSE	null	null	100	null	null	null	null	19.78	20220304 rerun Malagan plasma_45_20220304_045_16_1-009K-36_pos_Col_A_045	90.055:4330 91.05835:0 92.06171:0		2354.71	1698.87	1574.54	1553.36	2395.47	1841.51	2024.62	2581.11	1773.41	1890.36	0	2108.81	2159.18	1668.67	2809.83	2869.78	1846.45	2257.8
2012	2.635	1076.79	Unknown	[M+2H]2+		0.522	FALSE	null	null	null	null	null	null	999	FALSE	FALSE	FALSE	Unit NormalizedByQcPeakHeight by alignment ID=-1	FALSE	FALSE	null	null	null	null	null	null	null	623.31	20220304 rerun Malagan plasma_41_20220304_041_14_1-014K-8$9_pos_Col_A_041	1076.79395:59065 1077.7973:10261 1078.80066:1928		44180.7	45894.7	42655.9	47605.5	44862.9	48999.7	42780.7	47002.8	49019.4	44381.2	0	48177.4	47903.3	45330	46725.1	47125	51383.6	45299.5
1211	2.159	747.011	Unknown	[M+Na]+	adduct linked to 1136_[M+H]+	0.87	TRUE	null	null	null	null	null	null	999	FALSE	FALSE	FALSE	Unit NormalizedByQcPeakHeight by alignment ID=-1	FALSE	FALSE	null	null	null	null	null	null	null	98.49	20220304 rerun Malagan plasma_11_20220304_011_QC1_pos_Col_A_011	747.01172:5369 748.01507:3380 749.01843:1263	181.0367:585 317.01349:1177 332.98651:293 339.0889:1811 362.92569:106 407.0748:3316 468.96301:516 475.0687:970 536.94873:329 543.05151:1437 604.94122:509 610.02368:258 611.03778:3599 612.03772:713 621.4892:165 661.43683:702 662.43652:637 662.46222:408 663.45398:2348 664.45923:886 729.42743:1224 730.42603:474 731.44409:1651 732.4491:627 735.4447:97 737.50122:289 740.91479:763 745.67969:74 746.5611…	4708.29	4647.03	3708.94	4687.46	4074.35	4499.47	3376.6	4419.01	4032.41	4233.76	0	4749.77	4340.72	3738.2	5299.66	3936.71	4856.22	5093.39
1746	0.788	864.516	Unknown	[M+H]+		0.761	TRUE	null	null	null	null	null	null	999	FALSE	FALSE	FALSE	Unit NormalizedByQcPeakHeight by alignment ID=-1	FALSE	FALSE	null	null	null	null	null	null	null	54.17	20220304 rerun Malagan plasma_13_20220304_013_1_1-010K-36_pos_Col_A_013	864.51257:4875 865.51592:2200 866.51928:4350	104.1068:526 113.1633:8829 162.95551:8259 164.9512:997 184.0722:11659 185.0769:947 355.06671:541 392.31921:4185 393.3255:794 577.51562:900 666.492:2035 667.50067:3059 668.50427:915 737.44958:1962 780.55267:1826 781.5495:1676 782.56201:1250 789.47693:1203 790.48523:12188 791.49329:11344 792.5:5806 793.17462:353 793.51031:5215 794.50891:1215 796.52081:5788 797.53113:3903 798.53387:4029 799.54309:20…	4744.88	4561.66	5118.66	3685.51	5894.35	5159.62	5806.17	4545.05	3903.35	3828.93	0	3983.59	4182.55	4397.17	3817.4	2544.88	3136.3	4378.43
151	9.083	217.154	(5E)-6,10-dimethyl-5,9-undecadien-2-one	[M+Na]+		0.109	TRUE	6.85	217.16	C13H22O	Acyclic monoterpenoids	HNZUNIKWNYHEJJ-FMIVXFBMSA-N	O=C(C)CCC=C(C)CCC=C(C)C	430	TRUE	TRUE	TRUE	Unit NormalizedByQcPeakHeight by alignment ID=-1	FALSE	FALSE	null	null	82	100	74.2	88	100	19.23	20220304 rerun Malagan plasma_41_20220304_041_14_1-014K-8$9_pos_Col_A_041	217.15331:3466 218.15666:617 219.16002:0	67.0542:143 84.0799:2497 126.0897:149 130.08591:692 143.95799:513 153.1022:118 215.12621:144 217.1539:5564	1682.56	2112.95	2805.37	2196.99	0	312.638	0	297.301	530.399	301.211	0	313.538	1904.61	433.327	573.489	5218.39	3552.91	4696.56
1967	2.895	1032.85	Unknown	[M+NH4]+	adduct linked to 1972_[M+Na]+	0.522	FALSE	null	null	null	null	null	null	999	FALSE	FALSE	FALSE	Unit NormalizedByQcPeakHeight by alignment ID=-1	FALSE	FALSE	null	null	null	null	null	null	null	81.85	20220304 rerun Malagan plasma_49_20220304_049_18_1-009K-0_pos_Col_A_049	1032.85205:7733 1033.8554:2248 1034.85876:906		2756.65	2931.61	5145.54	4463.66	2360.86	2670.26	2524.88	3341.12	3615.72	3277.52	0	1851.17	3122.11	4518.06	1847.41	1854.24	1685.23	1722.48
1970	5.642	1037.65	Unknown	[M+H]+		0.957	FALSE	null	null	null	null	null	null	999	FALSE	FALSE	FALSE	Unit NormalizedByQcPeakHeight by alignment ID=-1	FALSE	FALSE	null	null	null	null	null	null	null	520.3	20220304 rerun Malagan plasma_41_20220304_041_14_1-014K-8$9_pos_Col_A_041	1037.6543:32673 1038.65765:24083 1039.66101:46737		31182.5	22634.9	25414.5	22015.5	29744.7	29651.3	26326.6	25573	25699.9	25496.9	0	32022.8	27770.2	30124.9	31026.2	27956.3	35554.3	27825
1248	9.759	758.174	Unknown	[M+H]+		0.13	TRUE	null	null	null	null	null	null	999	FALSE	FALSE	FALSE	Unit NormalizedByQcPeakHeight by alignment ID=-1	FALSE	FALSE	null	null	null	null	null	null	null	63.4	20220304 rerun Malagan plasma_37_20220304_037_12_1-001K-8_pos_Col_A_037	758.1723:3139 759.17565:1937 760.17901:2617	184.07291:392 193.004:949 200.0405:140 268.04779:329 269.05371:11240 270.0585:1145 271.0636:236 377.9816:780 439.06049:607 455.0347:578 460.03619:204 514.11047:153 515.09552:6948 515.1189:6948 516.10101:939 516.13159:1314 517.09058:545 517.11737:366 531.08392:680 546.05713:186 557.14172:82 609.07581:847 610.07233:272 638.6322:116 666.60352:99 668.61407:86 685.12872:1537 749.66699:298 755.17102:47…	2182.31	856.077	1446.35	833.187	1906.84	2689.88	2630.31	1283.61	2625.02	1384.43	0	2278.22	2409.61	2551.51	3733.22	2192.44	2734.34	3181.59
221	8.228	277.089	w/o MS2:2-Hydroxy-5 (6)Epoxy-Tetrahydrocaryophyllene	[M+H]+		0.304	TRUE	null	277.089	C15H26O2	Sesquiterpenoids	KGYCKUADVHYVLM-UHFFFAOYSA-N	OC1(C)CCC2OC2(C)CCC3C1CC3(C)C	530	TRUE	TRUE	FALSE	Unit NormalizedByQcPeakHeight by alignment ID=-1	FALSE	FALSE	null	null	100	null	null	null	null	79.17	20220304 rerun Malagan plasma_31_20220304_031_10_1-001K-0_pos_Col_A_031	277.08859:7118 278.09194:1087 279.0953:0	85.0293:136 99.0909:123 129.0522:341 213.0761:79 236.10201:55 263.1377:96 273.16809:18 277.09:9593	2483.52	5984.17	627.816	2666.68	4011.51	2832.58	2647.61	968.61	4052.84	1535.88	0	7750.11	2778.68	2365.33	2510.38	3475.09	4205.34	4044.79
1363	5.092	772.524	Unknown	[M+Na]+	adduct linked to 1218_[M+H]+	0.913	TRUE	null	null	null	null	null	null	999	FALSE	FALSE	FALSE	Unit NormalizedByQcPeakHeight by alignment ID=-1	FALSE	FALSE	null	null	null	null	null	null	null	110.43	20220304 rerun Malagan plasma_11_20220304_011_QC1_pos_Col_A_011	772.52759:7674 773.53094:6219 774.5343:33281	81.0699:200 86.0961:3931 93.0702:159 98.9839:1179 104.1066:2025 105.0695:502 107.0851:234 111.1151:324 117.0707:362 120.9673:1443 124.9996:9310 131.08569:173 133.10091:47 145.99631:479 159.11861:434 164.0078:1424 166.0623:282 171.1161:379 173.1297:458 184.0479:197 184.07381:38 184.1302:37121 184.1615:15405 184.1781:16312 184.1938:19304 184.21359:10733 184.2494:5863 184.26849:6724 184.33299:1469 1…	8249.15	6248.34	6817.42	7181.13	8046.31	11447.2	9674.62	8731.65	6260.41	9010.77	0	8619.99	7329.48	7343.03	5677.45	9463.49	10636.2	8411.46
1403	3.869	781.052	Unknown	[M+H]+		0.239	TRUE	null	null	null	null	null	null	999	FALSE	FALSE	FALSE	Unit NormalizedByQcPeakHeight by alignment ID=-1	FALSE	FALSE	null	null	null	null	null	null	null	106.01	20220304 rerun Malagan plasma_11_20220304_011_QC1_pos_Col_A_011	781.05603:6542 782.05938:6522 783.06274:5698	81.0693:304 95.0867:869 135.1172:288 146.98151:45639 147.9854:1308 148.11839:107 181.02631:92 184.2692:166 184.8381:1829 184.8559:4219 185.73869:347 198.09019:309 263.23431:250 264.2641:102 337.272:94 441.23199:942 442.24231:137 445.26691:156 465.23779:2029 467.2507:1154 478.33081:285 500.30829:637 502.32739:4011 503.33411:820 504.34241:1713 505.34741:322 506.35889:124 520.3443:3 524.30872:212 52…	6804.05	4630.97	4957.03	4424.28	6779.6	6904.79	6242.27	5052.65	5731.42	4169.12	0	5638.82	6057.8	5768.54	5150.89	4946.21	6372.03	5188.68
260	7.694	306.08	w/o MS2:Crotonoside	[M+H]+		0.152	TRUE	2.05	306.08	C10H13N5O5	Purine nucleosides	MIKUYHXYGGJMLM-UUOKFMHZSA-N	O=C1N=C(N)C=2N=CN(C2N1)C3OC(CO)C(O)C3O	530	TRUE	TRUE	FALSE	Unit NormalizedByQcPeakHeight by alignment ID=-1	FALSE	FALSE	null	null	62	99.8	null	null	null	78.18	20220304 rerun Malagan plasma_45_20220304_045_16_1-009K-36_pos_Col_A_045	306.07999:5124 307.08334:1193 308.0867:0	95.0852:350 98.0777:385 143.11971:332 174.03709:482 265.12579:712 281.15189:941 298.1225:606 298.1785:1429 299.15948:724 300.10239:644 304.0806:732 304.31149:482 305.11139:4529 306.11261:429	1794.67	3169.45	4351.75	2464.61	3585.83	2014.09	1019.77	1210.99	2524.92	2223.87	0	5073.54	2044.63	1916.16	1902.85	199.114	822.769	1825.88
52	9.324	136.048	w/o MS2:Creatinine	[M+H]+		0.674	TRUE	null	136.048	C4H7N3O	Alpha amino acids and derivatives	DDRJAANPRJIHGJ-UHFFFAOYSA-N	N=C1N=C(O)CN1C	530	TRUE	TRUE	FALSE	Unit NormalizedByQcPeakHeight by alignment ID=-1	FALSE	FALSE	null	null	99.9	null	null	null	null	30.84	20220304 rerun Malagan plasma_69_20220304_069_27_1-012K-12_pos_Col_A_069	136.04781:5705 137.05116:0 138.05452:0	68.0492:56 69.0444:498 72.0442:1266 72.0549:1253 72.0803:701 77.0371:52 86.0703:723 87.0551:4479 90.0546:66423 90.7041:62 91.0575:2168 96.0806:69 98.0971:106 114.0649:1705 115.0494:616 132.0764:88275 133.0789:6069	3523.15	1582.63	1972.64	1704.65	3502.76	2705.98	3246.03	3744.12	2901.41	3306.54	0	2670.28	3998.05	3425.75	3252.36	4140.73	4362.47	3738.82
108	9.015	182.081	L-Tyrosine; CE10; OUYCCCASQSFEME-QMMMGPOBSA-N	[M+H]+	adduct linked to 93_[M+H]+	0.957	TRUE	7.446	182.081	C9H11NO3	Tyrosine and derivatives	OUYCCCASQSFEME-QMMMGPOBSA-N	c1cc(ccc1C[C@@H](C(=O)O)N)O	430	TRUE	TRUE	TRUE	Unit NormalizedByQcPeakHeight by alignment ID=-1	FALSE	FALSE	null	null	90.7	100	83.3	93.3	80	118	20220304 rerun Malagan plasma_87_20220304_087_35_1-011K-0_pos_Col_A_087	182.0807:29945 183.08405:5863 184.08741:0	65.038:970 68.0497:314 70.3461:127 71.0486:196 71.0683:196 72.0805:133 77.0376:2872 78.9858:91 81.0445:566 83.0599:143 84.0803:412 91.0535:12113 92.058:1262 95.0486:2751 96.0675:414 97.0756:308 98.0606:14 100.9557:46 107.0496:868 109.0638:124 109.0761:124 112.0862:466 114.102:211 117.0735:65 119.049:6059 120.0521:381 123.0437:5880 124.0476:210 124.0864:717 125.088:389 128.95:110 130.0834:1338 130…	36060.4	25349.8	17805.5	19333.6	42445.3	37416	34548.6	28762.7	24856.7	25622.9	0	23425.3	31706.5	31626	34226.8	33516.6	37000.1	36968
682	6.47	526.292	Unknown	[M+H]+		0.587	TRUE	null	null	null	null	null	null	999	FALSE	FALSE	FALSE	Unit NormalizedByQcPeakHeight by alignment ID=-1	FALSE	FALSE	null	null	null	null	null	null	null	85.82	20220304 rerun Malagan plasma_11_20220304_011_QC1_pos_Col_A_011	526.29132:3721 527.29467:2176 528.29803:0	264.26959:189 385.27219:3845 386.27841:963 436.15979:142 449.23679:608 459.24701:57 510.2991:770 517.36578:120 518.31732:135 520.34052:238 520.50861:350 521.51788:276 522.34918:356 524.37183:441 525.3761:50 526.2912:1936	3954.59	1386.19	2354.22	1786.53	6033.66	5315.56	6034.97	2719.26	1931.45	2632.01	0	3962.87	3469.19	4063.91	2873.67	6258.25	7823.6	5610.03
458	8.008	450.321	w/o MS2:glycoursodeoxycholic acid	[M+H]+	ion correlated with 431; adduct linked to 494_[M+Na]+	0.152	TRUE	null	450.321	C26H43NO5		GHCZAUBVMUEKKP-WTFVBUONSA-N	O=C(O)CN=C(O)CCC(C)C1CCC2C3C(O)CC4CC(O)CCC4(C)C3CCC12C	530	TRUE	TRUE	FALSE	Unit NormalizedByQcPeakHeight by alignment ID=-1	FALSE	FALSE	null	null	99.9	null	null	null	null	15.39	20220304 rerun Malagan plasma_73_20220304_073_29_1-003K-36_pos_Col_A_073	450.32059:5964 451.32394:2846 452.3273:0	139.07449:94 203.1785:247 231.17371:93 235.0584:284 339.2691:665 340.27271:160 414.30069:4839 415.30609:1450 432.31241:1429 433.31189:436 434.23871:122 450.23581:378 450.3223:1682	2225.77	222.663	339.366	257.672	4616.17	2359.17	2896.02	601.526	0	128.021	0	3159.15	2270.53	1705.31	1746.69	1061.66	2711.84	1112.7
1736	3.898	860.505	Unknown	[M+H]+		0.217	TRUE	null	null	null	null	null	null	999	FALSE	FALSE	FALSE	Unit NormalizedByQcPeakHeight by alignment ID=-1	FALSE	FALSE	null	null	null	null	null	null	null	80.16	20220304 rerun Malagan plasma_11_20220304_011_QC1_pos_Col_A_011	860.50641:4211 861.50976:689 862.51312:1289	104.1064:379 146.9812:1803 184.07291:6641 185.07381:494 283.99799:2144 285.99399:524 478.3302:2168 502.32709:2797 503.33249:1076 504.34451:1347 598.4895:2421 599.50049:2768 600.51422:306 601.50861:641 603.2616:497 721.47369:894 722.4798:2671 723.49261:4335 724.49261:1012 754.41022:344 780.5528:3656 781.55353:15729 782.56427:26150 783.56879:12074 784.57288:2559 785.58008:1974	4228.06	3525.35	3474.45	3121.91	4610.81	4643.36	3977.31	3608.84	4242.81	3331.63	0	4749.65	4821.73	3604.35	5156.92	4362.35	4413.22	4646.86
1904	3.133	974.813	Unknown	[M+2H]2+	ion correlated with 1978	0.478	FALSE	null	null	null	null	null	null	999	FALSE	FALSE	FALSE	Unit NormalizedByQcPeakHeight by alignment ID=-1	FALSE	FALSE	null	null	null	null	null	null	null	2039.47	20220304 rerun Malagan plasma_19_20220304_019_4_1-005K-8_pos_Col_A_019	974.81262:147736 975.81597:25841 976.81933:9031		140115	136791	140186	137305	141759	138692	136068	137265	135742	134529	0	137911	136725	134096	140171	135643	141715	133088
944	2.824	634.876	Unknown	[M+H]+		0.217	TRUE	null	null	null	null	null	null	999	FALSE	FALSE	FALSE	Unit NormalizedByQcPeakHeight by alignment ID=-1	FALSE	FALSE	null	null	null	null	null	null	null	621.72	20220304 rerun Malagan plasma_15_20220304_015_2_1-010K-8_pos_Col_A_015	634.87561:166870 635.87896:15691 636.88232:7552	90.9758:3185 158.9639:18685 226.9512:116324 227.0594:641 227.87109:356 227.9545:4421 228.95551:882 294.9386:7229 362.9263:62982 363.9306:3659 364.9314:1538 430.91379:60256 431.91861:4774 432.9187:2194 498.9006:57403 499.0394:721 499.9064:4724 500.90759:2306 566.88812:15053 567.89038:1903 568.89313:1012 633.46021:618 634.87512:72624 635.0531:1188 635.07318:656	145593	134351	172643	143892	170513	147255	164243	140544	169532	163902	0	136262	165025	164591	165182	163338	165985	157528
584	6.801	500.274	w/o MS2:Aconine	[M+Na]+	adduct linked to 500_[M+H]+	0.957	TRUE	4.35	500.28	C25H41NO9	Aconitane-type diterpenoid alkaloids	SQMGCPHFHQGPIF-YIGCTVLISA-N	OC1CC(OC)C23C4N(CC)CC1(COC)C3C(OC)C4C5(O)C(O)C(OC)C6(O)CC2C5C6O	530	TRUE	TRUE	FALSE	Unit NormalizedByQcPeakHeight by alignment ID=-1	FALSE	FALSE	null	null	68	100	null	null	null	202.41	20220304 rerun Malagan plasma_61_20220304_061_23_1-013K-36_pos_Col_A_061	500.2739:20772 501.27725:5402 502.28061:3954	120.9656:572 145.99921:2 162.08681:144 195.0033:944 337.27371:991 359.26151:385 376.87189:134 377.26691:482 386.29819:99 437.2019:397 439.22421:3422 440.22519:1046 441.23459:203 455.21521:359 457.23129:12153 458.23611:2676 492.2449:319 500.27319:20448	10158.2	4670.23	4603.05	4870.18	14283	10719.4	11680.4	7790.26	7483.42	7857.44	0	11370.5	11586.7	10720.2	12884.7	8769.31	19783.8	10466.4
891	0.619	614.448	Unknown	[M+2H]2+	ion correlated with 851; ion correlated with 952	0.109	TRUE	null	null	null	null	null	null	999	FALSE	FALSE	FALSE	Unit NormalizedByQcPeakHeight by alignment ID=-1	FALSE	FALSE	null	null	null	null	null	null	null	21.37	20220304 rerun Malagan plasma_19_20220304_019_4_1-005K-8_pos_Col_A_019	614.44812:5794 615.45147:23880 616.45483:6524	85.1008:56 87.0433:171 89.0597:790 90.0627:115 117.0908:551 131.07021:548 133.0854:3897 134.0887:163 147.065:10267 148.0658:1413 149.06419:1212 155.09891:140 166.0882:104 175.09711:330 177.11011:2596 207.033:2316 221.0842:40768 221.1384:827 222.08521:8988 223.0811:2976 223.1554:173 228.64391:98 230.1539:130 243.1497:420 251.6618:70 265.01791:124 265.16479:279 266.9986:27070 267.99881:7543 268.998…	2283.53	199.806	991.39	1446.92	6092.54	2059.72	2910.88	1773.51	3841.99	2238.71	0	3022.11	2595.51	4238.65	4558.68	2332.47	13133.2	1186.15
35	9.069	126.022	w/o MS2:Taurine	[M+H]+	similar chromatogram in higher mz_151	0.826	TRUE	null	126.022	C2H7NO3S	Organosulfonic acids	XOAAWQZATWQOTB-UHFFFAOYSA-N	O=S(=O)(O)CCN	530	TRUE	TRUE	FALSE	Unit NormalizedByQcPeakHeight by alignment ID=-1	FALSE	FALSE	null	null	99.9	null	null	null	null	32.25	20220304 rerun Malagan plasma_61_20220304_061_23_1-013K-36_pos_Col_A_061	126.0215:7616 127.02485:0 128.02821:0	70.0647:2041 82.0519:632 83.0606:597 91.0539:874 113.163:1888 118.0856:697 124.0875:1165 125.1089:456 126.0217:641 126.0671:862	4704.51	4982.12	3855.47	4579.68	3981.68	3344.92	2901.42	3280.13	3810.64	4410.89	0	4106.77	4374.04	5283.53	4641.97	4324.82	4198.53	5101.81
1939	2.9	1003.83	Unknown	[M+H]+		0.217	FALSE	null	null	null	null	null	null	999	FALSE	FALSE	FALSE	Unit NormalizedByQcPeakHeight by alignment ID=-1	FALSE	FALSE	null	null	null	null	null	null	null	80.94	20220304 rerun Malagan plasma_49_20220304_049_18_1-009K-0_pos_Col_A_049	1003.83002:5287 1004.83337:1672 1005.83673:0		2594.62	3410.46	5000.76	4344.33	2196.7	2578.76	2352.95	2025.91	2644.43	2849.89	0	1278.65	2288.24	3814.09	1785.68	753.418	1909.87	1739.63
85	7.317	160.096	2-(4-aminotetrahydro-2H-pyran-4-yl)acetic acid	[M+H]+		0.5	TRUE	2.13	160.1	C7H13NO3	Pyranoid amino acids and derivatives	QRIAWCUEIMQLGG-UHFFFAOYSA-N	O=C(O)CC1(N)CCOCC1	430	TRUE	TRUE	TRUE	Unit NormalizedByQcPeakHeight by alignment ID=-1	FALSE	FALSE	null	null	85.4	99.9	79	76.4	100	134.7	20220304 rerun Malagan plasma_97_20220304_097_QC5_pos_Col_A_097	160.09621:8963 161.09956:1587 162.10292:10196	88.0753:2880 116.0454:20 124.087:67 151.09419:90 153.06841:112 156.0843:66 156.14799:59 160.00101:152 160.0746:14342 160.0984:14342 160.1488:201 160.16679:201 160.26289:561 160.27831:561 160.416:356 160.49451:36	9048.51	21338.6	2341.83	955.343	8249.3	876.837	848.721	357.01	2071.16	206.766	0	187.984	10166.5	9404.94	15398.3	11432.9	47444.8	2085.43
1236	3.934	754.536	Unknown	[M+Na]+	adduct linked to 1164_[M+H]+	0.913	TRUE	null	null	null	null	null	null	999	FALSE	FALSE	FALSE	Unit NormalizedByQcPeakHeight by alignment ID=-1	FALSE	FALSE	null	null	null	null	null	null	null	245.48	20220304 rerun Malagan plasma_11_20220304_011_QC1_pos_Col_A_011	754.53619:19097 755.53954:8317 756.5429:83170	60.0804:548 62.9628:72 69.0678:161 86.0959:2303 86.1165:2668 86.1267:1510 87.0993:1138 104.1064:1375 124.9995:14070 125.1723:251 126.003:1989 127.0029:984 146.98129:1105 147.9846:183 183.36681:351 183.7054:260 183.7932:376 183.83369:133 183.9514:867 184.0752:573636 184.13029:324602 184.19231:40216 184.6637:8357 184.80721:2378 184.9518:2481 184.96761:2836 184.98351:4002 185.04871:667 185.1321:4984…	19708.4	10266.9	8077.26	8458.4	13260.5	15764.4	19925	12079.1	14926.1	10148.8	0	11465.2	17288.5	9009.24	15583.9	24852.2	22628.8	23715.8
42	8.292	130.086	DL-Pipecolinic acid; LC-ESI-QTOF; MS2; CE	[M+H]+		0.326	TRUE	null	130.086	C6H11NO2	Alpha amino acids	HXEACLLIILLPRG-UHFFFAOYNA-N	OC(=O)C1CCCCN1	430	TRUE	TRUE	TRUE	Unit NormalizedByQcPeakHeight by alignment ID=-1	FALSE	FALSE	null	null	93	null	87.1	88	100	108.57	20220304 rerun Malagan plasma_55_20220304_055_QC3_pos_Col_A_055	130.08569:6388 131.08904:974 132.0924:0	68.0494:18 70.0646:44 84.0802:11318 93.0578:159 103.9551:84 114.0918:88 130.0856:4123	6346.82	2314.7	2103.64	1966.45	2185.8	1521.75	1487.49	1381.54	1536.38	1515.07	0	2944.65	5629.14	1801.81	2015.28	4199.64	2661.71	2673.55
731	2.168	543.05	w/o MS2:hypericin	[M+H]+		0.957	TRUE	null	543.048	C30H16O8	Benzopyrenes	BTXNYTINYBABQR-UHFFFAOYSA-N	O=C1C2=C(O)C=C(O)C=3C=4C(O)=CC(O)=C5C(=O)C6=C(O)C=C(C7=C6C(C54)=C(C23)C8=C1C(O)=CC(=C87)C)C	530	TRUE	TRUE	FALSE	Unit NormalizedByQcPeakHeight by alignment ID=-1	FALSE	FALSE	null	null	98.3	null	null	null	null	162.09	20220304 rerun Malagan plasma_59_20220304_059_22_1-013K-8_pos_Col_A_059	543.04968:10549 544.05303:5415 545.05639:1474	90.9781:148 154.1322:83 174.9397:192 180.03349:225 181.03799:7102 182.0414:444 196.00571:195 197.0119:3788 249.02679:927 264.9986:1741 317.01379:2658 332.9874:4760 333.9902:689 334.983:169 338.08319:301 339.0881:7736 340.09201:1399 341.09479:445 400.97699:1419 407.07529:8180 408.08179:1422 409.08179:403 423.0549:110 468.96179:1985 469.9682:122 475.06171:107 493.32599:167 494.32159:151 534.34528:2…	7262.53	5835.19	6765	7636.28	5979.77	7957.99	5243.65	6140.51	6566.16	7166.01	0	7130.54	7940.29	5954.53	7778.84	6900.07	7096.04	7152.49
1459	3.004	786.6	Unknown	[M+H]+		0.304	TRUE	null	null	null	null	null	null	999	FALSE	FALSE	FALSE	Unit NormalizedByQcPeakHeight by alignment ID=-1	FALSE	FALSE	null	null	null	null	null	null	null	35.97	20220304 rerun Malagan plasma_59_20220304_059_22_1-013K-8_pos_Col_A_059	786.59991:14923 787.60326:6513 788.60662:3900	86.0958:2632 90.9757:647 104.1076:674 125.0025:774 146.9812:18550 147.985:988 158.9644:1303 184.07291:104112 185.0759:6024 185.25391:718 186.0761:929 226.9512:34506 227.95309:1671 294.93869:4638 362.92651:31368 363.92801:2512 430.9133:40662 431.9162:2615 432.9213:1079 433.9158:447 441.23889:591 465.2406:1271 467.24789:432 498.90121:25862 499.9014:4250 500.9046:1094 504.34851:676 566.8869:16824 56…	27752.2	13949.6	12004.8	25719.5	25484.3	32344.5	14117.9	30663.2	29362.5	9106.95	0	26104.4	24862.2	6679.52	23452.5	24242.4	26259.1	23533.4
171	1.308	230.139	Unknown	[M+H]+		0.109	TRUE	null	null	null	null	null	null	999	FALSE	FALSE	FALSE	Unit NormalizedByQcPeakHeight by alignment ID=-1	FALSE	FALSE	null	null	null	null	null	null	null	3.28	20220304 rerun Malagan plasma_11_20220304_011_QC1_pos_Col_A_011	230.14011:4870 231.14346:935 232.14682:0	85.0279:1106 106.9507:2982 107.0595:1215 107.9643:385 124.0859:5706 148.0865:568 174.9393:2629 230.14011:7147	5255.2	6047.56	4759.96	5777.37	5246.49	5034.23	4729.04	4879.53	4805.78	4664.73	10477.4	5272.34	5161.24	4677.32	5369.77	5760.87	5384.29	5889.72
908	5.631	623.438	Unknown	[M+H]+		0.891	TRUE	null	null	null	null	null	null	999	FALSE	FALSE	FALSE	Unit NormalizedByQcPeakHeight by alignment ID=-1	FALSE	FALSE	null	null	null	null	null	null	null	83.75	20220304 rerun Malagan plasma_11_20220304_011_QC1_pos_Col_A_011	623.43903:3643 624.44238:2380 625.44574:1026	86.0969:143 104.106:1912 105.1105:696 203.0062:306 285.0174:86 415.25479:210 469.2204:61 516.14319:86 542.31958:1141 542.33301:1141 543.32672:52 574.255:2075 603.48871:116 610.3064:435 620.2406:852 620.25488:852 621.27618:534 623.4408:5278	4184.77	3334.67	3798.93	3661.2	4859.44	4047.61	3954.83	3364.21	3854.19	3855.84	0	5123.15	3913.84	5099.83	5030.19	4057.12	7249.07	4817.76
13	7.759	86.0958	w/o MS2:Unknown (carbon number 5); PlaSMA ID-7	[M+H]+		0.826	FALSE	1.85	86.0958	C5H11N	Unknown			530	TRUE	TRUE	FALSE	Unit NormalizedByQcPeakHeight by alignment ID=-1	FALSE	FALSE	null	null	100	99.8	null	null	null	29.94	20220304 rerun Malagan plasma_21_20220304_021_5_1-005K-36_pos_Col_A_021	86.0958:11536 87.09915:0 88.10251:0		7551.12	6162.59	8498.12	8008.29	11034.3	12315	8792.32	6413.07	6883.49	8054.71	0	3562.22	6763.59	7577.43	7622.56	5945.72	4213.41	4758.11
223	6.428	279.191	w/o MS2:NCGC00381348-01_C15H28O3_1,2-Cyclohexanediol, 4-[(3E)-5-hydroxy-1,5-dimethyl-3-hexen-1-yl]-1-methyl-	[M+H]+		0.87	TRUE	null	279.193	C15H28O3	Sesquiterpenoids	ZITIZEOASAIDKB-VMPITWQZSA-N	OC1CC(CCC1(O)C)C(C)CC=CC(O)(C)C	530	TRUE	TRUE	FALSE	Unit NormalizedByQcPeakHeight by alignment ID=-1	FALSE	FALSE	null	null	98.6	null	null	null	null	27.45	20220304 rerun Malagan plasma_19_20220304_019_4_1-005K-8_pos_Col_A_019	279.19131:23664 280.19466:2952 281.19802:650	60.0815:56 85.0279:1169 102.0901:1441 103.0385:4560 112.9747:40 156.041:1187 162.1122:49751 163.1143:4010 164.11549:284 193.1447:77 276.23761:54 279.1918:5919	10316.1	8658.9	12698.2	9657.6	23470.3	14137.1	13502.2	7205.95	7046.66	7041.31	0	9131.77	9422.48	6650.69	10131	10675.4	13843	8988.47
131	10.288	200.087	w/o MS2:methyl orsellinate	[M+NH4]+	adduct linked to 111_[M+H]+	0.478	TRUE	null	200.092	C9H10O4	p-Hydroxybenzoic acid alkyl esters	NCCWCZLEACWJIN-UHFFFAOYSA-N	O=C(OC)C=1C(O)=CC(O)=CC1C	530	TRUE	TRUE	FALSE	Unit NormalizedByQcPeakHeight by alignment ID=-1	FALSE	FALSE	null	null	91.4	null	null	null	null	15	20220304 rerun Malagan plasma_53_20220304_053_20_1-008K-36_pos_Col_A_053	200.08749:5177 201.09084:91698 202.0942:15537	65.0384:123 66.0442:518 67.051:1638 68.0564:594 71.9515:497 78.045:1537 79.0499:844 80.0595:1747 81.0666:1530 82.04:373 82.0718:826 92.0603:35 93.0661:537 94.039:2129 94.0623:2271 94.0737:978 95.0455:3721 96.05:1738 101.0061:101 107.0483:1233 107.0707:1233 108.0548:5239 108.0774:5142 109.0608:6586 110.0368:479 110.0663:2092 111.0399:364 112.0459:657 113.0558:1997 113.965:27 114.0637:735 122.057:1…	3665.15	3540.03	4079.62	2777.42	3091.62	3204.28	3358.67	3510.36	4487.81	4777.67	0	3941.29	4182.37	3391.55	3703.25	4532.58	3950.41	4697.79
1692	0.741	846.727	Unknown	[M+H]+		0.261	TRUE	null	null	null	null	null	null	999	FALSE	FALSE	FALSE	Unit NormalizedByQcPeakHeight by alignment ID=-1	FALSE	FALSE	null	null	null	null	null	null	null	60.55	20220304 rerun Malagan plasma_11_20220304_011_QC1_pos_Col_A_011	846.72302:3140 847.72637:5004 848.72973:1185	87.1008:97 113.1631:16776 184.40961:386 184.5614:93 184.9016:495 184.91901:425 184.9529:345 185.0762:412 185.2352:225 625.51343:254 648.5011:416 661.46039:1166 662.45923:124 664.47937:301 666.49451:747 667.49591:817 724.53418:85 775.50861:917 785.45099:3390 786.45569:541 786.61438:194 787.46429:1654 790.48529:237	2578.85	2242.15	2420.85	1945.42	2893.67	2142.78	2630.73	2339.48	2536.14	2095.78	0	2346.62	2638.25	2584.56	2681.09	3366.92	3313.21	3907.93
127	10.177	197.09	Theanine	[M+Na]+	similar chromatogram in higher mz_864	0.174	TRUE	1.9	197.09	C7H14N2O3	Glutamine and derivatives	DATAGRPVKZEWHA-YFKPBYRVSA-N	O=C(O)C(N)CCC(=O)NCC	430	TRUE	TRUE	TRUE	Unit NormalizedByQcPeakHeight by alignment ID=-1	FALSE	FALSE	null	null	75.6	99.7	43.5	75	100	93.12	20220304 rerun Malagan plasma_85_20220304_085_34_1-011K-8_pos_Col_A_085	197.0896:8191 198.09295:796 199.09631:0	71.9518:130 79.0545:102 84.9591:863 85.0754:54 91.0529:169 107.0494:260 110.0087:618 127.0855:117 135.04289:18 149.0257:128 149.0826:70 150.05231:208 152.0692:1487 153.1015:144 171.1588:166 197.0896:3918	2630.59	3240.88	2735.05	1539.77	3429.97	2779.98	2676.32	2120.14	1985.01	1424.41	0	2649.34	2942.21	1902.02	2248.59	529.074	1338.14	491.3
668	5.575	524.312	Unknown	[M+2H]2+		0.196	TRUE	null	null	null	null	null	null	999	FALSE	FALSE	FALSE	Unit NormalizedByQcPeakHeight by alignment ID=-1	FALSE	FALSE	null	null	null	null	null	null	null	66.59	20220304 rerun Malagan plasma_11_20220304_011_QC1_pos_Col_A_011	524.31262:3339 525.31597:3430 526.31933:4107	70.065:6 71.0728:3203 71.0847:3203 83.0859:566 84.0788:279 95.0856:2649 97.1007:1182 98.9832:300 104.1067:213322 104.1231:213892 104.1497:11665 104.1852:5945 104.1972:6130 104.225:4140 104.289:4411 104.3032:6227 104.3229:3270 104.3358:3348 104.4186:3548 104.4769:1443 104.525:1020 104.5512:1101 104.599:1332 104.658:798 104.7179:2984 104.731:157 104.7431:2085 104.7686:3040 104.7806:1102 104.8037:15…	3714.63	2982.63	2454.53	2365.71	3207.55	2719.05	3516.51	2888.74	2555.54	3515.59	0	3517.4	3508.12	3386.81	3578.69	3395.56	3595.38	3690.95
1130	5.262	723.54	Unknown	[M+Na]+	adduct linked to 1049_[M+H]+	0.935	TRUE	null	null	null	null	null	null	999	FALSE	FALSE	FALSE	Unit NormalizedByQcPeakHeight by alignment ID=-1	FALSE	FALSE	null	null	null	null	null	null	null	311.61	20220304 rerun Malagan plasma_11_20220304_011_QC1_pos_Col_A_011	723.54041:16148 724.54376:8185 725.54712:90461	86.0962:510 93.0697:129 95.0847:245 104.1055:392 105.0696:147 146.9808:978 184.073:15468 184.5985:504 184.6953:280 184.7249:148 184.80479:44 184.8205:123 184.93381:235 184.9693:34 185.0761:2513 186.0769:83 210.07201:1101 337.27429:1099 339.28699:433 390.27859:813 461.77841:463 470.2767:683 502.4964:1077 520.51007:1795 528.47852:4849 529.47821:1894 540.47351:8195 541.47968:3475 542.49048:41897 543…	14895.3	20118.8	16956.1	17506.7	16699.6	18863	18356.5	16474.8	17362.5	14213.6	0	21493	16814.3	19376.4	18589.5	16983.8	14962.3	15913.5
210	9.761	269.054	3,9-dihydroxy-6H-[1]benzofuro[3,2-c]chromen-6-one	[M+H]+	adduct linked to 188_[M+H]+	0.957	TRUE	6.21	269.05	C15H8O5	Coumestans	ZZIALNLLNHEQPJ-UHFFFAOYSA-N	O=C1OC=2C=C(O)C=CC2C=3OC4=CC(O)=CC=C4C13	430	TRUE	TRUE	TRUE	Unit NormalizedByQcPeakHeight by alignment ID=-1	FALSE	FALSE	null	null	78	99.9	58.3	77.4	100	214.24	20220304 rerun Malagan plasma_23_20220304_023_6_1-005K-0_pos_Col_A_023	269.05441:11332 270.05776:1137 271.06112:0	76.9969:332 79.0929:59 82.066:98 123.0544:12 159.9727:1190 193.0065:834 249.0778:162 269.05371:3140 269.1351:106	9971.04	10104.6	10627.9	8886.95	9402.82	9799.29	10819.5	9949.85	10545.6	10208.8	0	11579	11318	10472.4	11383.8	10556.4	11465.3	9919.02
24	1.29	113.163	Unknown	[M+H]+		0.609	TRUE	null	null	null	null	null	null	999	FALSE	FALSE	FALSE	Unit NormalizedByQcPeakHeight by alignment ID=-1	FALSE	FALSE	null	null	null	null	null	null	null	72.23	20220304 rerun Malagan plasma_11_20220304_011_QC1_pos_Col_A_011	113.1631:35901 114.16645:1876 115.16981:0	66.1149:1908 70.1393:347 111.1474:331	32319.2	36099.7	32891.8	31306.7	30388.1	35143.8	33767.1	32022.4	33088.9	36924.6	0	36668.2	35342.8	31113.4	37927.4	32638.1	37427.7	30666.4
681	11.286	526.265	Unknown	[M+H]+	ion correlated with 480	0.391	TRUE	null	null	null	null	null	null	999	FALSE	FALSE	FALSE	Unit NormalizedByQcPeakHeight by alignment ID=-1	FALSE	FALSE	null	null	null	null	null	null	null	83.66	20220304 rerun Malagan plasma_11_20220304_011_QC1_pos_Col_A_011	526.26819:3163 527.27154:1170 528.2749:0	217.1241:77 283.2605:99 287.19611:1366 463.23331:3505 464.2338:732 513.49341:93 515.41687:78 516.46899:78 523.17889:66 526.25677:1328 526.27161:1328	3428.96	0	6784.64	380.334	0	0	893.699	888.355	5902.88	1714.74	0	2549.79	3093.25	0	193.727	3839.88	11660.7	9460.63
1044	5.221	700.528	Unknown	[M+H]+	adduct linked to 1109_[M+NH4]+	0.957	TRUE	null	null	null	null	null	null	999	FALSE	FALSE	FALSE	Unit NormalizedByQcPeakHeight by alignment ID=-1	FALSE	FALSE	null	null	null	null	null	null	null	271.62	20220304 rerun Malagan plasma_11_20220304_011_QC1_pos_Col_A_011	700.52808:15008 701.53143:0 702.53479:0	71.0731:181 71.088:181 86.096:287 87.0993:544 98.9834:133 104.1066:185 107.084:305 126.0043:42 146.9823:386 167.0666:156 183.8526:323 183.87219:203 184.022:149 184.0755:337063 184.0968:297793 184.1302:3958 184.15891:45542 184.1763:31647 184.26981:3511 184.3148:8650 184.3376:12442 184.36079:17743 184.37869:14467 184.3969:11055 184.4259:9302 184.4413:6628 184.4574:5407 184.4724:4157 184.4879:1568 1…	15209.3	9449.17	8062.95	8041.72	16726.6	15624.9	15493.3	13936.6	11609	28819.8	0	12843.4	13237.1	8416.31	12933.3	8595.82	17034.8	10799.6
1951	2.657	1008.81	Unknown	[M+H]+		0.37	FALSE	null	null	null	null	null	null	999	FALSE	FALSE	FALSE	Unit NormalizedByQcPeakHeight by alignment ID=-1	FALSE	FALSE	null	null	null	null	null	null	null	507.18	20220304 rerun Malagan plasma_61_20220304_061_23_1-013K-36_pos_Col_A_061	1008.80792:47765 1009.81127:9706 1010.81463:0		37838.7	38667.6	39757.5	40183.8	40299.1	42036.7	37771.9	38913.2	42342.1	37971.6	0	41108.6	42029.1	40341.8	42519.2	40543.6	43499.2	39231.7
1190	5.254	742.537	Unknown	[M+H]+		0.87	TRUE	null	null	null	null	null	null	999	FALSE	FALSE	FALSE	Unit NormalizedByQcPeakHeight by alignment ID=-1	FALSE	FALSE	null	null	null	null	null	null	null	364.22	20220304 rerun Malagan plasma_11_20220304_011_QC1_pos_Col_A_011	742.53772:25524 743.54107:12687 744.54443:40246	81.0696:240 93.0709:154 95.0852:779 121.1011:681 123.1152:689 147.11501:126 149.1324:529 162.95399:619 163.1468:419 164.0087:458 166.06281:105 184.0732:97183 184.3325:164 184.40961:626 184.5134:74 184.5329:444 184.75819:469 184.8557:175 184.8853:143 185.0161:130 185.1058:60 185.23489:77 189.1635:185 206.05321:205 210.06731:1515 247.239:173 265.2518:1176 306.27881:635 308.29568:41 444.2973:87 460.…	19996.9	9143.1	9240.1	9306.96	29857.6	25606.3	19849	7815.79	8013.37	8467.64	0	19820.3	17822.9	11535.6	22102.7	13779.4	24243.5	20679.9
71	1.171	152.07	Paracetamol; LC-ESI-ITFT; MS2; CE	[M+H]+		0.152	TRUE	null	152.071	C8H9NO2	1-hydroxy-2-unsubstituted benzenoids	RZVAJINKPMORJF-UHFFFAOYSA-N	CC(O)=NC1=CC=C(O)C=C1	430	TRUE	TRUE	TRUE	Unit NormalizedByQcPeakHeight by alignment ID=-1	FALSE	FALSE	null	null	87.5	null	71.4	86.8	100	57.04	20220304 rerun Malagan plasma_67_20220304_067_26_1-012K-36_pos_Col_A_067	152.0705:27755 153.07385:5543 154.07721:0	65.0382:6561 78.0319:241 80.0489:540 82.0397:495 82.064:422 93.0329:5493 109.0652:771 110.0593:22982 111.0451:1267 111.0611:1267 134.0587:125 152.0701:21160	3378.93	183.806	0	0	113.776	0	0	0	0	159.777	0	0	3833.82	0	0	147.581	0	0
1437	0.757	784.584	Unknown	[M+H]+		0.957	TRUE	null	null	null	null	null	null	999	FALSE	FALSE	FALSE	Unit NormalizedByQcPeakHeight by alignment ID=-1	FALSE	FALSE	null	null	null	null	null	null	null	628.04	20220304 rerun Malagan plasma_11_20220304_011_QC1_pos_Col_A_011	784.58441:424498 785.58776:278161 786.59112:621170	71.0725:1434 86.096:34909 87.0991:1803 98.9839:4583 104.1066:9120 124.9995:45705 125.0222:45705 126.0024:1517 127.0052:302 146.98199:2238 162.9557:634 166.0618:6079 184.00751:796 184.07539:642229 184.09689:815046 184.11211:434380 184.1586:193369 184.1765:220972 184.1925:95936 184.26981:5054 184.29739:23956 184.31461:38786 184.3378:47629 184.3611:50365 184.37869:43712 184.3969:26647 184.4095:22361…	400484	342665	326429	329573	350977	375812	360788	389129	366002	384735	0	382908	347553	324729	376881	300756	344598	355750
1815	2.897	896.88	Unknown	[M+H]+	ion correlated with 1894	0.674	TRUE	null	null	null	null	null	null	999	FALSE	FALSE	FALSE	Unit NormalizedByQcPeakHeight by alignment ID=-1	FALSE	FALSE	null	null	null	null	null	null	null	91.46	20220304 rerun Malagan plasma_11_20220304_011_QC1_pos_Col_A_011	896.88123:3993 897.88458:0 898.88794:0	146.98039:538 226.9509:6282 284.9931:953 294.93649:403 352.9816:765 362.92551:11503 363.93179:609 430.91379:23712 431.9169:1432 432.9155:715 488.95871:1762 498.9006:17647 499.90289:1947 500.90189:1147 566.88818:17121 567.89099:1800 634.87579:23029 635.8822:1818 636.8833:724 647.4892:468 692.91278:750 702.86371:19441 703.86719:1985 704.86591:1103 760.9021:1774 761.90179:759 769.46539:282 769.49237…	3686.01	3555.71	5273.51	5978.47	2956.38	3613.54	2888.61	4024.18	3725.84	4117.23	0	1923.05	4251.01	5124.78	2019.26	1840.22	2000.69	1664.55
136	7.969	203.15	N,N-Dimethylarginine	[M+H]+		0.957	TRUE	null	203.15	C8H18N4O2	NA	NWGZOALPWZDXNG-UHFFFAOYNA-N	O=C(O)C(N(C)C)CCCNC(=N)N	430	TRUE	TRUE	TRUE	Unit NormalizedByQcPeakHeight by alignment ID=-1	FALSE	FALSE	null	null	95.1	null	89.3	94.2	100	152.3	20220304 rerun Malagan plasma_27_20220304_027_8_1-007K-0_pos_Col_A_027	203.1497:46937 204.15305:5663 205.15641:604	70.0649:15968 71.0599:5832 71.0694:5832 72.0796:626 77.0381:124 88.0866:3993 91.0539:1282 95.0594:867 96.9589:14 111.0909:47 112.0867:328 115.0864:1468 116.0586:6256 116.0705:6256 117.0574:222 133.0968:1098 142.0652:149 154.132:118 158.09331:556 158.1275:4425 159.0916:309 170.05969:70 172.10831:1966 188.0705:23 198.1226:428 203.1499:31511	36363.5	36657.4	43025.2	38698.2	41337.8	40017.2	39545.8	47986.6	48998.5	51684.3	223.588	33557	41841.8	42990.4	40312.6	43752.6	46887.7	40497.5
1506	0.754	794.606	Unknown	[M+Na]+	adduct linked to 1365_[M+H]+	0.957	TRUE	null	null	null	null	null	null	999	FALSE	FALSE	FALSE	Unit NormalizedByQcPeakHeight by alignment ID=-1	FALSE	FALSE	null	null	null	null	null	null	null	538.94	20220304 rerun Malagan plasma_11_20220304_011_QC1_pos_Col_A_011	794.60449:34165 795.60784:24631 796.6112:31141	71.0726:896 81.0707:228 86.0958:13683 87.0996:637 95.0853:117 98.9842:1746 104.1074:3726 124.9988:14391 125.2374:95 146.9812:793 162.9554:2308 162.9807:261 163.10361:270 163.1217:328 163.14211:144 163.1839:180 163.1998:221 163.2545:256 163.40289:94 163.45061:64 166.0645:2044 184.0741:372895 184.09641:387382 184.13029:73307 184.1613:40172 184.17709:32462 184.1933:12932 184.2108:9934 184.2509:9584 …	37670.3	47121.2	55514.8	46899.9	33745.2	37704.3	37002.6	55219	42589.5	49812	0	37829.9	42557.4	37225.6	35744.7	50980	53009.4	45967.3
436	0.701	438.379	Unknown	[M+H]+	ion correlated with 684; ion correlated with 516; adduct linked to 471_[M+Na]+	0.522	TRUE	null	null	null	null	null	null	999	FALSE	FALSE	FALSE	Unit NormalizedByQcPeakHeight by alignment ID=-1	FALSE	FALSE	null	null	null	null	null	null	null	16.79	20220304 rerun Malagan plasma_11_20220304_011_QC1_pos_Col_A_011	438.37851:4399 439.38186:2539 440.38522:1070	89.0599:245 91.0521:569 93.0691:232 95.0853:1061 97.1009:592 105.0691:140 107.0857:84 109.0641:182 109.1009:1271 111.116:436 113.0588:351 119.0846:1563 121.0645:3434 121.0996:564 122.0725:581 123.1156:365 125.0958:144 131.08521:117 133.0851:1017 133.09959:1017 135.07899:426 135.1162:717 136.0878:6459 137.05901:350 137.0955:6245 138.0672:143 138.1003:804 139.0757:658 139.1463:280 145.0993:434 147.…	4551.13	3713.85	4114.37	4120.91	5278.18	7164.31	4058.16	7753.57	5582.17	4619.75	2280.65	3423.61	4033.22	3557.07	7266.81	6570.72	5031.23	5907.53
93	9.015	165.055	w/o MS2:Unknown (carbon number 9); PlaSMA ID-339	[M+H]+	similar chromatogram in higher mz_108; adduct linked to 108_[M+H]+	0.913	TRUE	1.62	165.055	C9H11NO3	Unknown			530	TRUE	TRUE	FALSE	Unit NormalizedByQcPeakHeight by alignment ID=-1	FALSE	FALSE	null	null	69.4	99.7	null	null	null	41.03	20220304 rerun Malagan plasma_45_20220304_045_16_1-009K-36_pos_Col_A_045	165.0546:7974 166.05795:759 167.06131:0	67.0539:366 68.0488:104 77.0382:1813 79.0529:92 81.0446:864 83.0601:1510 84.0807:15 91.0541:460 95.0497:990 97.076:231 103.0374:31 109.0753:313 119.0497:1332 123.0435:2311 124.0866:6702 125.0717:795 125.0924:795 128.94971:147 130.0863:117 147.0437:339 150.0619:120 162.1116:465	4840.73	4510.8	2744.05	3720.28	7344.08	5813.11	5721.48	5086.7	4944.59	5046.33	0	4671.12	5595.35	4455.61	5903.54	5818.77	5715.55	6197.21
765	0.699	552.432	w/o MS2:beta-Carotene-5,6-epoxide; FAB-EBEB; MS2; m/z	[M+H]+	adduct linked to 802_[M+NH4]+	0.913	TRUE	null	552.433	C40H56O	Xanthophylls	RVCRIPILOFSMFG-ASSOPURVSA-N	C\C(\C=C\C=C(/C)\C=C\C1=C(C)CCCC1(C)C)=C/C=C/C=C(\C)/C=C/C=C(\C)/C=C/[C@@]12O[C@]1(C)CCCC2(C)C	530	TRUE	TRUE	FALSE	Unit NormalizedByQcPeakHeight by alignment ID=-1	FALSE	FALSE	null	null	69.9	null	null	null	null	578.53	20220304 rerun Malagan plasma_73_20220304_073_29_1-003K-36_pos_Col_A_073	552.43201:122557 553.43536:129687 554.43872:28306	81.07:986 91.0535:2103 93.0692:2669 94.0723:120 95.0848:4979 97.1008:257 103.0527:297 105.0694:7971 106.074:467 107.0494:466 107.0851:5346 108.0903:844 109.101:4866 110.1045:99 111.08:525 111.1159:231 113.0951:959 115.0555:380 117.0691:1107 117.0905:1107 118.0714:515 119.0852:16553 120.0907:2976 121.0662:199 121.1006:8377 122.1048:1305 123.0807:283 123.1164:4444 124.1201:439 128.06261:398 129.070…	34368.3	22035	20564	28145.4	12347.4	13730.2	15433	20496.6	31651.8	19439	0	26101.5	31140.6	18618.8	17670.3	33727.8	21620.9	23532.2
1701	0.756	848.651	Unknown	[M+H]+	adduct linked to 1751_[M+Na]+	0.652	TRUE	null	null	null	null	null	null	999	FALSE	FALSE	FALSE	Unit NormalizedByQcPeakHeight by alignment ID=-1	FALSE	FALSE	null	null	null	null	null	null	null	67.68	20220304 rerun Malagan plasma_13_20220304_013_1_1-010K-36_pos_Col_A_013	848.65057:4131 849.65392:5098 850.65728:8152	71.0722:123 86.0962:2576 107.0854:100 146.98151:765 162.9554:30749 164.95309:1260 184.3446:399 184.41051:86 284.00131:87 623.50409:181 625.5108:162 646.48969:302 647.49628:2040 648.49988:845 649.51471:3911 650.51727:342 651.47302:645 651.53558:120 652.52612:361 661.46222:4093 662.46411:2299 663.47449:5268 664.47711:1403 665.48969:8188 666.4939:3178 667.49811:1037 770.50189:1522 771.47827:4210 772…	3999.57	4804.6	6726.35	4567.25	4251.19	2827.75	4033.75	6651.64	5168.45	5638.71	0	3298.49	3713.45	3821.29	3223.5	4685.03	5798.91	3636.05
1757	3.622	872.537	Unknown	[M+H]+		0.478	TRUE	null	null	null	null	null	null	999	FALSE	FALSE	FALSE	Unit NormalizedByQcPeakHeight by alignment ID=-1	FALSE	FALSE	null	null	null	null	null	null	null	416.07	20220304 rerun Malagan plasma_11_20220304_011_QC1_pos_Col_A_011	872.53772:30359 873.54107:16717 874.54443:19476	86.0953:11 146.98109:514 184.0724:0 590.44299:64 600.50348:94 620.4751:2 623.49811:509 625.51569:795 626.52399:654 743.45361:65 744.46252:570 745.47827:929 746.48102:4 747.49261:2271 748.49329:888 749.50842:2854 750.51178:852 751.52368:815 752.51099:497 757.49048:924 783.56427:109	31146.6	25226.5	24698.7	28453.4	22802.1	26025.6	25741.1	23248.2	24103.3	18711.8	0	27516.2	26901.2	21078.9	24607.4	30018	33272	28482
590	5.585	504.345	w/o MS2:Glycocholic Acid	[M+H]+		0.87	TRUE	null	504.342	C26H43NO6	Glycinated bile acids and derivatives	RFDAIACWWDREDC-FRVQLJSFSA-N	O=C(O)CN=C(O)CCC(C)C1CCC2C3C(O)CC4CC(O)CCC4(C)C3CC(O)C12C	530	TRUE	TRUE	FALSE	Unit NormalizedByQcPeakHeight by alignment ID=-1	FALSE	FALSE	null	null	95.4	null	null	null	null	84.53	20220304 rerun Malagan plasma_37_20220304_037_12_1-001K-8_pos_Col_A_037	504.3446:7570 505.34795:2522 506.35131:8139	81.0693:42 85.1011:128 86.096:11167 87.0987:472 95.0864:450 98.9845:588 104.1066:162983 104.119:162720 104.2139:976 104.2293:605 104.2553:9 104.3389:241 104.5737:27 104.588:123 104.6303:112 104.7185:434 104.7686:356 104.8678:100 104.8846:142 104.9951:66 105.1102:6097 105.1761:249 106.11:496 109.1028:545 124.9992:12441 126.0024:322 163.01579:3510 164.01759:37 165.1635:81 166.06239:3109 181.0273:18…	4911.82	5474.16	6765.41	4248.01	5268.47	6150.92	5113.7	6214.9	5351.2	6170.14	0	6223.35	5280.32	5185.07	7863.03	5542.15	6704.19	5161.8
825	5.304	577.518	Unknown	[M+H]+		0.196	TRUE	null	null	null	null	null	null	999	FALSE	FALSE	FALSE	Unit NormalizedByQcPeakHeight by alignment ID=-1	FALSE	FALSE	null	null	null	null	null	null	null	70.53	20220304 rerun Malagan plasma_19_20220304_019_4_1-005K-8_pos_Col_A_019	577.51801:3662 578.52136:2254 579.52472:0	81.0685:101 87.0988:72 104.1071:1384 105.0692:189 105.1095:593 109.0995:645 133.08521:89 184.07269:3546 185.0761:1118 263.23709:193 531.24902:1007 542.49017:1235 551.3382:1051 552.33972:964 558.56427:167 569.34259:8721 570.35199:8563 570.46442:337 570.5152:335 571.35553:2264 572.36499:1547 573.37592:444 573.48572:568 574.37982:75 575.50421:19138 576.508:7672 576.57178:304 577.5174:10406	2672.47	802.043	1707.88	634.606	3816.41	3216.38	3815.56	677.539	743.335	366.477	0	1838.27	2568.44	1127.88	2440.07	1637.99	2756.49	2676.44
83	7.922	159.091	w/o MS2:1-Benzylimidazole	[M+H]+		0.478	TRUE	null	159.092	C10H10N2	N-substituted imidazoles	KKKDZZRICRFGSD-UHFFFAOYSA-N	N=1C=CN(C1)CC=2C=CC=CC2	530	TRUE	TRUE	FALSE	Unit NormalizedByQcPeakHeight by alignment ID=-1	FALSE	FALSE	null	null	99.9	null	null	null	null	9.81	20220304 rerun Malagan plasma_45_20220304_045_16_1-009K-36_pos_Col_A_045	159.09129:4853 160.09464:713 161.098:0	77.038:672 78.984:80 97.0757:226 103.0386:179 115.0538:3764 116.0574:649 117.0568:2775 118.0657:195 125.0932:152 128.0497:168 130.06509:4354 131.0688:282 132.08:3156 140.0481:376 142.0643:1613 144.0986:130 154.1331:254 157.0771:1382 158.0835:1060 158.1284:243 159.0919:3666	3485.55	3718.57	2788.03	3777.26	2733.57	3738.92	3023.73	3253	2949.43	2520.8	0	2300.55	3058.83	2209.57	2896.31	2724.24	3307.2	2563.42
1811	0.732	892.709	Unknown	[M+Na]+	adduct linked to 1752_[M+H]+	0.957	TRUE	null	null	null	null	null	null	999	FALSE	FALSE	FALSE	Unit NormalizedByQcPeakHeight by alignment ID=-1	FALSE	FALSE	null	null	null	null	null	null	null	228.61	20220304 rerun Malagan plasma_11_20220304_011_QC1_pos_Col_A_011	892.71069:10879 893.71404:18213 894.7174:184154	69.1365:431 86.096:313 104.108:1421 112.1573:1415 113.1632:158199 113.1788:161586 113.2083:8758 113.2441:4153 113.2858:2663 113.3022:3096 113.3123:2865 113.375:1838 113.4015:1817 113.4283:458 113.5378:858 113.548:1266 113.5758:1619 113.597:1363 113.6322:996 113.6511:1233 113.66:988 113.7126:788 113.7481:1185 113.7999:776 113.814:877 113.8378:1026 113.8652:754 113.8903:740 113.9256:852 113.9572:71…	12427.7	6438.07	4807.49	7590.55	10366.3	14939.6	15325.8	7531.2	10024.3	8627.78	0	10457.8	13153.9	14065.4	10747.4	16780.9	15402.3	12813.3
119	9.001	189.134	w/o MS2:Homoarginine	[M+H]+		0.304	TRUE	null	189.135	C7H16N4O2	Alpha amino acids	QUOGESRFPZDMMT-UHFFFAOYNA-N	O=C(O)C(N)CCCCNC(=N)N	530	TRUE	TRUE	FALSE	Unit NormalizedByQcPeakHeight by alignment ID=-1	FALSE	FALSE	null	null	62	null	null	null	null	20.16	20220304 rerun Malagan plasma_19_20220304_019_4_1-005K-8_pos_Col_A_019	189.13429:9105 190.13764:515 191.141:0	65.0386:1628 67.0532:836 71.0483:5138 71.0605:5138 71.0679:5138 77.0387:3232 78.9847:199 79.0533:348 81.0444:406 81.0692:137 83.0595:1779 84.0804:4969 85.0644:706 88.0762:180 91.0539:18536 92.0567:1342 95.0482:4815 96.0672:38 97.0762:209 98.0786:145 107.0482:1928 112.0866:310 115.0858:269 118.0665:445 119.0486:8590 120.0514:642 123.0436:9284 124.047:626 124.087:3702 126.102:569 131.1004:825 136.0…	3284.71	3749.99	3115.88	3012.19	9434.29	8746.51	7845.82	3051.36	3372.4	4055.99	127.11	1722.39	3666.69	2131.64	2554.95	4336.66	4370.74	8213.69
1799	3.616	884.574	Unknown	[M+H]+		0.348	TRUE	null	null	null	null	null	null	999	FALSE	FALSE	FALSE	Unit NormalizedByQcPeakHeight by alignment ID=-1	FALSE	FALSE	null	null	null	null	null	null	null	64.85	20220304 rerun Malagan plasma_11_20220304_011_QC1_pos_Col_A_011	884.57471:3019 885.57806:915 886.58142:1737	72.075:90 86.0954:785 113.1642:179 184.073:19325 185.0759:1097 502.3273:316 526.33051:455 603.54163:156 621.48389:693 695.50159:295 699.53809:101 743.46301:185 757.51691:704 759.4978:12 780.54681:232	3406.74	4271.87	4176.01	4648.85	3206.51	3162.48	3472.58	5309.65	4172.72	4497.9	0	4165.15	3816.16	3368.23	4114.32	4196.66	5211.6	3941.32
1800	3.684	884.576	Unknown	[M+H]+		0.326	TRUE	null	null	null	null	null	null	999	FALSE	FALSE	FALSE	Unit NormalizedByQcPeakHeight by alignment ID=-1	FALSE	FALSE	null	null	null	null	null	null	null	63.35	20220304 rerun Malagan plasma_49_20220304_049_18_1-009K-0_pos_Col_A_049	884.57568:5453 885.57903:2572 886.58239:2954	86.0965:1014 135.1189:43 184.07291:12879 185.0775:929 619.47229:258 622.48743:662 623.50238:809 625.51239:523 669.61023:68 745.47968:243 746.48151:175 747.48938:524 748.49402:361 750.513:182 753.48749:148 755.48932:1402 757.51422:2790 758.51398:1635 759.53717:463	3406.74	4271.87	4176.01	4648.85	3206.51	2908.35	3472.58	5309.65	4261.99	4497.9	0	4165.15	3816.16	3368.23	4114.32	4196.66	5211.6	3941.32
616	5.713	516.306	w/o MS2:(3E,5S,7R,8R,11E,13S,15R,16R)-3,5,7,11,13,15-hexamethyl-8,16-bis(1,3-oxazol-5-ylmethyl)-1,9-dioxacyclohexadeca-3,11-diene-2,10-dione	[M+Na]+	adduct linked to 537_[M+H]+	0.957	TRUE	null	516.307	C28H38N2O6	Macrolides and analogues	LAJRJVDLKYGLOO-FWSDNECISA-N	O=C1OC(CC=2OC=NC2)C(C)CC(C=C(C(=O)OC(CC=3OC=NC3)C(C)CC(C=C1C)C)C)C	530	TRUE	TRUE	FALSE	Unit NormalizedByQcPeakHeight by alignment ID=-1	FALSE	FALSE	null	null	99.9	null	null	null	null	295.82	20220304 rerun Malagan plasma_41_20220304_041_14_1-014K-8$9_pos_Col_A_041	516.3064:26210 517.30975:10487 518.31311:174794	89.0592:164 121.1012:59 176.992:404 224.036:345 237.24159:149 239.2388:229 264.2663:444 266.09521:225 282.27921:82 284.1076:890 286.10049:3 311.2597:1168 457.23291:12395 458.2363:2770 460.63989:160 462.25549:266 469.23981:66 471.2851:594 500.30859:570 508.3725:276 509.33859:1153 509.3797:4254 510.38959:1043 512.41577:51 516.30487:26520 516.45813:240	13814.7	11074.6	10593	9984.15	11739.9	11794.7	15583.5	12070.1	14205.2	13100.6	0	16194.1	16034.6	11682.6	16920.1	24929.4	27729.9	21064.4
1664	0.757	834.601	w/o MS2:Cholic acid	[M+Na]+	adduct linked to 1650_[M+NH4]+	0.261	TRUE	null	834.609	C24H40O5		BHQCQFFYRZLCQQ-OELDTZBJSA-N	O=C(O)CCC(C)C1CCC2C3C(O)CC4CC(O)CCC4(C)C3CC(O)C12C	530	TRUE	TRUE	FALSE	Unit NormalizedByQcPeakHeight by alignment ID=-1	FALSE	FALSE	null	null	88	null	null	null	null	179.44	20220304 rerun Malagan plasma_19_20220304_019_4_1-005K-8_pos_Col_A_019	834.60059:107523 835.60394:76091 836.6073:54054	86.096:4769 104.1066:977 113.1636:9982 124.9993:2514 146.9814:822 162.95531:29143 163.95821:776 164.95441:2166 166.0632:449 184.0732:221665 184.09509:224860 184.13251:7720 184.177:3076 184.23:2003 184.2507:2834 184.2636:2546 184.3156:1541 184.3613:1785 184.5629:667 184.67909:1063 184.6956:964 184.8075:186 184.821:513 184.8867:1171 184.9021:1387 184.9521:1199 184.98621:866 185.05:281 185.07629:171…	75883.6	50535.4	57900.5	51081.9	117351	102731	110292	65553.1	56097.5	66860.4	0	69577.6	66216.8	102403	61436.6	113562	97581.3	88988
1875	2.709	940.818	Unknown	[M+2H]2+		0.326	FALSE	null	null	null	null	null	null	999	FALSE	FALSE	FALSE	Unit NormalizedByQcPeakHeight by alignment ID=-1	FALSE	FALSE	null	null	null	null	null	null	null	260.43	20220304 rerun Malagan plasma_75_20220304_075_30_1-003K-0_pos_Col_A_075	940.81812:31430 941.82147:3954 942.82483:852		26763	28696	29220.6	28253.4	30241	30986.9	27420.1	29536.6	31216.7	29288.8	0	30096.9	29154.8	28279.1	29947.2	29645.8	31264.3	29713
1325	0.776	765.481	w/o MS2:Saikosaponin E	[M+H]+	adduct linked to 1475_[M+Na]+; adduct linked to 1282_[M+NH4]+	0.783	TRUE	6.82	765.479	C42H68O12	Triterpene saponins	KQGDHYQRJRGMDG-UHFFFAOYSA-N	OCC1OC(OC2C(O)C(OC(C)C2O)OC3CCC4(C)C5C=CC67OCC8(CCC(C)(C)CC68)C(O)CC7(C)C5(C)CCC4C3(C)C)C(O)C(O)C1O	530	TRUE	TRUE	FALSE	Unit NormalizedByQcPeakHeight by alignment ID=-1	FALSE	FALSE	null	null	63.1	99.8	null	null	null	69.39	20220304 rerun Malagan plasma_19_20220304_019_4_1-005K-8_pos_Col_A_019	765.48059:4130 766.48394:2859 767.4873:2644	162.9557:4934 163.9601:107 164.9548:376 183.9873:318 184.0378:33 184.0524:132115 184.07449:54716 184.0959:2332 184.2506:9324 184.26891:11255 185.5321:70 185.73869:221 185.7567:221 452.2009:40 503.3287:96 520.34052:143 571.47009:258 635.44812:120 637.45721:565 641.49438:293 697.46649:169 699.47559:332 709.41919:1040 710.48462:94 711.44208:3704 711.49469:74 714.2652:43 749.51947:724 754.5343:1301 7…	3664.55	4054.47	3019.79	3472.96	4189.39	3560.6	3619.74	3359.2	3824.47	3616.42	0	3669.63	3224.24	3440.4	3611.31	3406.63	3800.6	3554.03
1226	3.939	752.522	Unknown	[M+Na]+	adduct linked to 1154_[M+H]+	0.63	TRUE	null	null	null	null	null	null	999	FALSE	FALSE	FALSE	Unit NormalizedByQcPeakHeight by alignment ID=-1	FALSE	FALSE	null	null	null	null	null	null	null	96.07	20220304 rerun Malagan plasma_21_20220304_021_5_1-005K-36_pos_Col_A_021	752.5238:4996 753.52715:1702 754.53051:15507	71.073:329 86.1269:91 111.1173:20 146.9814:342 183.69859:171 183.9169:161 184.01401:269 184.07539:20960 184.097:0 184.1926:7819 184.21049:2213 184.22881:4338 184.2706:570 184.7115:32305 185.5331:101 186.0531:9183 187.0369:34 187.05431:5 187.1564:1882 187.36571:389 187.6297:2898 187.64841:2053 187.66631:834 187.819:118 187.9706:78 187.9894:1886 188.0092:1616 188.28931:90 188.30859:79 188.8652:45 1…	5735.94	4561.82	1605.75	2900.42	4977.68	5202.84	6086.38	4679.51	4940.43	3143.59	0	3662.23	4971.4	3978.43	4685.26	5426.61	5792.66	6672.96
1819	3.201	901.855	Unknown	[M+Na]+	adduct linked to 1816_[M+NH4]+	0.239	TRUE	null	null	null	null	null	null	999	FALSE	FALSE	FALSE	Unit NormalizedByQcPeakHeight by alignment ID=-1	FALSE	FALSE	null	null	null	null	null	null	null	98.52	20220304 rerun Malagan plasma_11_20220304_011_QC1_pos_Col_A_011	901.85132:3111 902.85467:0 903.85803:0	158.9632:210 284.99329:799 294.94061:475 352.983:124 362.9256:2354 363.93329:333 420.96841:1440 488.95529:3435 556.94342:979 567.89801:79 624.92688:1620 635.5575:52 636.89069:239 645.48718:146 647.50281:336 648.50012:183 649.5108:574 650.52631:632 692.91791:794 700.0874:50 703.86627:110 704.8642:78 754.54022:476 760.80872:58 760.90338:3132 761.9007:477 769.47382:907 772.4942:3 772.85858:725 773.5…	3412.04	5363.56	10589.7	4650.76	2079.03	861.21	1277.16	1824.16	2384.23	1772.87	0	441.931	2949.43	2337.32	353.471	4700.36	321.762	4523.69
1314	3.888	762.724	Unknown	[M+H]+		0.326	TRUE	null	null	null	null	null	null	999	FALSE	FALSE	FALSE	Unit NormalizedByQcPeakHeight by alignment ID=-1	FALSE	FALSE	null	null	null	null	null	null	null	83.86	20220304 rerun Malagan plasma_15_20220304_015_2_1-010K-8_pos_Col_A_015	762.72717:4623 763.73052:0 764.73388:0	71.0728:558 86.0959:9341 86.1151:9388 87.0991:30 98.9838:1625 104.1065:4801 105.1091:70 124.9994:7968 125.0217:7958 127.0025:44 146.9814:4659 166.06171:1007 183.9567:10 184.07539:466914 184.09669:435018 184.11211:6088 184.1925:14078 184.2112:14365 184.26961:8983 184.3145:6681 184.3376:13401 184.3609:10548 184.3786:15088 184.3969:5246 184.4095:4281 184.4258:4595 184.4417:7910 184.4576:9056 184.472…	6153.03	3763.2	4578.29	3496.71	4442.59	4667.01	3602.8	3619.22	2729.49	3266.05	0	4907.26	5629.74	5556.14	4662.04	5026.92	4988.16	5078.76
634	5.627	520.709	Unknown	[M+2H]2+		0.326	TRUE	null	null	null	null	null	null	999	FALSE	FALSE	FALSE	Unit NormalizedByQcPeakHeight by alignment ID=-1	FALSE	FALSE	null	null	null	null	null	null	null	112.6	20220304 rerun Malagan plasma_15_20220304_015_2_1-010K-8_pos_Col_A_015	520.71069:5386 521.71404:0 522.7174:3059	60.0801:684 71.0723:2125 79.0523:165 86.0958:32857 87.0992:1730 91.0536:553 95.0856:2225 98.9835:2585 104.1068:313152 104.1844:1816 104.2237:1192 104.2402:4187 104.2545:3153 104.289:2287 104.3852:505 104.4192:1831 104.4302:1055 104.4554:158 104.4898:96 104.5869:395 104.6952:741 104.7184:2424 104.731:2086 104.7428:1897 104.7545:2187 104.8689:4 104.8837:170 104.9656:503 104.981:271 105.1101:24680 1…	5173.42	5822.34	5597.35	5484.05	5736.98	5631.23	5599.38	5940.15	5944.45	5388.32	0	6130.31	5981.76	5723.78	5927.44	4990.89	5689.34	4797.22
631	5.63	520.435	Unknown	[M+2H]2+		0.957	TRUE	null	null	null	null	null	null	999	FALSE	FALSE	FALSE	Unit NormalizedByQcPeakHeight by alignment ID=-1	FALSE	FALSE	null	null	null	null	null	null	null	565.75	20220304 rerun Malagan plasma_11_20220304_011_QC1_pos_Col_A_011	520.43488:30670 521.43823:2574 522.44159:0	60.0817:367 69.0695:292 71.0726:847 81.0697:861 86.096:9275 87.0999:135 95.0859:650 97.0646:165 98.9838:236 104.1066:33324 104.1499:478 104.185:178 104.2244:657 104.2403:1505 104.2547:1805 104.2889:852 104.4769:4 104.4896:55 104.5535:152 104.6113:74 104.6565:94 104.6938:83 104.7179:317 104.7307:40 104.7431:261 104.7544:129 104.8297:124 104.8546:98 104.8685:91 104.884:375 104.9102:352 104.9322:462…	32334.4	39270.1	36000.8	37516.6	41059.9	38757.7	32856.6	35200.1	38853.6	34790.9	0	39802.4	37551.9	38245.4	39364.1	33023.8	47437.1	31991.7
155	6.719	224.128	4-Hydroxybenzoylcholine; LC-ESI-QTOF; MS2; CE	[M]+	similar chromatogram in higher mz_174; similar chromatogram in higher mz_222	0.196	TRUE	null	224.128	C12H18NO3	Benzoic acid esters	BAPAICNRGIBFJT-UHFFFAOYSA-O	C[N+](C)(C)CCOC(O)=C1C=CC(=O)C=C1	430	TRUE	TRUE	TRUE	Unit NormalizedByQcPeakHeight by alignment ID=-1	FALSE	FALSE	null	null	83	null	62.3	80.1	100	181.98	20220304 rerun Malagan plasma_31_20220304_031_10_1-001K-0_pos_Col_A_031	224.12801:9528 225.13136:2306 226.13472:567	73.0828:129 77.0376:982 79.0556:133 95.0498:267 96.9377:268 99.9683:130 100.9306:210 100.9561:506 120.0564:127 124.087:565 140.99451:246 141.95779:535 147.0435:143 165.05341:1731 182.9848:488 224.12801:7183	2639.82	1916.73	0	0	1962.28	0	2334.06	0	0	0	0	9393.34	3068.64	2599.56	15941.6	0	0	0
87	6.941	162.112	L-Carnitine; LC-ESI-QTOF; MS2; CE	[M+H]+		0.109	TRUE	null	162.112	C7H15NO3	Carnitines	PHIQHXFUZVPYII-ZCFIWIBFSA-N	C[N+](C)(C)C[C@H](O)CC([O-])=O	430	TRUE	TRUE	TRUE	Unit NormalizedByQcPeakHeight by alignment ID=-1	FALSE	FALSE	null	null	98.4	null	96.1	98.6	100	56.07	20220304 rerun Malagan plasma_21_20220304_021_5_1-005K-36_pos_Col_A_021	162.112:42139 163.11535:3876 164.11871:0	60.0804:9397 85.0277:9253 100.0758:541 102.0909:5474 103.0387:13712 103.0942:724 104.042:882 112.1116:432 118.0871:585 162.1124:47112	26126.5	29569.7	33926.9	35246.2	51073	43742.1	43743.6	27937.6	25430	28067.4	0	33827.3	30222.2	30507.5	33520.9	29233.4	32805.6	28605
768	0.688	556.442	Unknown	[M+H]+		0.717	TRUE	null	null	null	null	null	null	999	FALSE	FALSE	FALSE	Unit NormalizedByQcPeakHeight by alignment ID=-1	FALSE	FALSE	null	null	null	null	null	null	null	20.52	20220304 rerun Malagan plasma_11_20220304_011_QC1_pos_Col_A_011	556.4425:4275 557.44585:4009 558.44921:733	77.0389:291 81.068:264 91.0537:1948 92.0598:77 93.0695:1516 95.085:2103 105.0692:3872 106.0759:400 107.0472:262 107.0854:3010 109.0632:368 109.1004:2860 111.0822:228 111.1161:328 115.0548:178 117.0686:607 119.0851:9242 120.0913:1146 121.1009:5724 122.1039:150 123.1165:2667 128.0629:116 131.0853:3072 132.092:669 133.0654:2439 133.08569:9826 133.10139:6467 134.10809:922 135.11659:2972 137.0961:1319…	4558.41	1504.11	4616.59	4730.62	4948.05	6274.79	4584	7071.93	6487.12	5356.47	850.394	3355.9	3906.21	3601.89	6020.54	6544.53	6831.42	4490.96
38	9.756	129.066	w/o MS2:5,6-Dihydro-5-methyluracil	[M+H]+	similar chromatogram in higher mz_1807; similar chromatogram in higher mz_1937; similar chromatogram in higher mz_1239; similar chromatogram in higher mz_1248	0.957	TRUE	null	129.066	C5H8N2O2	Hydropyrimidines	NBAKTGXDIBVZOO-UHFFFAOYNA-N	OC=1N=C(O)C(C)CN1	530	TRUE	TRUE	FALSE	Unit NormalizedByQcPeakHeight by alignment ID=-1	FALSE	FALSE	null	null	99.9	null	null	null	null	146.07	20220304 rerun Malagan plasma_15_20220304_015_2_1-010K-8_pos_Col_A_015	129.06551:33211 130.06886:2744 131.07222:0	66.0334:3345 70.0647:3703 78.032:100 82.0513:862 83.06:63282 83.1241:456 83.2541:182 83.2656:182 84.0442:2936 84.0627:3329 84.0798:3343 88.0205:63 90.0536:1273 93.0451:254 110.0712:12 113.0711:33 113.1634:718 115.0862:95 116.0709:1176 129.06551:26024 129.14639:51	13135.5	30484.3	31811.7	25397.5	7186.15	6274.71	8387.98	17290	14572.2	22385.2	0	7590.28	11417.5	8469	9688.54	11453.8	8923.85	9694.84
321	9.871	365.106	Melibiose	[M+Na]+		0.891	TRUE	null	365.105	C12H22O11	O-glycosyl compounds	DLRVVLDZNNYCBX-ZZFZYMBESA-N	OCC1OC(OCC2OC(O)C(O)C(O)C2O)C(O)C(O)C1O	430	TRUE	TRUE	TRUE	Unit NormalizedByQcPeakHeight by alignment ID=-1	FALSE	FALSE	null	null	89.9	null	95.9	80.8	60	207.21	20220304 rerun Malagan plasma_97_20220304_097_QC5_pos_Col_A_097	365.1051:15443 366.10845:2298 367.11181:0	113.1063:28 141.1041:20 185.0424:1583 195.12061:81 200.0415:101 203.0519:3292 334.1814:97 365.10461:13976	14087	6449.88	15860.9	5861.84	27829.7	37298.8	5881.56	4917.11	8155.34	5827.69	0	10865.5	15734.6	6070.55	17608.8	10920.8	13470.1	25817.3
1404	3.87	781.555	Unknown	[M+2H]2+		0.804	TRUE	null	null	null	null	null	null	999	FALSE	FALSE	FALSE	Unit NormalizedByQcPeakHeight by alignment ID=-1	FALSE	FALSE	null	null	null	null	null	null	null	170.45	20220304 rerun Malagan plasma_13_20220304_013_1_1-010K-36_pos_Col_A_013	781.5553:135922 782.55865:388791 783.56201:166637	71.0729:96 86.096:59 87.0989:203 104.1061:235 146.98151:5213 147.0051:5163 147.985:202 183.6189:157 183.7942:182 184.04539:342 184.075:137228 184.09599:85961 184.2964:4786 184.31509:4620 184.3374:3584 184.3611:9579 184.37869:5264 184.40919:6560 184.42619:11302 184.4424:5340 184.4566:1684 184.6151:1828 184.62981:10813 184.64619:2747 184.69389:6224 184.7115:3450 184.72771:3885 184.7583:1924 184.789…	146027	143770	141672	145307	160092	164463	166517	140633	147845	121990	0	149921	157949	174015	139175	171905	162900	147743
1293	0.758	760.584	w/o MS2:1-palmitoyl-2-oleoyl-sn-glycero-3-phosphocholine; MALDI-TOFTOF; MS2; CE	[M+H]+	ion correlated with 1463; adduct linked to 1419_[M+Na]+	0.957	TRUE	null	760.585	C42H82NO8P	Phosphatidylcholines	WTJKGGKOPKCXLL-VYOBOKEXSA-N	CCCCCCCCCCCCCCCC(=O)OC[C@H](COP([O-])(=O)OCC[N+](C)(C)C)OC(=O)CCCCCCC\C=C/CCCCCCCC	530	TRUE	TRUE	FALSE	Unit NormalizedByQcPeakHeight by alignment ID=-1	FALSE	FALSE	null	null	99.9	null	null	null	null	593.67	20220304 rerun Malagan plasma_11_20220304_011_QC1_pos_Col_A_011	760.58447:546278 761.58782:409835 762.59118:110093	60.0803:448 71.0727:2092 86.0959:48600 86.1141:48750 86.1273:924 86.1402:526 87.0994:2395 98.9837:7095 104.1064:9905 105.1109:186 124.9995:62393 162.9545:103 166.0621:6659 167.06171:353 183.9321:177 184.0045:1392 184.04379:1699 184.07539:689523 184.09669:940000 184.1122:516463 184.13029:316654 184.159:211390 184.17641:251724 184.1926:140975 184.21091:68390 184.22881:25451 184.2699:8253 184.2948:3…	504668	391682	422284	366248	441517	456368	457490	404736	422837	424274	196.852	459302	438053	430275	474108	402650	448088	453227
254	13.524	298.052	liriodenine	[M+Na]+		0.957	TRUE	5.67	298.05	C17H9NO3	Aporphines	MUMCCPUVOAUBAN-UHFFFAOYSA-N	O=C1C2=NC=CC3=CC=4OCOC4C(C=5C=CC=CC15)=C32	430	TRUE	TRUE	TRUE	Unit NormalizedByQcPeakHeight by alignment ID=-1	FALSE	FALSE	null	null	82.1	99.7	69	85.2	66.7	93.36	20220304 rerun Malagan plasma_83_20220304_083_33_1-004K-36_pos_Col_A_083	298.05179:5895 299.05514:1961 300.0585:1335	84.0432:132 112.0384:172 113.034:247 130.0495:1033 131.9305:99 177.0329:1763 235.0182:240 298.05139:3582	4783	4661.12	5193.25	5581.86	6944.23	5821.84	5536.1	5943.07	4610.83	6063.01	0	4965.08	5103.66	6479.41	6386.72	6229.76	7304.47	5537.89
82	11.291	159.076	w/o MS2:(S)-1-carbamoylpyrrolidine-2-carboxylic acid	[M+H]+	similar chromatogram in higher mz_103	0.652	TRUE	1.85	159.08	C6H10N2O3	Proline and derivatives	RTNFBJXLYMERBB-BYPYZUCNSA-N	O=C(N)N1CCCC1C(=O)O	530	TRUE	TRUE	FALSE	Unit NormalizedByQcPeakHeight by alignment ID=-1	FALSE	FALSE	null	null	91.9	99.6	null	null	null	11.22	20220304 rerun Malagan plasma_49_20220304_049_18_1-009K-0_pos_Col_A_049	159.0759:6761 160.07925:672 161.08261:0	70.065:1353 110.0708:1579 115.0856:976 124.0857:785 150.0545:1241 159.07651:626	3940.78	3177.15	3199.62	2517.37	5018.18	4483.91	2872.64	4578.01	4462.31	4375.77	0	3030.75	3475.67	4037.02	3889.19	5727.86	6233.16	5035.48
851	0.617	592.435	Unknown	[M+2H]2+	ion correlated with 952; ion correlated with 977; ion correlated with 891	0.217	TRUE	null	null	null	null	null	null	999	FALSE	FALSE	FALSE	Unit NormalizedByQcPeakHeight by alignment ID=-1	FALSE	FALSE	null	null	null	null	null	null	null	90.74	20220304 rerun Malagan plasma_19_20220304_019_4_1-005K-8_pos_Col_A_019	592.43262:4356 593.43597:24311 594.43933:5430	73.0459:301 89.0595:515 90.0628:60 91.0524:602 109.1005:2418 111.1169:735 117.0888:82 124.0795:234 133.08611:4344 134.08949:209 147.06551:4656 147.1015:464 155.0997:329 161.117:799 175.0938:188 177.11079:1200 199.1255:314 203.12621:51 207.0341:1216 219.1217:105 221.08389:24547 221.13789:490 221.6402:83 240.11771:64 263.1456:89 265.16599:126 266.9989:18651 281.05099:21196 295.69159:161 309.18961:1…	2687.58	183.192	768.293	1065.08	4605.34	1882.64	3232.95	1945.4	2621.61	1559.9	0	2877.63	2305.17	4466.97	4472.82	3010.19	11227.4	1048.7
395	7.451	413.083	w/o MS2:MMV019838	[M+H]+		0.587	TRUE	null	413.083	C18H10F6N4O	Pyridinylpyrimidines	QFKCSDULBJZIEW-UHFFFAOYSA-N	FC(F)(F)C1=CC(=CC(=C1)C(F)(F)F)C(O)=NC=2N=C(N=CC2)C3=CN=CC=C3	530	TRUE	TRUE	FALSE	Unit NormalizedByQcPeakHeight by alignment ID=-1	FALSE	FALSE	null	null	99.8	null	null	null	null	266.65	20220304 rerun Malagan plasma_51_20220304_051_19_1-008K-8_pos_Col_A_051	413.0834:20721 414.08675:4165 415.09011:1146	104.9914:510 172.00301:431 173:1558 191.00909:153 215.01221:70 217.0493:706 233.02229:1970 235.0603:919 243.0526:302 261.05481:14 292.0466:498 293.04041:2608 294.04291:161 302.07159:653 303.06689:836 304.07419:141 329.06879:63 333.0802:228 363.091:118 390.1051:392 405.10309:157 411.11499:676 412.0882:3276 413.08401:12368 413.155:237	11613.5	11333.1	10336.8	9479.85	9030.18	12309.9	11908.5	11904.4	13249	10085.5	0	13387.9	12450.5	13182.9	11304.7	13751.3	10430.9	9451.18
1998	5.532	1063.67	Unknown	[M+H]+		0.13	FALSE	null	null	null	null	null	null	999	FALSE	FALSE	FALSE	Unit NormalizedByQcPeakHeight by alignment ID=-1	FALSE	FALSE	null	null	null	null	null	null	null	242.52	20220304 rerun Malagan plasma_73_20220304_073_29_1-003K-36_pos_Col_A_073	1063.66895:15809 1064.6723:8567 1065.67566:18146		10168.6	12124.9	11217	9958.41	12732.6	12368.8	10883.4	10308.6	11358.6	11237.6	0	13308.8	11818.8	12128.9	13924.4	11026.8	16349.6	10913.4
480	11.288	463.232	w/o MS2:3-[7-hydroxy-8-(2-hydroxypropan-2-yl)-11-methoxy-4,5a,9-trimethyl-1-oxo-3,6,7,8,9a,10-hexahydro-[2]benzofuro[5,6-b]chromen-9-yl]propanoic acid	[M+H]+	ion correlated with 681; similar chromatogram in higher mz_681	0.261	TRUE	null	463.233	C25H34O8	Xanthenes	NNOMPFCNQCRAIO-UHFFFAOYSA-N	O=C1OCC2=C1C(OC)=C3C(OC4(C)CC(O)C(C(O)(C)C)C(C)(CCC(=O)O)C4C3)=C2C	530	TRUE	TRUE	FALSE	Unit NormalizedByQcPeakHeight by alignment ID=-1	FALSE	FALSE	null	null	100	null	null	null	null	60.68	20220304 rerun Malagan plasma_41_20220304_041_14_1-014K-8$9_pos_Col_A_041	463.23239:8359 464.23574:3519 465.2391:0	141.017:1210 191.105:2743 204.96561:45 205.1205:1855 206.1268:333 217.12131:617 239.147:585 245.1525:375 255.158:67 287.20081:4282 288.20349:582 446.2269:112 450.23349:481 455.11871:1248 455.16589:81 455.27029:93 455.30341:190 463.23181:5640	2620.45	156.887	3913.95	578.525	0	133.749	819.78	579.782	4688.32	1081.12	0	1419.13	2248.7	0	0	2815.6	8349.76	7618.43
1541	5.146	801.682	Unknown	[M+H]+		0.804	TRUE	null	null	null	null	null	null	999	FALSE	FALSE	FALSE	Unit NormalizedByQcPeakHeight by alignment ID=-1	FALSE	FALSE	null	null	null	null	null	null	null	653.19	20220304 rerun Malagan plasma_13_20220304_013_1_1-010K-36_pos_Col_A_013	801.68188:47009 802.68523:22909 803.68859:6283	86.096:3159 98.9836:235 104.1068:945 124.9989:1187 141.0712:77 181.0977:100 184.0343:74 184.131:3282 184.1774:2508 184.19341:2731 184.2491:2909 184.26241:567 184.2756:2172 184.3152:230 184.39481:267 184.41029:615 184.43941:854 184.563:807 184.666:486 184.9026:440 184.95329:174 184.9856:707 184.9994:1298 185.01711:1325 185.0325:816 185.07561:20846 185.1692:829 185.2178:548 185.2533:250 185.30209:1…	51246.1	50070.3	55697.7	52871.6	31629.5	30322.7	43116.1	43079.2	56512.6	46864.2	0	50417.6	43740.2	51108.3	50888	56727.3	50596.7	47969.7
1142	5.186	726.55	Unknown	[M+H]+	adduct linked to 1194_[M+NH4]+	0.522	TRUE	null	null	null	null	null	null	999	FALSE	FALSE	FALSE	Unit NormalizedByQcPeakHeight by alignment ID=-1	FALSE	FALSE	null	null	null	null	null	null	null	650.82	20220304 rerun Malagan plasma_11_20220304_011_QC1_pos_Col_A_011	726.55011:50340 727.55346:39369 728.55682:36411	71.0726:262 80.9728:147 85.1028:189 86.0958:4169 87.1:140 104.1062:1711 111.1186:94 124.9997:1553 146.9823:1569 164.0106:265 184.07339:333636 184.1116:16128 184.13071:16128 184.19791:4444 184.2484:5413 184.2683:6287 184.28889:129 184.3326:3713 184.3607:1346 184.396:1863 184.4442:2294 184.45551:2798 184.47321:2647 184.4841:2178 184.52161:1367 184.54871:1995 184.7579:873 184.78999:367 184.83859:117…	44426.1	37011.7	31063.5	31678.8	37886.8	41440.2	39832	45948.5	39998.6	49864.2	0	38401.7	39148.1	28683.9	31320.1	39640.9	44321.6	34238.6
1078	10.597	705.148	Unknown	[M+H]+		0.565	TRUE	null	null	null	null	null	null	999	FALSE	FALSE	FALSE	Unit NormalizedByQcPeakHeight by alignment ID=-1	FALSE	FALSE	null	null	null	null	null	null	null	67.75	20220304 rerun Malagan plasma_27_20220304_027_8_1-007K-0_pos_Col_A_027	705.14789:3137 706.15124:863 707.1546:2598	89.0595:85 184.07179:523 191.0421:818 353.08231:839 375.05688:728 389.99249:109 521.12347:2743 523.12518:103 525.02081:55 531.0506:121 537.09631:572 543.10638:1605 544.10602:495 553.05981:1040 559.08142:1479 561.05518:822 561.0799:822 689.1767:6691 690.17627:2207 692.18158:310 694.6474:96 695.18829:645 697.53992:65 698.13239:1292 699.13531:1814 700.13678:778 701.13037:1247 701.24078:114 702.17212…	3238.39	2677.09	2297.19	2383.06	2650.33	2988.4	3164.8	3150.52	3436.85	2501.51	0	3226.19	3697.59	3431.45	3881.66	3551.89	3788.68	4613.21
636	2.17	520.976	Unknown	[M+H]+		0.957	TRUE	null	null	null	null	null	null	999	FALSE	FALSE	FALSE	Unit NormalizedByQcPeakHeight by alignment ID=-1	FALSE	FALSE	null	null	null	null	null	null	null	570.27	20220304 rerun Malagan plasma_11_20220304_011_QC1_pos_Col_A_011	520.9754:36501 521.97875:11304 522.98211:3687	158.9642:386 180.0331:188 181.03841:19791 182.0415:1302 183.0433:195 237.1454:173 239.1628:850 242.9259:180 248.0182:130 249.0253:9026 250.0289:718 251.0332:152 316.00891:777 317.01361:31180 317.72:100 318.01581:2315 319.01559:747 372.95499:98 385.00049:4783 451.9841:203 452.98819:10076 453.98999:1300 454.99161:382 489.26099:670 509.30951:90 513.3573:452 514.87598:189 515.30182:162 515.36279:377 …	31030.7	31675.7	32116.6	31275.7	26211.5	27556.5	28280.7	23311.1	30095.4	28383.3	0	26897.1	27850.7	28129.5	28870.7	26231.6	28617.9	27054.4
1375	3.87	774.597	Unknown	[M+H]+		0.261	TRUE	null	null	null	null	null	null	999	FALSE	FALSE	FALSE	Unit NormalizedByQcPeakHeight by alignment ID=-1	FALSE	FALSE	null	null	null	null	null	null	null	374.05	20220304 rerun Malagan plasma_11_20220304_011_QC1_pos_Col_A_011	774.59802:23291 775.60137:9548 776.60473:3657	71.0728:304 87.0991:441 95.0851:218 98.9835:1455 104.1066:797 124.9994:2006 137.133:33 148.9864:182 150.1769:69 166.06219:453 184.0242:247 184.0755:89317 184.0961:65345 184.1122:26816 184.1581:35347 184.17641:32466 184.1927:3665 184.2697:125 184.2952:331 184.3145:1189 184.3372:3699 184.36079:3764 184.37869:2982 184.4422:2270 184.4576:2004 184.47231:1897 184.4882:4630 184.50729:3165 184.5331:221 1…	22185.4	19127.8	18526.4	18426.3	8318.49	11662.8	13084.4	19836.4	20981.9	21766.1	0	17651	19086.5	18073.7	23697.5	19374.9	19640.8	17861.2
1645	5.115	827.7	Unknown	[M+H]+		0.283	TRUE	null	null	null	null	null	null	999	FALSE	FALSE	FALSE	Unit NormalizedByQcPeakHeight by alignment ID=-1	FALSE	FALSE	null	null	null	null	null	null	null	285.73	20220304 rerun Malagan plasma_19_20220304_019_4_1-005K-8_pos_Col_A_019	827.69812:6408 828.70147:3548 829.70483:2996	71.0728:596 86.0956:2475 104.1066:3168 124.9993:1071 166.0616:391 184.0741:368531 184.13029:45161 184.1772:623 184.1935:21524 184.213:13273 184.25011:5354 184.2653:3883 184.2984:3176 184.3325:4265 184.3602:13397 184.37869:14077 184.4256:7912 184.44209:11222 184.45441:11024 184.4726:11091 184.4908:7862 184.564:226 184.5838:515 184.6165:302 184.64639:4078 184.69411:6611 184.711:7282 184.7292:4091 1…	20737.5	17093.4	18213.3	18090.5	6765.97	7640.24	9917.99	13609.9	16578.5	16535.9	0	17053.1	17721.6	19272.2	19532.7	36600.2	30600.1	26410.8
1729	0.772	856.567	Unknown	[M+H]+		0.174	TRUE	null	null	null	null	null	null	999	FALSE	FALSE	FALSE	Unit NormalizedByQcPeakHeight by alignment ID=-1	FALSE	FALSE	null	null	null	null	null	null	null	41.22	20220304 rerun Malagan plasma_25_20220304_025_7_1-007K-36_pos_Col_A_025	856.56781:3089 857.57116:2165 858.57452:5167	86.096:2182 104.1082:3304 162.9556:11187 164.955:1877 184.07249:35342 185.0744:3064 285.00009:78 392.31851:2203 502.32751:1307 666.49152:2459 667.50049:3278 669.51801:670 675.53351:281 677.51459:64 696.67401:47 722.47272:55 737.45508:900 738.45581:345 770.51099:516 780.54633:1739 781.34351:71 781.5575:738 782.55957:1564 784.52478:79 789.4826:1593 790.48462:17500 790.71832:60 791.49658:24609 792.4…	2653.9	2064.39	3442.75	2018.73	2455.12	2726.47	3296.53	3029.76	2407.67	3484.86	0	3139.44	2837.56	4376.01	2882.52	4301.14	3702.7	3431.49
1679	5.081	839.685	Unknown	[M+H]+		0.565	TRUE	null	null	null	null	null	null	999	FALSE	FALSE	FALSE	Unit NormalizedByQcPeakHeight by alignment ID=-1	FALSE	FALSE	null	null	null	null	null	null	null	90.88	20220304 rerun Malagan plasma_11_20220304_011_QC1_pos_Col_A_011	839.69043:4843 840.69378:3835 841.69714:1783	86.0959:339 104.1072:451 146.981:956 162.95621:148 184.0731:13378 185.0769:627 210.0692:402 287.0972:42 288.974:46 361.26749:245 524.83441:66 648.56897:112 650.58319:8340 651.58661:942 652.59998:8959 653.60278:4621 654.60931:2008 655.61859:163 713.97662:64 772.56049:1046 774.5777:49 775.5791:114 776.591:13256 777.04242:31 777.59442:3482 778.60663:3351 779.6037:86	4768.64	6144.8	6825.61	5032.58	4740.2	6746.22	4864.73	5881.6	5787.26	4659.22	0	4914.17	4900.38	6097.91	4545.97	7887.62	6225.27	5714.09
1365	0.757	772.586	Unknown	[M+H]+	adduct linked to 1506_[M+Na]+	0.957	TRUE	null	null	null	null	null	null	999	FALSE	FALSE	FALSE	Unit NormalizedByQcPeakHeight by alignment ID=-1	FALSE	FALSE	null	null	null	null	null	null	null	337.28	20220304 rerun Malagan plasma_11_20220304_011_QC1_pos_Col_A_011	772.58472:33356 773.58807:22641 774.59143:20857	71.0725:1434 86.096:34929 87.0991:1803 98.9839:4583 104.1066:9120 124.9995:45709 125.0222:45709 126.0024:1517 127.0052:302 146.98199:2255 162.9557:602 166.0618:6079 184.00751:796 184.07539:638830 184.09689:811325 184.11211:434380 184.1586:193369 184.1765:220972 184.1925:95936 184.26981:5094 184.29739:23956 184.31461:38786 184.3378:47629 184.3611:50365 184.37869:43712 184.3969:26647 184.4095:22361…	31466.5	29457.5	27682	31999.5	15797.7	17442.2	18384.8	35405.3	29867.2	39008.8	0	25574.4	27018.2	27337.1	27862.5	24371.8	23640.2	22992.1
2020	5.528	1085.65	Unknown	[M+H]+		0.457	FALSE	null	null	null	null	null	null	999	FALSE	FALSE	FALSE	Unit NormalizedByQcPeakHeight by alignment ID=-1	FALSE	FALSE	null	null	null	null	null	null	null	77.53	20220304 rerun Malagan plasma_73_20220304_073_29_1-003K-36_pos_Col_A_073	1085.65393:5275 1086.65728:3909 1087.66064:11480		3341.93	3195.93	2952.42	2583.93	4096.42	3867.16	3654.71	2135.94	1989.96	2731.2	0	3984.5	3890.18	3831.05	3329.04	6027.59	5990.72	3814.68
238	0.997	290.846	w/o MS2:dehydrocurvularin	[M+H]+		0.261	TRUE	null	290.852	C16H18O5	Macrolides and analogues	AVIRMQMUBGNCKS-GQCTYLIASA-N	O=C1C=CCCCC(OC(=O)CC=2C=C(O)C=C(O)C12)C	530	TRUE	TRUE	FALSE	Unit NormalizedByQcPeakHeight by alignment ID=-1	FALSE	FALSE	null	null	84.5	null	null	null	null	232.74	20220304 rerun Malagan plasma_77_20220304_077_QC4_pos_Col_A_077	290.8465:26656 291.84985:607 292.85321:10407	122.924:19347 124.9229:2400 126.9204:421 206.8855:12347 208.88271:3641 210.88541:488 290.84109:915	16747.2	20197.9	1092.64	8649.56	5628.77	1841.78	4545.63	12422.2	14861.1	7148.23	0	8560.8	14659.9	9019.79	12540.7	33194.2	20052.7	17169.3
1424	3.762	782.93	Unknown	[M+2H]2+		0.37	TRUE	null	null	null	null	null	null	999	FALSE	FALSE	FALSE	Unit NormalizedByQcPeakHeight by alignment ID=-1	FALSE	FALSE	null	null	null	null	null	null	null	69.28	20220304 rerun Malagan plasma_17_20220304_017_3_1-010K-0_pos_Col_A_017	782.93073:3105 783.93408:2220 784.93744:428	71.0724:1972 87.0991:1841 104.1064:994 105.1104:267 124.9995:490 125.0218:1460 125.0337:462 126.0047:1160 127.0038:334 170.05679:97 183.96429:182 184.00591:883 184.024:601 184.04559:385 184.13029:67739 184.17641:9067 184.1925:54624 184.22881:5276 184.2697:4072 184.664:4593 184.6944:19159 184.7114:13994 184.72791:928 184.9516:8802 184.96809:7663 184.9838:7915 185.0163:120 185.1057:6355 185.1266:71…	2766.78	2995.68	3231.39	3271.91	2808.72	3597.18	3573.33	2806.47	3047.38	2642.68	0	3466.82	3249.76	2842.27	2768.47	4028.03	3784.76	3960.32
929	0.721	630.619	Unknown	[M+H]+		0.674	TRUE	null	null	null	null	null	null	999	FALSE	FALSE	FALSE	Unit NormalizedByQcPeakHeight by alignment ID=-1	FALSE	FALSE	null	null	null	null	null	null	null	17.81	20220304 rerun Malagan plasma_11_20220304_011_QC1_pos_Col_A_011	630.61609:4413 631.61944:7596 632.6228:7824	184.07449:395 250.2505:80 252.2679:249 262.2522:1455 263.2547:190 264.26859:3012 265.27069:339 278.284:537 280.26251:436 282.28079:598 296.29239:170 527.51147:205 612.6098:335 616.59991:129 628.60529:206 629.60571:669 630.6181:4385	4847.33	2345.73	4046.96	3335.72	6439.65	4140.74	7267.74	3166.44	2474.46	3977.43	0	4180.95	4756.85	3570.41	6923.99	4467.7	5730.23	7431.19
386	7.52	407.073	w/o MS2:methyl chlorogenate	[M+H]+		0.152	TRUE	null	407.074	C17H20O9	Quinic acids and derivatives	MZNIJRAPCCELQX-AWOKGZDASA-N	O=C(OC1CC(O)(C(=O)OC)CC(O)C1O)C=CC2=CC=C(O)C(O)=C2	530	TRUE	TRUE	FALSE	Unit NormalizedByQcPeakHeight by alignment ID=-1	FALSE	FALSE	null	null	99.2	null	null	null	null	74.91	20220304 rerun Malagan plasma_91_20220304_091_37_1-002K-0_pos_Col_A_091	407.0726:8617 408.07595:1674 409.07931:1663	140.06619:529 175.0087:450 195.12241:1041 203.05161:1776 204.05679:438 205.0714:524 210.0491:1921 211.03909:1497 220.0816:1115 229.04691:1794 270.06281:1068 271.06021:3021 299.15939:765 313.0657:1126 331.08261:1232 373.09189:959 377.32269:841 380.1926:574 390.10519:9856 391.1015:42971 391.19891:579 391.24179:1215 392.10489:6850 392.19849:641 393.11011:4262 393.2041:565 393.25989:662 394.11301:829…	4002.2	5312.24	3988.19	5857.75	4990.12	5127.5	3233.03	3547.05	3793.17	2684.28	0	1953.57	3654.07	3827.51	3036.6	3730.54	2545.33	2297.33
1364	0.78	772.525	Unknown	[M+H]+	adduct linked to 1503_[M+Na]+	0.957	TRUE	null	null	null	null	null	null	999	FALSE	FALSE	FALSE	Unit NormalizedByQcPeakHeight by alignment ID=-1	FALSE	FALSE	null	null	null	null	null	null	null	141.12	20220304 rerun Malagan plasma_11_20220304_011_QC1_pos_Col_A_011	772.52301:9780 773.52636:5054 774.52972:515	146.9817:2339 162.95551:9747 164.95641:730 184.0538:226783 184.0742:153457 184.09621:91308 184.2686:7043 185.1411:233 198.0894:132 355.0723:99 445.27399:61 465.2363:143 503.34:197 528.35437:60 575.5047:1514 576.5097:201 587.4458:445 597.4856:4380 598.48389:2685 599.49823:3071 600.5036:500 711.43591:6541 712.44019:2742 713.44989:5599 714.45673:1669 721.47662:9149 722.4754:3986 723.43951:61 723.483…	8333.99	7616.2	6485.68	6030.04	7047.54	6603.54	7235.56	6298.54	6861.09	7272.95	0	5699.04	7423.96	6482.17	6949.7	10237.5	8812.68	10629.9
212	0.594	274.273	w/o MS2:ISOPALMITIC ACID	[M+H]+		0.891	TRUE	null	274.274	C16H32O2	Long-chain fatty acids	ZONJATNKKGGVSU-UHFFFAOYSA-N	O=C(O)CCCCCCCCCCCCC(C)C	530	TRUE	TRUE	FALSE	Unit NormalizedByQcPeakHeight by alignment ID=-1	FALSE	FALSE	null	null	99.6	null	null	null	null	11.89	20220304 rerun Malagan plasma_69_20220304_069_27_1-012K-12_pos_Col_A_069	274.2731:7439 275.27645:898 276.27981:0	88.0756:574 149.0204:1185 218.08369:388 230.14191:456 240.23511:926 241.2361:359 242.2787:485 270.31519:935 274.27271:16438	5345.88	5194.87	5048.14	6204.23	5224.95	5108.16	4824.33	5290.11	5260.77	4734.19	2099.54	5697.1	6051.99	4422.2	5402.51	4845.77	4952.41	4861.97
50	2.621	136.048	Homocysteine	[M+H]+		0.957	TRUE	null	136.043	C4H9NO2S	Alpha amino acids	FFFHZYDWPBMWHY-UHFFFAOYNA-N	O=C(O)C(N)CCS	430	TRUE	TRUE	TRUE	Unit NormalizedByQcPeakHeight by alignment ID=-1	FALSE	FALSE	null	null	76.1	null	88	52.6	50	307.14	20220304 rerun Malagan plasma_51_20220304_051_19_1-008K-8_pos_Col_A_051	136.04761:34539 137.05096:2037 138.05432:0	136.0479:4167	44172.7	51550	53797.9	54000.6	53132	48444	51241.8	46173.6	44250.5	48469.2	0	35624.8	38283.6	35681	32985.9	40550.1	37653.9	40113.5
443	1.107	441.345	Unknown	[M+H]+		0.217	TRUE	null	null	null	null	null	null	999	FALSE	FALSE	FALSE	Unit NormalizedByQcPeakHeight by alignment ID=-1	FALSE	FALSE	null	null	null	null	null	null	null	37.24	20220304 rerun Malagan plasma_13_20220304_013_1_1-010K-36_pos_Col_A_013	441.3439:3414 442.34725:2783 443.35061:1315	109.0972:429 115.0739:935 123.0828:355 138.1353:249 143.0854:168 145.1017:805 146.1044:223 176.11771:128 177.1571:173 183.11639:471 185.13229:522 204.17821:889 206.19501:145 208.1436:250 209.13049:1449 209.15401:1427 210.1366:295 211.1463:425 215.1778:157 216.18221:91 217.1886:851 218.19479:1411 219.13921:47 219.2005:422 220.2108:245 221.1545:415 223.1451:177 225.1649:165 227.1425:2122 228.1483:9…	2836.92	3066.41	2141.38	3390.56	2968.05	2621.85	2574.15	3275.06	3057.61	2886.86	0	2828.57	3273.95	2948.52	2888.26	3218.68	2647.55	3013.05
1018	10.586	682.158	Unknown	[M+H]+		0.957	TRUE	null	null	null	null	null	null	999	FALSE	FALSE	FALSE	Unit NormalizedByQcPeakHeight by alignment ID=-1	FALSE	FALSE	null	null	null	null	null	null	null	149.08	20220304 rerun Malagan plasma_11_20220304_011_QC1_pos_Col_A_011	682.15942:7247 683.16277:6661 684.16613:1711	184.07201:210 337.0965:286 347.01691:746 359.07709:724 373.0202:483 375.05899:478 391.02341:834 392.03821:380 474.08759:1151 491.10529:640 492.10861:812 493.11041:245 498.03659:1108 499.0416:228 500.06839:270 505.14581:1473 513.06671:352 515.07092:3225 515.10962:369 516.0661:1142 518.08069:1248 519.0719:1228 521.12433:2971 532.09369:775 536.08569:990 537.08551:1908 538.09363:167 543.10559:1608 54…	6891.58	5999.71	5563.55	5804.48	7313.69	6696.25	6807.66	9579.27	9686.76	8373.5	0	7989.13	8089.65	8198.92	9356.99	7580.76	7127.35	8232.65
1732	3.898	858.493	Unknown	[M+H]+		0.957	TRUE	null	null	null	null	null	null	999	FALSE	FALSE	FALSE	Unit NormalizedByQcPeakHeight by alignment ID=-1	FALSE	FALSE	null	null	null	null	null	null	null	134.55	20220304 rerun Malagan plasma_11_20220304_011_QC1_pos_Col_A_011	858.49359:5993 859.49694:3006 860.5003:3022	184.0724:1067 283.99649:1436 285:47 478.3255:1867 502.32761:4010 503.32611:1002 504.3443:1682 575.50488:166 576.5033:46 578.51239:34 598.48633:334 603.26019:191 605.26923:11 721.48602:1047 729.52521:17 780.55188:2798 781.55548:1546 783.3186:18	5832.02	5293.44	4840.29	5286.83	7353.07	7189.73	6335.64	5653.02	6295.88	5276.71	0	6591.34	6854.93	6550.79	6764.04	6296.83	6773.97	7127.11
1498	2.17	792.925	Unknown	[M+H]+	ion correlated with 1136; ion correlated with 1739; adduct linked to 1605_[M+Na]+	0.957	TRUE	null	null	null	null	null	null	999	FALSE	FALSE	FALSE	Unit NormalizedByQcPeakHeight by alignment ID=-1	FALSE	FALSE	null	null	null	null	null	null	null	252.38	20220304 rerun Malagan plasma_11_20220304_011_QC1_pos_Col_A_011	792.9256:15987 793.92895:7485 794.93231:3522	162.95551:78 181.0378:424 249.02699:473 316.00571:135 317.01361:9336 318.0174:769 332.9884:576 380.901:53 384.99979:1784 430.91211:1058 452.98721:5382 453.98669:448 498.897:101 520.9754:10698 521.98102:1293 522.97778:412 536.9458:455 587.37061:148 588.96338:2239 589.38452:106 603.32843:134 620.47699:33 627.52289:198 644.44177:121 655.35382:130 656.95068:6565 657.9422:640 657.96722:640 661.43127:2…	12522.6	14544.5	14177.5	13486.8	12881.9	11517.7	13046.2	11963.8	14135.5	13365.8	0	11893	12018	11833.9	11399.2	11934.2	13898	11591.4
232	9.332	285.127	w/o MS2:Articaine HCl	[M+Na]+	adduct linked to 207_[M+H]+	0.13	TRUE	null	285.127	C13H21ClN2O3S	Alpha amino acid amides	GDWDBGSWGNEMGJ-UHFFFAOYSA-N	Cl.O=C(OC)C=1SC=C(C1NC(=O)C(NCCC)C)C	530	TRUE	TRUE	FALSE	Unit NormalizedByQcPeakHeight by alignment ID=-1	FALSE	FALSE	null	null	100	null	null	null	null	49.7	20220304 rerun Malagan plasma_45_20220304_045_16_1-009K-36_pos_Col_A_045	285.12711:6921 286.13046:915 287.13382:0	102.0891:206 132.075:306 136.0473:6842 137.0518:485 147.0912:69 154.0582:7468 155.0598:474 213.9926:66 249.09331:248	1273.72	0	0	208.533	1224.39	655.015	670.432	1230.85	569.122	1269.82	0	737.532	1503.12	1068.39	1051.19	2526.05	2075.07	1693.85
383	8.354	402.233	w/o MS2:NCGC00347551-02_C23H31NO5_(2R,2'R,4a'S,6'S,7'R,8a'S)-4,6',7'-Trihydroxy-2',5',5',8a'-tetramethyl-3',4',4a',5',6',7,7',8,8',8a'-decahydro-2'H-spiro[furo[2,3-e]isoindole-2,1'-naphthalen]-6(3H)-one	[M+H]+		0.326	TRUE	null	402.228	C23H31NO5	Isoindolones	RUBLIKRGQGISNL-DXORJMCXSA-N	OC1=NCC=2C=3OC4(CC3C(O)=CC12)C(C)CCC5C(C)(C)C(O)C(O)CC54C	530	TRUE	TRUE	FALSE	Unit NormalizedByQcPeakHeight by alignment ID=-1	FALSE	FALSE	null	null	88.6	null	null	null	null	355.91	20220304 rerun Malagan plasma_67_20220304_067_26_1-012K-36_pos_Col_A_067	402.23291:146106 403.23626:35730 404.23962:7107	87.0436:1781 87.092:137 89.0595:1711 103.0381:10423 119.0708:495 121.0832:139 131.0692:2873 133.08591:11469 134.0894:704 147.06441:2876 163.0974:1560 175.09579:1296 177.1116:5856 191.09129:2463 195.12219:977 207.12199:859 219.1209:708 221.138:959 231.0761:118 235.1162:2324 239.1461:143 251.14931:695 253.1642:367 265.1665:612 279.1431:1575 323.17279:410 339.19971:2624 340.2027:108 341.17551:791 34…	7509.75	0	366.637	0	9363.8	4494.77	2325.42	429.966	692.208	0	0	13874.1	8779.49	1336.77	303.436	1241.35	137.474	733.512
1313	0.756	762.681	Unknown	[M+H]+		0.239	TRUE	null	null	null	null	null	null	999	FALSE	FALSE	FALSE	Unit NormalizedByQcPeakHeight by alignment ID=-1	FALSE	FALSE	null	null	null	null	null	null	null	66.32	20220304 rerun Malagan plasma_15_20220304_015_2_1-010K-8_pos_Col_A_015	762.68121:3239 763.68456:2678 764.68792:3026	71.0727:1052 86.0962:33208 86.3175:73 87.0987:1811 98.9839:4819 104.1069:8134 124.9996:43362 125.0215:43465 126.0042:1229 166.0627:5299 183.8596:245 184.03259:1086 184.07539:736003 184.09621:857152 184.1123:379774 184.158:140915 184.1765:165256 184.19279:91563 184.2128:40933 184.2953:21537 184.3145:30599 184.33791:38591 184.36079:37690 184.37869:34944 184.3963:19689 184.409:16343 184.42599:19916 …	3092.73	2367.28	2594.46	1643.99	2882.34	2407.61	2888.95	2027.16	2468.04	2307.01	0	2523.23	2841.37	2740.77	2485.67	2122.15	3045.57	2434.13
1204	5.13	746.509	Unknown	[M+Na]+	adduct linked to 1135_[M+H]+	0.261	TRUE	null	null	null	null	null	null	999	FALSE	FALSE	FALSE	Unit NormalizedByQcPeakHeight by alignment ID=-1	FALSE	FALSE	null	null	null	null	null	null	null	28.56	20220304 rerun Malagan plasma_15_20220304_015_2_1-010K-8_pos_Col_A_015	746.50928:4202 747.51263:1983 748.51599:24570	95.0848:229 107.0841:545 120.9665:240 131.08521:130 135.1156:23 145.0999:284 157.10181:77 164.00771:1220 175.10921:101 184.0732:201023 184.2308:1692 184.31641:488 184.32899:1365 184.3941:539 184.58051:702 184.619:746 184.6653:569 184.82471:178 184.90199:113 185.0506:3744 197.1322:121 203.181:457 210.0686:783 213.16319:245 266.28171:126 359.25809:1971 362.27881:471 364.2612:9209 365.26599:1116 366…	5867.39	4204.14	4625.52	4594.33	6643.27	6532.64	6009.26	5213.59	3472.17	7334.08	0	6405.14	4989.65	3836.95	3363.28	5204.99	8657.25	5757.65
1919	2.545	981.35	w/o MS2:(2S,3S,4S,5R,6R)-6-[[(3S,4S,6aR,6bS,8aR,9R,12aS,14bR)-9-hydroxy-4-(hydroxymethyl)-4,6a,6b,8a,11,11,14b-heptamethyl-1,2,3,4a,5,6,7,8,9,10,12,12a,14,14a-tetradecahydropicen-3-yl]oxy]-5-[(2S,3R,4S,5R,6R)-4,5-dihydroxy-6-(hydroxymethyl)-3-[(2S,3R,4R,5R,6S)-3,4,5-trihydroxy-6-methyloxan-2-yl]oxyoxan-2-yl]oxy-3,4-dihydroxyoxane-2-carboxylic acid	[M+H]+		0.957	FALSE	null	981.351	C48H78O18	Triterpene saponins	PTDAHAWQAGSZDD-VJQGOKKYSA-N	O=C(O)C1OC(OC2CCC3(C)C(CCC4(C)C3CC=C5C6CC(C)(C)CC(O)C6(C)CCC54C)C2(C)CO)C(OC7OC(CO)C(O)C(O)C7OC8OC(C)C(O)C(O)C8O)C(O)C1O	530	TRUE	TRUE	FALSE	Unit NormalizedByQcPeakHeight by alignment ID=-1	FALSE	FALSE	null	null	99.5	null	null	null	null	126.62	20220304 rerun Malagan plasma_15_20220304_015_2_1-010K-8_pos_Col_A_015	981.3504:7477 982.35375:1065 983.35711:0		6290.88	5349.52	7222.97	6653.87	6545.61	7178.94	6946.54	5617.45	6007.19	6690.01	0	6129.7	5347.46	6342.01	5252	5636.28	5584.75	5154.89
402	0.665	416.352	w/o MS2:Hupehenine	[M+H]+		0.326	TRUE	5.83	416.35	C27H45NO2	Cerveratrum-type alkaloids	NEMWYOKGHGSVSC-MSSYMPDSSA-N	OC1CCC2(C)C(C1)C(O)CC3C4CCC5C(C)C6N(CC(C)CC6)CC5C4CC32	530	TRUE	TRUE	FALSE	Unit NormalizedByQcPeakHeight by alignment ID=-1	FALSE	FALSE	null	null	69.2	99.9	null	null	null	71.1	20220304 rerun Malagan plasma_39_20220304_039_13_1-014K-0_pos_Col_A_039	416.35172:14502 417.35507:9637 418.35843:807	73.0463:176 81.069:117 91.0537:1 95.0841:119 107.0854:11 109.0634:115 109.0998:100 121.0294:111 123.0781:55 124.0814:127 125.0584:105 127.1467:139 135.1161:20 145.10049:204 147.06509:6304 148.0654:785 149.0222:2056 149.0464:1925 149.09579:41 163.11169:1602 166.0938:425 176.0829:294 179.1087:96 187.1098:285 191.1068:348 205.1212:15 207.0323:1226 208.03281:368 233.1535:14 275.2009:181 304.2392:146 …	3434.38	3400.75	1017.25	503.892	5514.26	1090.88	2924.71	753.268	0	2004.07	0	1500.75	2906.44	230.96	5894.16	13512.9	6649.18	1874.64
1397	0.758	780.553	w/o MS2:NCGC00380799-01!5-[5-[5-(3,5-dihydroxydecanoyloxy)-3-hydroxydecanoyl]oxy-3-hydroxydecanoyl]oxy-3-hydroxydecanoic acid	[M+Na]+	adduct linked to 1260_[M+H]+	0.957	TRUE	null	780.547	C40H74O13	Tetracarboxylic acids and derivatives	PBYPZVMETKFGQR-UHFFFAOYSA-N	O=C(O)CC(O)CC(OC(=O)CC(O)CC(OC(=O)CC(O)CC(OC(=O)CC(O)CC(O)CCCCC)CCCCC)CCCCC)CCCCC	530	TRUE	TRUE	FALSE	Unit NormalizedByQcPeakHeight by alignment ID=-1	FALSE	FALSE	null	null	92.2	null	null	null	null	58.07	20220304 rerun Malagan plasma_75_20220304_075_30_1-003K-0_pos_Col_A_075	780.55328:196967 781.55663:126167 782.55999:608683	71.0726:2639 80.9732:102 86.096:33352 87.0975:2053 98.9837:4588 104.1067:9164 124.9995:47782 125.0238:47896 125.1068:51 146.9817:1999 162.9549:1796 164.95351:92 166.063:5068 183.96159:688 184.0188:1318 184.0397:1523 184.0753:700493 184.09579:880194 184.11211:412014 184.1579:200612 184.17619:224337 184.1929:115664 184.2122:43047 184.26939:2698 184.29649:19598 184.3389:42066 184.36079:39543 184.378…	111433	56528.5	56517.9	60932.4	80659.9	110981	120883	76196.3	72245.9	77326.5	0	77360	94000.4	121024	75366	123222	104123	104712
1382	3.844	778.534	Unknown	[M+Na]+	adduct linked to 1240_[M+H]+	0.957	TRUE	null	null	null	null	null	null	999	FALSE	FALSE	FALSE	Unit NormalizedByQcPeakHeight by alignment ID=-1	FALSE	FALSE	null	null	null	null	null	null	null	165.09	20220304 rerun Malagan plasma_11_20220304_011_QC1_pos_Col_A_011	778.5387:11816 779.54205:5976 780.54541:358176	71.0723:815 80.9734:650 81.0861:47 86.0961:22699 86.1158:23234 98.9838:4603 104.1066:3875 107.0876:104 123.1172:337 124.9995:38794 125.473:51 126.0028:1666 127.0029:469 142.1927:83 147.00661:20279 166.06219:4837 183.8808:183 183.98911:949 184.0139:1904 184.1123:109330 184.1302:249120 184.17709:10200 184.1924:201175 184.21021:82342 184.2281:29109 184.2706:10007 184.29469:5364 184.3147:3798 184.334…	12541.9	9837.6	6900.11	8629.35	13577.7	16597.6	15656.2	14605.8	10831.9	11522.1	0	11742.6	14831.7	11580	12841.2	17909.3	15989.1	15327.9
549	0.716	496.393	w/o MS2:Orlistat	[M+H]+		0.957	TRUE	null	496.4	C29H53NO5	Leucine and derivatives	AHLBNYSZXLDEJQ-UHFFFAOYNA-N	CCCCCCCCCCCC(CC1C(CCCCCC)C(=O)O1)OC(C(CC(C)C)N=CO)=O	530	TRUE	TRUE	FALSE	Unit NormalizedByQcPeakHeight by alignment ID=-1	FALSE	FALSE	null	null	80.1	null	null	null	null	176.29	20220304 rerun Malagan plasma_15_20220304_015_2_1-010K-8_pos_Col_A_015	496.39301:76675 497.39636:64856 498.39972:19950	81.0678:219 88.0753:3819 89.0813:2023 93.0699:121 95.0843:412 105.0703:109 106.0772:114 109.1006:517 110.104:312 111.1156:181 115.0751:903 119.0846:363 121.1013:482 123.118:148 132.09:167 133.08591:721 134.1046:86 135.11481:639 136.1196:246 137.0955:186 139.1467:200 141.09019:211 145.09979:477 146.1059:311 147.1161:236 149.0975:350 149.12489:154 150.1377:169 151.1394:181 157.10249:247 159.116:705…	55047.9	57203.5	66500.6	57644.9	64530.9	51473.4	57880.2	49981.6	51859.1	61917.8	0	53780.2	47969.4	54215.2	49431.6	48307.4	43736.6	49464.6
1538	3.78	800.616	Unknown	[M+H]+		0.217	TRUE	null	null	null	null	null	null	999	FALSE	FALSE	FALSE	Unit NormalizedByQcPeakHeight by alignment ID=-1	FALSE	FALSE	null	null	null	null	null	null	null	109.4	20220304 rerun Malagan plasma_13_20220304_013_1_1-010K-36_pos_Col_A_013	800.60919:6454 801.61254:3389 802.6159:3259	95.0851:347 146.9816:24933 147.2679:73 147.98579:4 148.9881:446 162.9563:1702 184.69341:1941 186.0786:72 313.27451:616 465.237:1739 469.26379:110 524.31061:1148 525.3161:185 527.32959:374 548.30902:93 550.32202:184 598.4809:444 599.50421:811 600.50201:490 601.5174:4480 602.5235:965 603.5351:4529 604.54053:1955 605.5473:1411 610.48761:149 611.50372:732 612.49982:461 612.52911:460 613.51367:1084 61…	6579.45	6233.18	5125.01	5087.9	3606.34	4697.52	5022.21	7210.77	6403.98	7569.58	0	5673.65	5655.57	5122.48	6139.57	5398.06	6101.18	7050.3
831	0.621	580.419	Unknown	[M+H]+	ion correlated with 1137; ion correlated with 869; ion correlated with 909; ion correlated with 912; ion correlated with 959; ion correlated with 874; ion correlated with 830; ion correlated with 771	0.239	TRUE	null	null	null	null	null	null	999	FALSE	FALSE	FALSE	Unit NormalizedByQcPeakHeight by alignment ID=-1	FALSE	FALSE	null	null	null	null	null	null	null	84.28	20220304 rerun Malagan plasma_15_20220304_015_2_1-010K-8_pos_Col_A_015	580.42072:3748 581.42407:2335 582.42743:0	89.0594:1098 95.0853:76 105.0696:61 107.0835:77 117.0703:43 133.08479:4199 146.0919:56 147.06441:307 148.064:85 150.1357:77 177.1116:1751 177.6161:114 191.17799:71 199.1281:565 221.08459:1220 222.0847:516 223.06689:13 243.15559:547 266.9967:211 281.0488:389 282.05139:242 283.26279:41 287.17639:57 328.9614:45 333.16699:103 341.0166:5 353.22281:167 355.0694:844 356.06851:518 357.06769:67 358.0737:1…	5303.14	1571.28	3684.34	4642.25	4349.21	4203.63	3366.76	6924.55	4386.78	4499.98	0	2696.35	4456.65	2876.34	2905.09	4140.22	1962.78	1017.85
884	5.097	609.523	Unknown	[M+H]+		0.522	TRUE	null	null	null	null	null	null	999	FALSE	FALSE	FALSE	Unit NormalizedByQcPeakHeight by alignment ID=-1	FALSE	FALSE	null	null	null	null	null	null	null	81.9	20220304 rerun Malagan plasma_11_20220304_011_QC1_pos_Col_A_011	609.52661:3341 610.52996:2398 611.53332:4039	109.1015:70 117.0693:98 121.0991:672 123.1145:139 133.1015:220 135.1165:274 279.26941:697 282.98621:106 590.4538:948 591.4574:183 594.48633:426 600.39783:173 600.5766:94 601.51599:236 602.5849:125 603.59009:404 607.51019:2645 608.51007:1102 609.46539:398 609.5224:5487	3518.53	2727.95	2590.9	2243.11	3267.39	4933.21	4187.29	3433.25	2403.76	4194.43	0	4044.77	3243.17	2827.81	2363.47	4689.91	5942.87	3640.32
192	0.597	247.17	w/o MS2:NCGC00385962-01_C16H24O3_	[M+H]+		0.891	TRUE	null	247.169	C16H24O3	Macrolides and analogues	IKJZVOVTPXBUBG-QVWJMUBJSA-N	O=C1OC(C)CC=CC=CCCCCC(O)CC=C1	530	TRUE	TRUE	FALSE	Unit NormalizedByQcPeakHeight by alignment ID=-1	FALSE	FALSE	null	null	67.1	null	null	null	null	5.76	20220304 rerun Malagan plasma_5_20220304_005_Blank_pos_Col_A_005	247.1703:10985 248.17365:1970 249.17701:0	69.0692:95 82.0642:465 100.0389:124 107.0597:1125 108.0433:366 124.0863:13812 125.0896:535 126.0957:137 134.0697:120 142.0983:99 148.08771:1609 149.02341:103 149.0811:961 189.11189:628 203.0527:79 230.13989:10442 231.12601:2337 231.1433:2337 245.1217:145 247.1662:2230	4583.05	3834.41	3980.72	4788.21	4460.61	4363	3745.63	3606.72	3721.61	3833.78	11049.3	3511.38	4110.49	3798.16	3985.59	4817.37	4338.48	4708.93
207	9.323	263.146	w/o MS2:9-(2,3-dihydroxypropoxy)-9-oxononanoic acid	[M+H]+	adduct linked to 232_[M+Na]+	0.739	TRUE	null	263.149	C12H22O6	Medium-chain fatty acids	BQRISQXLSXCXSC-UHFFFAOYSA-N	O=C(O)CCCCCCCC(=O)OCC(O)CO	530	TRUE	TRUE	FALSE	Unit NormalizedByQcPeakHeight by alignment ID=-1	FALSE	FALSE	null	null	95.9	null	null	null	null	50.31	20220304 rerun Malagan plasma_45_20220304_045_16_1-009K-36_pos_Col_A_045	263.146:20140 264.14935:2754 265.15271:783	90.0543:12106 91.0566:641 91.0612:641 123.1155:97 132.07629:55272 132.153:483 132.1624:483 132.4202:71 133.08051:3498 263.14749:1448	5660.88	1387.7	1856.92	1872.84	5972.63	3631.7	3432.53	3162.28	2265.7	5419.31	0	3372.61	4900.19	3184.53	3546.16	6795.21	4569.56	6716.05
1482	5.167	788.523	w/o MS2:(2S,3R,4S,5R)-2-[(2R,3R,4S,5S,6R)-2-[[(3S,6S,8R,10R,12R,13R,14R,17S)-3,12-dihydroxy-17-[(2S)-2-hydroxy-6-methylhept-5-en-2-yl]-4,4,8,10,14-pentamethyl-2,3,5,6,7,9,11,12,13,15,16,17-dodecahydro-1H-cyclopenta[a]phenanthren-6-yl]oxy]-4,5-dihydroxy-6-(hydroxymethyl)oxan-3-yl]oxyoxane-3,4,5-triol	[M+Na]+	adduct linked to 1327_[M+H]+	0.413	TRUE	null	788.515	C41H70O13	Triterpene saponins	FNIRVWPHRMMRQI-JLFYWXTPSA-N	OCC1OC(OC2CC3(C)C(CC(O)C4C(CCC43C)C(O)(C)CCC=C(C)C)C5(C)CCC(O)C(C)(C)C25)C(OC6OCC(O)C(O)C6O)C(O)C1O	530	TRUE	TRUE	FALSE	Unit NormalizedByQcPeakHeight by alignment ID=-1	FALSE	FALSE	null	null	89	null	null	null	null	67.5	20220304 rerun Malagan plasma_73_20220304_073_29_1-003K-36_pos_Col_A_073	788.52307:6123 789.52642:2789 790.52978:25720	86.0959:2739 95.0845:464 105.1094:41 121.102:416 125.1327:105 133.09979:155 145.09911:144 166.0618:822 175.1456:90 184.177:6114 184.19341:7317 184.2108:3855 184.24969:3416 184.2675:3522 184.3329:1831 184.4722:2100 184.49049:2512 184.5659:2668 184.5836:3641 184.61639:2377 184.7112:347 184.7888:1081 184.88519:67 185.07629:201 185.19611:696 185.4465:172 185.55811:294 185.57671:335 185.60899:42 185.6…	4255.21	2470.37	2510.58	2245.47	4221.09	5122.02	4823.65	2255.45	2180.28	1818.56	0	3518.22	3568.55	2342.41	3574.84	3874.09	4383.91	4200.67
1675	2.923	838.838	Unknown	[M+H]+		0.196	TRUE	null	null	null	null	null	null	999	FALSE	FALSE	FALSE	Unit NormalizedByQcPeakHeight by alignment ID=-1	FALSE	FALSE	null	null	null	null	null	null	null	686.73	20220304 rerun Malagan plasma_51_20220304_051_19_1-008K-8_pos_Col_A_051	838.8385:143650 839.84185:20589 840.84521:8274	71.0732:662 86.0969:1550 146.98151:8362 184.07291:8171 185.0757:950 226.9512:13991 227.9579:1141 294.9389:3215 362.92581:29124 363.9299:1659 364.92831:829 430.91351:56415 431.04819:553 431.80499:376 431.91571:4959 432.9184:1785 440.8678:600 498.8999:16582 499.90341:941 566.88843:43809 567.89899:3468 568.88977:1765 575.49738:1053 597.48633:7947 598.49249:1685 599.50458:2565 627.53168:747 629.55261…	139540	123677	141800	129792	135576	128932	130276	117196	115400	120262	0	117506	118776	123519	115720	119630	127878	116684
846	2.17	588.963	Unknown	[M+H]+	ion correlated with 975	0.957	TRUE	null	null	null	null	null	null	999	FALSE	FALSE	FALSE	Unit NormalizedByQcPeakHeight by alignment ID=-1	FALSE	FALSE	null	null	null	null	null	null	null	313.28	20220304 rerun Malagan plasma_11_20220304_011_QC1_pos_Col_A_011	588.96259:19074 589.96594:6800 590.9693:2141	90.9765:161 96.9197:71 158.96359:423 181.03799:7376 182.0442:226 226.95171:220 249.026:5944 250.0314:446 261.14331:480 279.2305:110 316.00491:253 317.0127:16903 317.68799:104 318.01801:1053 319.02161:197 339.086:135 364.92889:276 385.00241:1027 452.98911:7922 453.99011:724 507.3454:166 515.3028:146 519.34943:125 520.97791:4577 521.97528:569 535.33368:466 536.33008:41 539.36823:451 541.38788:508 5…	15292.7	15532.9	16430.2	15853.5	14666.2	14187.5	15623.5	13137.4	15782.7	16368.5	0	14894.8	13976.3	15959.5	14593.7	13446.8	14371.3	15343.7
1715	1.106	851.653	Unknown	[M+H]+	ion correlated with 1671	0.87	TRUE	null	null	null	null	null	null	999	FALSE	FALSE	FALSE	Unit NormalizedByQcPeakHeight by alignment ID=-1	FALSE	FALSE	null	null	null	null	null	null	null	97.32	20220304 rerun Malagan plasma_11_20220304_011_QC1_pos_Col_A_011	851.64819:7507 852.65154:10930 853.6549:8372	115.0744:148 218.1944:112 226.94521:591 323.2677:214 324.27209:1110 342.28339:4873 343.28381:1729 370.28439:3249 371.28729:1954 372.2963:1772 373.30341:20165 374.30951:43446 375.31421:12253 376.31439:2061 377.32941:186 388.29599:5102 389.30109:3804 390.3064:1949 391.31351:6915 392.32031:123368 392.46899:1271 392.56021:149 392.7128:180 393.3241:36820 393.48141:73 393.5076:362 393.53009:456 393.554…	6199.22	7409.9	3968.66	8166.47	5999.18	6113.32	6291.31	7948.28	8266.77	7158.24	0	8805.5	6936.74	6186.67	7330.34	6335.68	6638.23	7113.88
169	5.818	229.154	Unknown (carbon number 11); PlaSMA ID-898	[M+H]+		0.5	TRUE	1.97	229.155	C11H20N2O3	Unknown			430	TRUE	TRUE	TRUE	Unit NormalizedByQcPeakHeight by alignment ID=-1	FALSE	FALSE	null	null	81.6	99.9	81.2	74	44.4	15.68	20220304 rerun Malagan plasma_77_20220304_077_QC4_pos_Col_A_077	229.15421:9742 230.15756:0 231.16092:0	66.0334:76 70.0645:1404 82.065:9 96.0814:116 97.0987:61 97.9677:390 98.9643:234 99.9682:17 100.9566:38 122.037:46 124.0759:985 124.0863:985 137.1302:49 141.93469:23 141.9576:23 142.0865:2132 145.95641:295 148.08681:163 149.08231:607 184.9843:192 211.1524:191 220.1171:720 229.1546:8693	6551.68	9886.94	11650	10826.2	9262.88	6662.14	7255.39	10542.8	8695.03	10115	0	7298.32	7612.21	7270.17	5597.86	7218.7	7328.19	6358.24
366	1.106	391.314	Unknown	[M+NH4]+	adduct linked to 338_[M+H]+	0.957	TRUE	null	null	null	null	null	null	999	FALSE	FALSE	FALSE	Unit NormalizedByQcPeakHeight by alignment ID=-1	FALSE	FALSE	null	null	null	null	null	null	null	48.76	20220304 rerun Malagan plasma_11_20220304_011_QC1_pos_Col_A_011	391.31339:11242 392.31674:336804 393.3201:100843	67.0533:289 79.05:545 81.0692:1221 82.0737:240 93.0681:969 95.0845:1959 96.0872:1157 98.103:380 99.0803:272 99.1116:134 105.0694:1152 106.0762:964 107.0844:2640 108.0882:1891 109.0646:618 109.0969:1755 110.1063:1050 111.1105:1018 112.1175:1127 114.1328:412 115.0753:5559 119.085:2539 120.0908:1479 121.098:2107 122.104:1353 123.0827:1014 123.1108:903 124.0849:193 124.1199:904 125.1257:441 126.1319:…	10408.6	11783.8	6924.14	13508.4	10445.1	10044.2	10228.3	13928.6	12460.8	10810.4	0	15028.5	12255.9	10967	14570.5	10967.6	11902.3	12859.1
1785	0.692	879.743	w/o MS2:1-Palmitoyl-2-oleoyl-3-linoleoyl-rac-glycerol; MALDI-TOFTOF; MS2; CE	[M+NH4]+	adduct linked to 1802_[M+H]+	0.196	TRUE	null	879.741	C55H100O6	Triacylglycerols	KGLAHZTWGPHKFF-FBSASISJNA-N	CCCCCCCCCCCCCCCC(=O)OCC(COC(=O)CCCCCCC\C=C/C\C=C/CCCCC)OC(=O)CCCCCCC\C=C/CCCCCCCC	530	TRUE	TRUE	FALSE	Unit NormalizedByQcPeakHeight by alignment ID=-1	FALSE	FALSE	null	null	99.3	null	null	null	null	80.08	20220304 rerun Malagan plasma_47_20220304_047_17_1-009K-8_pos_Col_A_047	879.74329:5155 880.74664:2441 881.75:3243	261.22391:490 301.28311:50 311.26031:201 317.00531:59 339.29169:755 355.07291:565 429.08621:877 549.48999:30 551.49847:147 573.4873:6943 574.48962:3642 575.50299:15374 576.50909:6161 577.51923:28227 578.52271:10546 579.52521:2411 580.52911:85 599.50513:957 601.51801:16562 602.52008:5218 603.53223:10923 604.53552:4189 605.5415:1347 623.50189:582	2386.87	1887.57	1867.42	2177.29	3195.74	4282.19	4355.54	1908.3	1868.6	2061.87	0	2989.04	2183.31	2476.4	2879.02	2078.09	2371.95	1453.74
1419	0.758	782.57	Unknown	[M+Na]+	adduct linked to 1293_[M+H]+	0.957	TRUE	null	null	null	null	null	null	999	FALSE	FALSE	FALSE	Unit NormalizedByQcPeakHeight by alignment ID=-1	FALSE	FALSE	null	null	null	null	null	null	null	368.11	20220304 rerun Malagan plasma_11_20220304_011_QC1_pos_Col_A_011	782.57019:474532 783.57354:374441 784.5769:547374	71.0725:1434 86.096:34909 87.0991:1803 98.9839:4583 104.1066:9120 124.9995:45705 125.0222:45705 126.0024:1517 127.0052:302 146.98199:2238 162.9557:634 166.0618:6079 184.00751:796 184.07539:642229 184.09689:815046 184.11211:434380 184.1586:193369 184.1765:220972 184.1925:95936 184.26981:5054 184.29739:23956 184.31461:38786 184.3378:47629 184.3611:50365 184.37869:43712 184.3969:26647 184.4095:22361…	469999	392995	428462	405780	389019	425562	432100	403260	384072	367487	0	414254	393681	371054	368676	445622	452696	454440
285	2.168	339.088	w/o MS2:Byakangelicol	[M+H]+	similar chromatogram in higher mz_1014	0.957	TRUE	5.96	339.08	C17H16O6	5-methoxypsoralens	ORBITTMJKIGFNH-LLVKDONJSA-N	O=C1OC=2C(OCC3OC3(C)C)=C4OC=CC4=C(OC)C2C=C1	530	TRUE	TRUE	FALSE	Unit NormalizedByQcPeakHeight by alignment ID=-1	FALSE	FALSE	null	null	60.2	99.9	null	null	null	129.2	20220304 rerun Malagan plasma_55_20220304_055_QC3_pos_Col_A_055	339.08759:12886 340.09094:7244 341.0943:1594	76.997:595 122.925:202 180.0311:224 181.03799:14842 182.0417:1046 183.04539:170 197.0121:9662 198.0157:301 199.01019:889 203.0798:284 212.985:749 214.9814:239 235.04691:120 249.0276:385 265.00049:1949 280.97519:146 282.25241:146 284.2673:327 332.19:165 332.987:2238 334.98529:166 335.05881:146 338.07761:567 339.0864:8904	8411.35	5259.95	4440.5	7307.4	5670.71	10111.3	5908.2	6832.71	6337.2	7517.04	0	8278.61	8527.69	5846.08	8924.09	9015.31	7622.57	8438.9
593	5.314	506.36	Unknown	[M+H]+		0.196	TRUE	null	null	null	null	null	null	999	FALSE	FALSE	FALSE	Unit NormalizedByQcPeakHeight by alignment ID=-1	FALSE	FALSE	null	null	null	null	null	null	null	82.46	20220304 rerun Malagan plasma_21_20220304_021_5_1-005K-36_pos_Col_A_021	506.3584:5002 507.36175:1611 508.36511:2250	104.6561:117 135.172:99 137.0002:147 163.14909:113 167.0663:52 184.3934:128 184.9537:102 264.26709:412 478.0994:1577 478.15411:46 478.18909:112 478.44431:310 478.46561:210 478.54211:51 478.59201:547 478.61151:483 478.6376:100 478.6669:393 478.69958:153 478.86761:331 479.05399:93 479.10489:478 479.12381:475 479.21359:74 479.37939:335 479.41422:273 479.43689:222 479.565:146 479.6369:295 479.66519:1…	5049.43	4234.25	5038.97	4606.59	5202.64	5329.72	4653.46	5078.72	4340.04	4617.75	0	5176.82	4256.63	5410.65	6123.63	6130.31	8254.86	5827.8
368	1.105	392.32	Unknown	[M+H]+		0.957	TRUE	null	null	null	null	null	null	999	FALSE	FALSE	FALSE	Unit NormalizedByQcPeakHeight by alignment ID=-1	FALSE	FALSE	null	null	null	null	null	null	null	2541.34	20220304 rerun Malagan plasma_11_20220304_011_QC1_pos_Col_A_011	392.3205:254533 393.32385:100843 394.32721:16337	67.0533:287 79.05:542 81.0692:1221 82.0737:239 93.0681:969 95.0845:1963 96.0872:1160 98.103:378 99.0803:272 99.1116:134 105.0694:1171 106.0762:976 107.0844:2663 108.0882:1900 109.0646:618 109.0969:1768 110.1063:1050 111.1105:1017 112.1175:1134 114.1328:412 115.0753:5565 119.085:2548 120.0908:1480 121.098:2124 122.104:1353 123.0827:1026 123.1108:903 124.0849:193 124.1199:907 125.1257:456 126.1319:…	234570	257390	160455	275034	227574	226964	221848	290059	284132	251198	0	308803	276085	243080	282220	244763	271334	280913
338	1.106	374.31	Unknown	[M+H]+	adduct linked to 366_[M+NH4]+; similar chromatogram in higher mz_617; similar chromatogram in higher mz_843; similar chromatogram in higher mz_1127; similar chromatogram in higher mz_1026; similar chromatogram in higher mz_1881; similar chromatogram in higher mz_1176	0.957	TRUE	null	null	null	null	null	null	999	FALSE	FALSE	FALSE	Unit NormalizedByQcPeakHeight by alignment ID=-1	FALSE	FALSE	null	null	null	null	null	null	null	4136.67	20220304 rerun Malagan plasma_11_20220304_011_QC1_pos_Col_A_011	374.3096:211176 375.31295:81026 376.31631:12133	81.0695:650 82.0736:475 83.0494:316 85.0643:317 91.0543:1007 93.0709:1752 94.0758:1015 95.0838:2339 96.09:825 97.0936:328 98.1014:191 99.0798:482 105.0692:1589 106.0755:1653 107.0854:2213 108.0891:2428 109.0644:335 109.0963:2117 110.1048:1311 111.1104:1458 112.1169:362 114.1314:173 115.0748:4335 115.1369:147 116.0785:359 117.0672:174 118.075:428 119.0842:3488 120.0893:2341 121.0642:208 121.0987:3…	195561	220330	136867	223814	188334	182042	178076	244013	230452	197314	0	259700	230529	205424	225973	196904	231388	237683
48	9.783	133.097	Ornithine	[M+H]+		0.109	TRUE	null	133.097	C5H12N2O2	Alpha amino acids	AHLPHDHHMVZTML-UHFFFAOYSA-N	O=C(O)C(N)CCCN	430	TRUE	TRUE	TRUE	Unit NormalizedByQcPeakHeight by alignment ID=-1	FALSE	FALSE	null	null	83.5	null	58.4	87.9	100	12.3	20220304 rerun Malagan plasma_21_20220304_021_5_1-005K-36_pos_Col_A_021	133.09711:3786 134.10046:0 135.10382:0	65.0395:254 68.0491:399 69.0698:127 70.0648:10427 79.056:91 84.0804:2712 85.0835:175 91.0555:172 116.0709:2892 129.06599:37 129.0993:153 131.08791:325 133.09579:1201	3005.61	1647.17	2502.27	2340.09	4094.85	3905.03	2483.74	3057.25	2645.63	3458.77	0	3700.62	3535.29	6193.67	5499.1	3337.7	3764.32	2874.3
1349	0.757	770.604	Unknown	[M+H]+		0.804	TRUE	null	null	null	null	null	null	999	FALSE	FALSE	FALSE	Unit NormalizedByQcPeakHeight by alignment ID=-1	FALSE	FALSE	null	null	null	null	null	null	null	321.09	20220304 rerun Malagan plasma_11_20220304_011_QC1_pos_Col_A_011	770.60352:21244 771.60687:13489 772.61023:0	71.0725:1434 86.096:34559 87.0991:1803 98.9839:4583 104.1066:8987 124.9995:45367 125.0222:45367 126.0024:1517 127.0052:302 146.98199:1841 162.9557:1601 166.0618:6065 184.00751:796 184.07539:742917 184.09689:926583 184.11211:434380 184.1586:193235 184.1765:220802 184.1925:95781 184.26981:4812 184.29739:23728 184.31461:38547 184.3378:47486 184.3611:50356 184.37869:43703 184.3969:26587 184.4095:2230…	20209.7	16419.9	18014.2	16798.8	12053.9	15393.7	15772	23076.1	16583.5	24517	0	16411.5	16952.2	11210.6	14840.3	15154.9	18888.7	15847.8
1813	0.731	894.725	Unknown	[M+H]+		0.957	TRUE	null	null	null	null	null	null	999	FALSE	FALSE	FALSE	Unit NormalizedByQcPeakHeight by alignment ID=-1	FALSE	FALSE	null	null	null	null	null	null	null	1357.98	20220304 rerun Malagan plasma_11_20220304_011_QC1_pos_Col_A_011	894.7254:60047 895.72875:92115 896.73211:135209	69.1365:431 86.096:313 104.108:1421 112.1573:1415 113.1632:158199 113.1788:161586 113.2083:8758 113.2441:4153 113.2858:2663 113.3022:3096 113.3123:2865 113.375:1838 113.4015:1817 113.4283:458 113.5378:858 113.548:1266 113.5758:1619 113.597:1363 113.6322:996 113.6511:1233 113.66:988 113.7126:788 113.7481:1185 113.7999:776 113.814:877 113.8378:1026 113.8652:754 113.8903:740 113.9256:852 113.9572:71…	62916.6	66742	61370.5	71197.9	61908.3	66745.9	73292.2	56968.9	61812.7	50185.4	0	72049.8	60540	50642.3	57704.7	69885.6	76315	73710.6
1200	0.758	744.588	Unknown	[M+H]+	adduct linked to 1331_[M+Na]+	0.957	TRUE	null	null	null	null	null	null	999	FALSE	FALSE	FALSE	Unit NormalizedByQcPeakHeight by alignment ID=-1	FALSE	FALSE	null	null	null	null	null	null	null	295.55	20220304 rerun Malagan plasma_11_20220304_011_QC1_pos_Col_A_011	744.58807:19387 745.59142:13028 746.59478:16980	86.0953:2850 98.9837:368 104.1067:923 124.9997:4542 184.0732:271950 184.1308:6922 184.1779:3970 184.19189:4453 184.2486:3436 184.26939:3360 184.2961:1726 184.31461:2489 184.33279:2214 184.3607:1991 184.4442:751 184.5139:954 184.5329:1175 184.55161:1788 184.56371:1538 184.5813:1443 184.6313:491 184.6638:624 184.6781:700 184.7128:889 184.7581:672 184.8065:351 184.8541:547 184.9025:1656 184.9187:167…	18453.6	15512.9	16042.6	13676.2	13948.6	13316.4	14896.8	14065.4	16134.5	22450.3	0	14409.8	15519.8	13013.1	14346.2	17400.6	22495.5	18184.6
1040	5.325	697.525	Unknown	[M+Na]+	adduct linked to 1008_[M+H]+	0.957	TRUE	null	null	null	null	null	null	999	FALSE	FALSE	FALSE	Unit NormalizedByQcPeakHeight by alignment ID=-1	FALSE	FALSE	null	null	null	null	null	null	null	358.75	20220304 rerun Malagan plasma_11_20220304_011_QC1_pos_Col_A_011	697.52533:22740 698.52868:13993 699.53204:2998	146.98129:1576 184.1123:118 184.1492:10760 184.1597:19290 184.2941:17272 184.3154:5126 184.3335:2695 184.36099:4325 184.4095:6256 184.42599:4837 184.53349:6627 184.62981:42 184.6465:4177 184.7421:5270 184.75861:4743 186.24471:468 186.3578:671 186.37621:597 186.44591:764 186.4613:617 186.4787:294 186.59061:434 186.60941:595 186.6322:21 186.8239:418 186.8445:594 187.2652:542 187.6116:226 187.7787:5…	20842.1	23013.7	17122.7	18053.8	9929.74	10969.2	12139.8	18368.5	20179.6	16941.9	0	14636.3	17692.8	14235.5	14940.5	17470.6	16107.3	17319.7
857	7.506	596.128	Unknown	[M+H]+		0.5	TRUE	null	null	null	null	null	null	999	FALSE	FALSE	FALSE	Unit NormalizedByQcPeakHeight by alignment ID=-1	FALSE	FALSE	null	null	null	null	null	null	null	72.5	20220304 rerun Malagan plasma_11_20220304_011_QC1_pos_Col_A_011	596.12921:3699 597.13256:1287 598.13592:2563	146.9808:102 177.1134:137 210.04939:6236 211.05119:472 546.0473:75 589.3089:129 594.12097:636 596.12848:3864	3469.41	2018.6	1682.23	1575.87	2841.94	1943.88	2362.1	1778.63	1951.56	2099.49	0	2078.23	3052.18	2640.98	2424.88	2449.81	2982.76	4315.38
1243	0.758	756.554	Unknown	[M+H]+		0.957	TRUE	null	null	null	null	null	null	999	FALSE	FALSE	FALSE	Unit NormalizedByQcPeakHeight by alignment ID=-1	FALSE	FALSE	null	null	null	null	null	null	null	398.2	20220304 rerun Malagan plasma_11_20220304_011_QC1_pos_Col_A_011	756.55389:53916 757.55724:33909 758.5606:417650	60.0803:448 71.0727:2092 86.0959:48600 86.1141:48750 86.1273:924 86.1402:526 87.0994:2395 98.9837:7095 104.1064:9905 105.1109:186 124.9995:62393 162.9545:178 166.0621:6659 167.06171:353 183.9321:177 184.0045:1392 184.04379:1699 184.07539:714257 184.09669:972208 184.1122:516463 184.13029:316654 184.159:211390 184.17641:251724 184.1926:140975 184.21091:68390 184.22881:26008 184.2699:8059 184.2948:3…	47537.4	24887.7	18302.9	23784	36905.4	45686.7	43461.3	41793.5	29915.3	35429.9	0	35169.8	40851.3	27082.1	39191.2	36846.2	38084	46165.7
1208	0.758	746.602	Unknown	[M+H]+	adduct linked to 1340_[M+Na]+	0.63	TRUE	null	null	null	null	null	null	999	FALSE	FALSE	FALSE	Unit NormalizedByQcPeakHeight by alignment ID=-1	FALSE	FALSE	null	null	null	null	null	null	null	58.18	20220304 rerun Malagan plasma_11_20220304_011_QC1_pos_Col_A_011	746.60321:11165 747.60656:6515 748.60992:1674	86.0953:2850 98.9837:368 104.1067:923 124.9997:4542 184.0732:271950 184.1308:6922 184.1779:3970 184.19189:4453 184.2486:3436 184.26939:3360 184.2961:1726 184.31461:2489 184.33279:2214 184.3607:1991 184.4442:751 184.5139:954 184.5329:1175 184.55161:1788 184.56371:1538 184.5813:1443 184.6313:497 184.6638:624 184.6781:700 184.7128:889 184.7581:672 184.8065:351 184.8541:547 184.9025:1656 184.9187:167…	10706.2	11725	12264.1	9231.92	8117.7	6164.44	6957.36	12998	9320.07	13597.5	0	6987.26	9172.76	9694.06	8227.92	10380	13130.9	11268.8
41	9.58	130.086	L-Pipecolic acid; CE10; HXEACLLIILLPRG-YFKPBYRVSA-N	[M+H]+		0.152	TRUE	7.553	130.086	C6H11NO2	Alpha amino acids	HXEACLLIILLPRG-YFKPBYRVSA-N	C1CCN[C@@H](C1)C(=O)O	430	TRUE	TRUE	TRUE	Unit NormalizedByQcPeakHeight by alignment ID=-1	FALSE	FALSE	null	null	90.5	100	79.7	88	100	10.31	20220304 rerun Malagan plasma_35_20220304_035_11_1-001K-36_pos_Col_A_035	130.08591:5014 131.08926:0 132.09262:0	67.0407:1243 67.0537:1243 68.0493:881 84.0803:37561 85.0843:1990 86.0592:779 97.0759:139 98.0949:170 100.0764:39 130.0854:9839	4523.67	3256.68	3896.19	3894.8	5512.03	4670.43	4961.43	4685.68	3809.05	5077.29	0	3553.69	3774	5514.78	3719	3917.91	3221.3	3556.28
1102	7.923	715.155	Unknown	[M+H]+		0.717	TRUE	null	null	null	null	null	null	999	FALSE	FALSE	FALSE	Unit NormalizedByQcPeakHeight by alignment ID=-1	FALSE	FALSE	null	null	null	null	null	null	null	114.86	20220304 rerun Malagan plasma_11_20220304_011_QC1_pos_Col_A_011	715.15503:8278 716.15838:5050 717.16174:2000	249.05991:12738 250.0665:1478 348.0217:62 485.0885:1289 487.08578:2865 489.0881:1495 490.08469:211 509.07251:2159 511.0676:660 542.48853:857 666.48163:1335 667.48389:533 668.48602:79 685.4339:267 686.38031:36 686.43732:397 687.43549:242 688.17212:2399 689.17188:1180 710.15833:580 711.1604:3365 711.53552:257 712.16071:1670 713.15881:24214 714.1626:10171 714.66522:372 715.1546:10886	6285.66	3416.24	2759.07	3264.48	3211.03	3405.32	6025.36	3884.58	4258.64	3127.78	0	4548.04	6081.64	5138.97	3530.59	3793.99	3688.81	3524.78
378	8.203	399.108	w/o MS2:C14H26N2O5S3; PlaSMA ID-2184	[M+H]+		0.478	TRUE	5.57	399.108	C14H26N2O5S3	Formula predicted			530	TRUE	TRUE	FALSE	Unit NormalizedByQcPeakHeight by alignment ID=-1	FALSE	FALSE	null	null	99.9	100	null	null	null	77.14	20220304 rerun Malagan plasma_19_20220304_019_4_1-005K-8_pos_Col_A_019	399.10791:6256 400.11126:4539 401.11462:885	160.0338:849 192.9808:151 194.04939:3427 239.03931:382 240.0563:1198 241.0489:507 285.05151:2208 286.0592:565 287.05569:1182 288.056:265 292.04568:104 309.03271:215 328.9982:192 352.0372:397 359.20819:170 379.19791:329 391.10501:200 391.19821:214 397.18961:257 397.2688:145 399.1062:1314 399.30301:520	3491.47	3867.78	4449.61	4503.89	5847.71	3526.01	1783.59	1475.34	1052.38	1510.7	0	1102.05	2935.95	1840.93	3203.72	1494.18	3603.42	1693.43
73	9.321	154.058	3-Hydroxyanthranilic acid; CE0; WJXSWCUQABXPFS-UHFFFAOYSA-N	[M+H]+		0.957	TRUE	2.022	154.05	C7H7NO3	Hydroxybenzoic acid derivatives	WJXSWCUQABXPFS-UHFFFAOYSA-N	c1cc(c(c(c1)O)N)C(=O)O	430	TRUE	TRUE	TRUE	Unit NormalizedByQcPeakHeight by alignment ID=-1	FALSE	FALSE	null	null	76.8	99.7	86.8	82.6	60	42.08	20220304 rerun Malagan plasma_91_20220304_091_37_1-002K-0_pos_Col_A_091	154.05859:11422 155.06194:0 156.0653:0	96.9608:60 136.04761:4810 137.0527:237 154.0573:1389	8810.52	6376.93	5408.5	5178.82	8319.94	7607.06	9450.26	9079.02	7632.91	9647.32	0	7172.39	10519.6	8938.49	9699.2	9944.42	10143.1	10218.5
1582	3.76	808.583	w/o MS2:trimethyl(2-{[3-[octadeca-9,12-dienoyloxy]-2-(octadecanoyloxy)propyl phosphonato]oxy}ethyl)azanium	[M+2H]2+		0.196	TRUE	null	808.583	C44H84NO8P		DZPKSVTWWIZUMS-UHFFFAOYSA-N	O=C(OCC(OC(=O)CCCCCCCCCCCCCCCCC)COP(=O)([O-])OCC[N+](C)(C)C)CCCCCCCC=CCC=CCCCCC	530	TRUE	TRUE	FALSE	Unit NormalizedByQcPeakHeight by alignment ID=-1	FALSE	FALSE	null	null	100	null	null	null	null	268.64	20220304 rerun Malagan plasma_73_20220304_073_29_1-003K-36_pos_Col_A_073	808.58319:466310 809.58654:237078 810.5899:522039	71.0724:1821 79.0536:141 86.0959:23686 87.0975:1735 91.0539:412 95.0852:357 97.1002:119 98.9836:1249 104.1065:5041 105.5683:51 124.9992:30095 126.003:697 143.76489:25 146.9814:16683 147.0047:16712 147.9855:357 160.7821:21 166.0616:2978 183.9068:45 184.0508:429033 184.0753:493782 184.0961:558990 184.11279:200675 184.1302:142499 184.1575:86126 184.1931:17785 184.2121:21068 184.26891:7110 184.2966:8…	454293	345059	329770	343039	381802	415273	416726	386823	376677	364488	0	413635	380462	406179	397903	466831	460588	430575
975	2.17	656.95	Unknown	[M+H]+	ion correlated with 846	0.957	TRUE	null	null	null	null	null	null	999	FALSE	FALSE	FALSE	Unit NormalizedByQcPeakHeight by alignment ID=-1	FALSE	FALSE	null	null	null	null	null	null	null	288.94	20220304 rerun Malagan plasma_11_20220304_011_QC1_pos_Col_A_011	656.94989:18490 657.95324:6800 658.9566:2730	181.03819:3400 226.9527:224 249.0269:3301 250.0266:144 294.9415:85 317.013:13810 318.01379:1260 359.21811:103 385.00031:2377 385.99789:233 430.91321:321 446.88751:25 452.98929:4708 453.995:599 515.31311:104 519.966:527 520.97559:10758 521.97803:1238 522.98389:304 529.99768:76 546.99689:71 587.36121:356 588.95923:612 589.38342:213 589.40399:213 589.96393:77 619.4281:849 621.44312:250 623.4682:1002…	14369.4	15932.9	16202.8	13214.3	14005.8	13080.9	14715.5	12015	14343.5	14396	0	13614.6	13352.8	13666.5	13856	12808.2	13918.2	13183.6
565	5.669	497.344	Unknown	[M+H]+		0.935	TRUE	null	null	null	null	null	null	999	FALSE	FALSE	FALSE	Unit NormalizedByQcPeakHeight by alignment ID=-1	FALSE	FALSE	null	null	null	null	null	null	null	4871.96	20220304 rerun Malagan plasma_11_20220304_011_QC1_pos_Col_A_011	497.34399:589607 498.34734:212122 499.3507:33770	60.0809:2385 71.0727:3857 72.077:103 75.4954:105 77.0377:121 79.0556:153 81.069:669 83.0844:776 85.101:1073 86.0961:65734 86.2633:124 86.791:160 87.0992:3893 88.0747:109 95.0848:2666 97.1:735 98.9833:6128 103.0747:489 104.1068:331007 104.1364:39808 104.1495:37285 104.1738:33911 104.1856:14309 104.1979:14353 104.2388:6960 104.2761:4829 104.2895:7095 104.305:8859 104.323:7360 104.351:4103 104.3725:…	556466	411959	456534	438879	491975	492644	498035	452953	441699	450498	0	492011	466855	488008	511016	475771	524684	481809
983	0.66	663.455	Unknown	[M+Na]+	adduct linked to 978_[M+NH4]+	0.957	TRUE	null	null	null	null	null	null	999	FALSE	FALSE	FALSE	Unit NormalizedByQcPeakHeight by alignment ID=-1	FALSE	FALSE	null	null	null	null	null	null	null	894.06	20220304 rerun Malagan plasma_11_20220304_011_QC1_pos_Col_A_011	663.45508:469372 664.45843:550228 665.46179:184513	89.0593:111 91.0532:114 95.0847:249 121.1004:292 133.0849:734 135.1165:614 147.1194:266 177.11411:515 183.20911:164 191.1805:292 227.1837:283 246.1163:111 283.26389:843 283.31699:92 297.08279:167 311.29379:212 313.27399:272 317.2085:363 327.0755:994 337.27359:573 339.28799:736 340.2854:184 341.01599:193 355.07031:379 355.28271:553 363.17059:650 370.27469:93 375.24911:132 378.18521:93 383.1416:135…	449966	345673	407861	384843	389239	393815	365744	379505	361498	377877	1842.18	384443	376218	374813	365632	369418	382597	406386
635	5.635	520.788	Unknown	[M+H]+		0.217	TRUE	null	null	null	null	null	null	999	FALSE	FALSE	FALSE	Unit NormalizedByQcPeakHeight by alignment ID=-1	FALSE	FALSE	null	null	null	null	null	null	null	104.67	20220304 rerun Malagan plasma_31_20220304_031_10_1-001K-0_pos_Col_A_031	520.7876:6851 521.79095:3752 522.79431:2800	60.0809:257 71.0729:1921 80.9749:161 81.0691:1064 86.096:36329 86.1271:69 86.1743:90 87.0987:2373 91.0534:518 95.0852:2499 98.9836:3108 104.1067:335661 104.1221:335480 104.1962:1933 104.2239:3528 104.24:4295 104.2543:3411 104.289:2857 104.3047:3347 104.3858:1643 104.3976:2362 104.4194:1129 104.4308:584 104.4546:1002 104.5033:1834 104.5172:1401 104.5256:1401 104.5509:781 104.586:1022 104.6955:700 …	5263.27	6195.29	5674.27	6066.01	5807.31	5332.99	4746.73	5722.4	6248.58	5953.68	0	7151.03	6335.84	5577.04	6661.48	5431.54	5086.55	4769.37
1360	0.631	772.274	w/o MS2:NCGC00347374-02![(2R,3S,4S,5R,6R)-3,4,5-trihydroxy-6-[(2S,3S,4R,5R)-4-hydroxy-3-[(E)-3-(4-hydroxy-3,5-dimethoxyphenyl)prop-2-enoyl]oxy-2,5-bis(hydroxymethyl)oxolan-2-yl]oxyoxan-2-yl]methyl (E)-3-(4-hydroxy-3,5-dimethoxyphenyl)prop-2-enoate	[M+H]+		0.326	TRUE	null	772.266	C34H42O19	Coumaric acids and derivatives	FHIJMQWMMZEFBL-OPSYHMPNSA-N	O=C(OCC1OC(OC2(OC(CO)C(O)C2OC(=O)C=CC3=CC(OC)=C(O)C(OC)=C3)CO)C(O)C(O)C1O)C=CC4=CC(OC)=C(O)C(OC)=C4	530	TRUE	TRUE	FALSE	Unit NormalizedByQcPeakHeight by alignment ID=-1	FALSE	FALSE	null	null	87.1	null	null	null	null	92.51	20220304 rerun Malagan plasma_41_20220304_041_14_1-014K-8$9_pos_Col_A_041	772.27411:12869 773.27746:26970 774.28082:21230	89.0588:573 103.0754:103 117.0897:341 133.0856:2039 139.1508:154 147.0659:1639 148.0665:417 177.11079:896 191.12601:139 207.0318:2633 208.03169:404 221.08389:15117 222.08611:3354 223.08031:1527 224.08479:186 237.0779:326 266.9993:16 269.2514:187 281.05051:1926 282.05109:179 283.04501:708 283.26489:177 290.16309:101 295.103:10019 296.10239:3067 297.10159:2215 302.27411:110 309.27469:275 341.0173:7…	3499.61	1250.94	926.826	1125.09	3032.61	2508.04	2715.46	1109.58	3775.33	2032.35	0	2817.54	2987.57	4222.97	5119.83	2806.04	12519.1	2420.34
160	2.148	226.951	Unknown	[M+H]+		0.217	TRUE	null	null	null	null	null	null	999	FALSE	FALSE	FALSE	Unit NormalizedByQcPeakHeight by alignment ID=-1	FALSE	FALSE	null	null	null	null	null	null	null	1446.39	20220304 rerun Malagan plasma_59_20220304_059_22_1-013K-8_pos_Col_A_059	226.951:114878 227.95435:3426 228.95771:1400	90.9762:30976 122.07:574 124.0866:779 158.9639:22459 184.03481:512 189.1104:812 226.9509:6250	121816	123315	119754	112512	112979	110500	113852	150102	115988	147394	745.325	114932	108004	112746	119697	106317	157468	112027
591	10.585	505.147	w/o MS2:hypericin	[M+H]+	adduct linked to 687_[M+Na]+	0.957	TRUE	null	505.147	C30H16O8	Benzopyrenes	BTXNYTINYBABQR-UHFFFAOYSA-N	O=C1C2=C(O)C=C(O)C=3C=4C(O)=CC(O)=C5C(=O)C6=C(O)C=C(C7=C6C(C54)=C(C23)C8=C1C(O)=CC(=C87)C)C	530	TRUE	TRUE	FALSE	Unit NormalizedByQcPeakHeight by alignment ID=-1	FALSE	FALSE	null	null	99.7	null	null	null	null	85.62	20220304 rerun Malagan plasma_51_20220304_051_19_1-008K-8_pos_Col_A_051	505.14651:5427 506.14986:1650 507.15322:0	191.0416:334 285.0235:116 337.0968:2775 347.0163:420 353.07071:1972 354.0737:255 359.077:1540 449.01929:130 497.34171:181 499.1337:1849 500.13409:610 505.14911:5773	4116.37	3926.63	3563.84	3357.73	3628.95	3536.91	3465.37	3695.98	4501.07	3536.56	0	5030.53	4959.04	5043.71	4632.34	4156.97	4403.08	4432.4
560	5.406	497.02	Unknown	[M+H]+		0.217	TRUE	null	null	null	null	null	null	999	FALSE	FALSE	FALSE	Unit NormalizedByQcPeakHeight by alignment ID=-1	FALSE	FALSE	null	null	null	null	null	null	null	68.8	20220304 rerun Malagan plasma_19_20220304_019_4_1-005K-8_pos_Col_A_019	497.01971:3387 498.02306:0 499.02642:1022	86.0957:1862 93.0689:152 98.9836:1565 104.3258:132 105.4431:89 109.1007:375 124.9994:436 126.0029:337 166.0623:1748 181.0262:20 183.57339:57 183.821:80 184.052:179533 184.07359:179533 184.1304:26437 184.1638:13384 184.1788:14976 184.19839:12136 184.2504:8856 184.2684:1928 184.33321:3066 184.40961:1008 184.4556:3977 184.4738:7320 184.4864:372 184.5984:2429 184.6468:276 184.6931:3217 184.72771:982 …	3429.78	1115.09	2358.22	1949.12	3473.2	3577.91	3275.05	2465.59	1975.37	2369.55	0	3447.35	2880.07	3551.33	3924.13	2883.57	3670.56	2987.04
869	0.617	601.438	Unknown	[M+2H]2+	ion correlated with 1137; ion correlated with 1017; ion correlated with 909; ion correlated with 912; ion correlated with 959; ion correlated with 874; ion correlated with 830; ion correlated with 831; ion correlated with 771; ion correlated with 688	0.63	TRUE	null	null	null	null	null	null	999	FALSE	FALSE	FALSE	Unit NormalizedByQcPeakHeight by alignment ID=-1	FALSE	FALSE	null	null	null	null	null	null	null	90.01	20220304 rerun Malagan plasma_11_20220304_011_QC1_pos_Col_A_011	601.44092:5585 602.44427:10133 603.44763:1470	87.0436:177 89.0589:1224 102.0664:398 117.0896:958 131.0695:632 133.08521:5361 133.58501:89 134.08659:612 155.0995:538 168.10899:202 177.11211:3533 177.61861:82 178.1154:140 199.1259:538 219.1246:123 221.0835:366 221.1375:1266 229.6506:661 230.1499:293 243.14931:368 251.6669:384 266.9985:587 273.6792:356 309.18961:156 333.77811:126 353.2178:364 355.069:1777 355.29031:313 385.36621:220 397.2514:37…	5756.02	2368.24	4043.02	5337.04	5046.21	4755.39	3469.37	6497.95	4912.52	3589.45	0	3309.78	4764.39	3070.3	2410.25	4296.65	2443.31	1567.97
[truncated: 1,544 more rows]
[truncated: 31 more columns]

## Sheet: 2. CV and RT filtered
																															Class	1	1	1	1	1	1	1	1	1	1	1	1	1	1	1	1	1	1
																															File type	QC	Sample	Sample	Sample	Sample	Sample	Sample	Sample	Sample	Sample	Blank	Sample	QC	Sample	Sample	Sample	Sample	Sample
																															Injection order	1	2	3	4	5	6	7	8	9	10	11	12	13	14	15	16	17	18
																															Batch ID	1	1	1	1	1	1	1	1	1	1	1	1	1	1	1	1	1	1
[truncated: 607 more rows]
[truncated: 32 more columns]

## Sheet: 3. BlankQc 1to5
										Class	1	1	1	1	1	1	1	1	1	1	1	1	1	1	1	1	1	1	1	1	1	1	1	1	1	1	1	1	1	1	1	1	1	1	1	1	1	1	1
[truncated: 548 more rows]
[truncated: 11 more columns]

[truncated: 1 more sheets: 4. Final]
